# Supplementary material for: Sox2 acts as a transcriptional repressor in neural stem cells
Source: BMC Neurosci. 2014 Aug 8;15:95. doi: 10.1186/1471-2202-15-95 (PMC4148960; doi:10.1186/1471-2202-15-95)
Supplement: Supplementary file 1 — Additional file 1: Table S1: Affymetrix expression data from GFP and Sox2 transfected human NSCs. Data from GeneChip® Human Genome U133 Arrays. Columns G and H are anti-logged values of columns E and F allowing un-logged ratios of expression to be clear, as shown in columns I and J. (XLSX 3 MB) [file 12868_2014_3786_MOESM1_ESM.xlsx]

## Sheet: Sheet1
probe_id	symbol	gene_id	gene_name	GFP	WT-Sox2	GFP	WT	fold (GFP/WT)	fold(WT/GFP)
206924_at	IL11	3589	interleukin 11	8.94205	5.87012	491.843	58.4901	8.409	0.11892
223690_at	LTBP2	4053	latent transforming growth factor beta binding protein 2	7.6779	4.63676	204.775	24.8774	8.23138	0.121486
203510_at	MET	4233	met proto-oncogene (hepatocyte growth factor receptor)	7.59961	5.08382	193.959	33.9142	5.71911	0.174852
205100_at	GFPT2	9945	glutamine-fructose-6-phosphate transaminase 2	9.21637	6.76588	594.843	108.826	5.46598	0.18295
205266_at	LIF	3976	leukemia inhibitory factor (cholinergic differentiation factor)	9.27236	6.88854	618.384	118.484	5.21915	0.191602
1552658_a_at	NAV3	89795	neuron navigator 3	7.4636	5.14973	176.51	35.4995	4.97218	0.201119
206012_at	LEFTY2	7044	left-right determination factor 2	8.27539	6.13294	309.843	70.1777	4.41512	0.226494
228570_at	BTBD11	121551	BTB (POZ) domain containing 11	6.94788	4.88412	123.459	29.5303	4.18074	0.239192
202237_at	NNMT	4837	nicotinamide N-methyltransferase	8.48844	6.42951	359.15	86.1936	4.16678	0.239993
238692_at	BTBD11	121551	BTB (POZ) domain containing 11	5.12342	3.09247	34.8582	8.52953	4.08676	0.244692
218499_at	MST4	51765	serine/threonine protein kinase MST4	9.02142	7.01157	519.657	129.03	4.0274	0.248299
219142_at	RASL11B	65997	RAS-like, family 11, member B	7.70012	5.70566	207.954	52.1886	3.98466	0.250963
204823_at	NAV3	89795	neuron navigator 3	9.2359	7.28549	602.954	156.009	3.86486	0.258742
202796_at	SYNPO	11346	synaptopodin	7.43887	5.59518	173.51	48.3413	3.58926	0.278609
205034_at	CCNE2	9134	cyclin E2	10.1222	8.3365	1114.51	323.248	3.44785	0.290036
213790_at	ADAM12	8038	ADAM metallopeptidase domain 12	10.4431	8.70336	1392.13	416.843	3.33969	0.299429
242093_at	SYTL5	94122	synaptotagmin-like 5	7.2241	5.48942	149.51	44.9241	3.32805	0.300476
218807_at	VAV3	10451	vav 3 guanine nucleotide exchange factor	8.40213	6.67589	338.293	102.245	3.30864	0.302239
223541_at	HAS3	3038	hyaluronan synthase 3	7.09388	5.37921	136.607	41.62	3.28223	0.304671
231399_at	RAB3IP	117177	RAB3A interacting protein (rabin3)	5.17049	3.46665	36.014	11.0552	3.25767	0.306968
235122_at	HIVEP3	59269	human immunodeficiency virus type I enhancer binding protein 3	7.45587	5.7598	175.566	54.1841	3.24018	0.308625
227889_at	LPCAT2	54947	lysophosphatidylcholine acyltransferase 2	8.15277	6.45686	284.596	87.8431	3.23982	0.308659
239367_at	BDNF	627	brain-derived neurotrophic factor	6.83933	5.15575	114.51	35.648	3.21223	0.31131
226552_at	IER5L	389792	immediate early response 5-like	8.66478	6.99823	405.843	127.843	3.17454	0.315006
205579_at	HRH1	3269	histamine receptor H1	8.59874	6.97166	387.684	125.51	3.08887	0.323743
225191_at	CIRBP	1153	cold inducible RNA binding protein	6.90367	5.27935	119.732	38.8367	3.08296	0.324363
213523_at	CCNE1	898	cyclin E1	8.82393	7.20467	453.176	147.51	3.07218	0.325502
205113_at	NEFM	4741	neurofilament, medium polypeptide	10.9387	9.33284	1962.84	644.86	3.04383	0.328533
203000_at	STMN2	11075	stathmin-like 2	6.01857	4.41499	64.829	21.3327	3.03895	0.329061
223019_at	FAM129B	64855	family with sequence similarity 129, member B	9.55429	7.95328	751.843	247.843	3.03355	0.329647
205481_at	ADORA1	134	adenosine A1 receptor	9.45749	7.86115	703.051	232.51	3.02375	0.330715		probe number
206103_at	RAC3	5881	ras-related C3 botulinum toxin substrate 3 (rho family, small GTP binding protein Rac3)	7.97064	6.37938	250.843	83.2502	3.01312	0.331882
1556619_at	SHISA9	729993	shisa homolog 9 (Xenopus laevis)	6.9831	5.40314	126.51	42.3163	2.98962	0.334491
212192_at	KCTD12	115207	potassium channel tetramerisation domain containing 12	9.63377	8.05624	794.426	266.176	2.98458	0.335055
214706_at	ZNF200	7752	zinc finger protein 200	7.25252	5.6859	152.485	51.4784	2.96211	0.337597
219990_at	E2F8	79733	E2F transcription factor 8	7.56051	5.99852	188.773	63.9342	2.95262	0.338683
201438_at	COL6A3	1293	collagen, type VI, alpha 3	6.27659	4.72328	77.5248	26.4149	2.93488	0.340729
225491_at	SLC1A2	6506	solute carrier family 1 (glial high affinity glutamate transporter), member 2	5.11366	3.56241	34.6231	11.8139	2.93071	0.341215
228882_at	TUB	7275	tubby homolog (mouse)	5.88218	4.33327	58.9812	20.1578	2.92597	0.341767
229139_at	JPH1	56704	junctophilin 1	6.77952	5.24959	109.859	38.0438	2.88771	0.346295
225782_at	MSRB3	253827	methionine sulfoxide reductase B3	8.47385	6.94848	355.535	123.51	2.8786	0.347391
204682_at	LTBP2	4053	latent transforming growth factor beta binding protein 2	6.40029	4.8927	84.4652	29.7064	2.84333	0.3517
229886_at	C5orf34	375444	chromosome 5 open reading frame 34	7.39107	5.8951	167.854	59.5118	2.82052	0.354544
238018_at	FAM150B	285016	family with sequence similarity 150, member B	4.42044	2.94511	21.4133	7.70136	2.78046	0.359652
236313_at	CDKN2B	1030	cyclin-dependent kinase inhibitor 2B (p15, inhibits CDK4)	4.53792	3.06471	23.23	8.36701	2.77638	0.360182
236834_at	SCFD2	152579	sec1 family domain containing 2	7.57119	6.11396	190.176	69.2605	2.74582	0.364191
218826_at	SLC35F2	54733	solute carrier family 35, member F2	9.26084	7.80419	613.468	223.51	2.7447	0.364338
204603_at	EXO1	9156	exonuclease 1	7.81729	6.36065	225.548	82.1764	2.74468	0.364341
223570_at	MCM10	55388	minichromosome maintenance complex component 10	9.03849	7.59241	525.843	192.994	2.72466	0.367018
218162_at	OLFML3	56944	olfactomedin-like 3	6.72654	5.28588	105.899	39.0129	2.71446	0.368397
203939_at	NT5E	4907	5'-nucleotidase, ecto (CD73)	11.572	10.1368	3044.61	1125.85	2.70428	0.369784
227165_at	SKA3	221150	spindle and kinetochore associated complex subunit 3	8.47104	7.04084	354.843	131.676	2.69483	0.371081
204695_at	CDC25A	993	cell division cycle 25 homolog A (S. pombe)	8.47915	7.05192	356.843	132.691	2.68928	0.371846
1559078_at	BCL11A	53335	B-cell CLL/lymphoma 11A (zinc finger protein)	6.4021	4.97543	84.5714	31.4595	2.68826	0.371988
239835_at	KBTBD8	84541	kelch repeat and BTB (POZ) domain containing 8	6.79671	5.37426	111.176	41.4776	2.6804	0.373079
204798_at	MYB	4602	v-myb myeloblastosis viral oncogene homolog (avian)	7.10809	5.68715	137.958	51.5231	2.6776	0.373469
203967_at	CDC6	990	cell division cycle 6 homolog (S. cerevisiae)	8.93418	7.51382	489.167	182.761	2.67653	0.373618
212188_at	KCTD12	115207	potassium channel tetramerisation domain containing 12	8.82266	7.41934	452.778	171.176	2.64509	0.378058
1562415_a_at	SPOCD1	90853	SPOC domain containing 1	5.84538	4.44506	57.4958	21.7819	2.63961	0.378844
242251_at	SPATA5	166378	spermatogenesis associated 5	6.35234	4.9553	81.7045	31.0238	2.63361	0.379707
228069_at	FAM54A	113115	family with sequence similarity 54, member A	7.95328	6.56876	247.843	94.928	2.61085	0.383016
205680_at	MMP10	4319	matrix metallopeptidase 10 (stromelysin 2)	5.86859	4.48674	58.4279	22.4205	2.60601	0.383729
220085_at	HELLS	3070	helicase, lymphoid-specific	8.03949	6.66073	263.105	101.176	2.60046	0.384548
205884_at	ITGA4	3676	integrin, alpha 4 (antigen CD49D, alpha 4 subunit of VLA-4 receptor)	5.78676	4.41836	55.2061	21.3825	2.58183	0.387322
213418_at	HSPA6	3310	heat shock 70kDa protein 6 (HSP70B')	6.31306	4.95647	79.5098	31.049	2.56079	0.390505
205264_at	CD3EAP	10849	CD3e molecule, epsilon associated protein	9.17595	7.82288	578.409	226.424	2.55455	0.391459
205542_at	STEAP1	26872	six transmembrane epithelial antigen of the prostate 1	6.85089	5.50975	115.431	45.5616	2.53352	0.394707
223274_at	TCF19	6941	transcription factor 19	7.23395	5.8951	150.534	59.5118	2.52948	0.395338
1552848_a_at	PTCHD1	139411	patched domain containing 1	5.58119	4.24685	47.8748	18.9859	2.5216	0.396574
215613_at	ADAM12	8038	ADAM metallopeptidase domain 12	5.56092	4.229	47.2068	18.7523	2.51738	0.397238
230087_at	PRIMA1	145270	proline rich membrane anchor 1	6.74384	5.41849	107.176	42.7688	2.50595	0.39905
219619_at	DIRAS2	54769	DIRAS family, GTP-binding RAS-like 2	8.78042	7.47175	439.714	177.51	2.47713	0.403694
230741_at	P2RX7	5027	purinergic receptor P2X, ligand-gated ion channel, 7	6.94174	5.63992	122.934	49.8638	2.4654	0.405613
204337_at	RGS4	5999	regulator of G-protein signaling 4	11.5046	10.2044	2905.51	1179.86	2.46258	0.406078
1556200_a_at	C10orf90	118611	chromosome 10 open reading frame 90	4.64445	3.34461	25.0104	10.1585	2.46201	0.406171
213895_at	EMP1	2012	epithelial membrane protein 1	8.09721	6.80316	273.843	111.674	2.45215	0.407805
229978_at	SHISA9	729993	shisa homolog 9 (Xenopus laevis)	9.70594	8.4122	835.176	340.664	2.45162	0.407894
218726_at	HJURP	55355	Holliday junction recognition protein	8.16579	6.87266	287.176	117.187	2.45059	0.408065
1568604_a_at	CADPS	8618	Ca++-dependent secretion activator	6.96222	5.6694	124.692	50.893	2.45008	0.408151
230883_at	NXPH2	11249	neurexophilin 2	6.26048	4.97543	76.664	31.4595	2.43691	0.410356
38037_at	HBEGF	1839	heparin-binding EGF-like growth factor	9.35321	8.069	654.028	268.541	2.43548	0.410596
229734_at	LOC283174	283174	hypothetical LOC283174	7.69007	6.40673	206.51	84.8431	2.43402	0.410843
223036_at	FARSB	10056	phenylalanyl-tRNA synthetase, beta subunit	4.64948	3.36682	25.0977	10.3161	2.43288	0.411036
242321_at	PTPN14	5784	protein tyrosine phosphatase, non-receptor type 14	5.96678	4.68604	62.5434	25.7417	2.42965	0.411582
227055_at	METTL7B	196410	methyltransferase like 7B	10.8403	9.56251	1833.39	756.139	2.42467	0.412428
223700_at	MND1	84057	meiotic nuclear divisions 1 homolog (S. cerevisiae)	8.85714	7.58056	463.729	191.416	2.42263	0.412775
225078_at	EMP2	2013	epithelial membrane protein 2	7.92043	6.65099	242.262	100.496	2.41067	0.414822
225516_at	SLC7A2	6542	solute carrier family 7 (cationic amino acid transporter, y+ system), member 2	8.69059	7.42538	413.17	171.895	2.40362	0.416039
222450_at	PMEPA1	56937	prostate transmembrane protein, androgen induced 1	12.238	10.9807	4830.51	2020.8	2.3904	0.41834
227608_at	HNRNPUL2	221092	heterogeneous nuclear ribonucleoprotein U-like 2	7.86875	6.61538	233.739	98.0454	2.38398	0.419466
231810_at	BRI3BP	140707	BRI3 binding protein	9.30496	8.05237	632.517	265.463	2.38269	0.419693
204359_at	FLRT2	23768	fibronectin leucine rich transmembrane protein 2	5.14428	3.8943	35.3658	14.8696	2.37839	0.420452
228188_at	FOSL2	2355	FOS-like antigen 2	8.69472	7.44716	414.354	174.51	2.37439	0.421161
201328_at	ETS2	2114	v-ets erythroblastosis virus E26 oncogene homolog 2 (avian)	8.22263	6.9831	298.716	126.51	2.36121	0.423512
228281_at	C11orf82	220042	chromosome 11 open reading frame 82	9.05766	7.81816	532.879	225.684	2.36117	0.423519
223774_at	SNHG12	85028	small nucleolar RNA host gene 12 (non-protein coding)	8.69642	7.4636	414.843	176.51	2.35026	0.425486
235850_at	WDR5B	54554	WD repeat domain 5B	7.0173	5.78614	129.544	55.1824	2.34756	0.425975
223434_at	GBP3	2635	guanylate binding protein 3	3.8943	2.66335	14.8696	6.33502	2.34721	0.426037
219310_at	TMEM90B	79953	transmembrane protein 90B	8.14556	6.91773	283.176	120.905	2.34213	0.426961
204033_at	TRIP13	9319	thyroid hormone receptor interactor 13	10.0945	8.87091	1093.29	468.176	2.3352	0.428228
226114_at	ZNF436	80818	zinc finger protein 436	9.71054	8.48784	837.843	359	2.33383	0.428481
219450_at	C4orf19	55286	chromosome 4 open reading frame 19	6.11721	4.91007	69.4164	30.0662	2.30879	0.433128
230789_at	ZNF280B	140883	zinc finger protein 280B	6.92255	5.71731	121.31	52.6117	2.30575	0.433698
230417_at	GALNTL1	57452	UDP-N-acetyl-alpha-D-galactosamine:polypeptide N-acetylgalactosaminyltransferase-like 1	6.52561	5.32143	92.1305	39.9861	2.30406	0.434016
238853_at	RAB3IP	117177	RAB3A interacting protein (rabin3)	7.16165	5.96198	143.176	62.3353	2.29688	0.435374
222449_at	PMEPA1	56937	prostate transmembrane protein, androgen induced 1	11.6049	10.4102	3114.84	1360.72	2.28911	0.43685
203418_at	CCNA2	890	cyclin A2	9.06387	7.87555	535.178	234.843	2.27887	0.438813
209464_at	AURKB	9212	aurora kinase B	7.79617	6.60991	222.27	97.6747	2.27561	0.439442
239377_at	EIF1AD	84285	eukaryotic translation initiation factor 1A domain containing	8.4159	7.23051	341.538	150.176	2.27424	0.439706
201555_at	MCM3	4172	minichromosome maintenance complex component 3	10.498	9.31281	1446.18	635.967	2.27398	0.439758
231175_at	BEND6	221336	BEN domain containing 6	7.63985	6.45686	199.445	87.8431	2.27047	0.440438
238907_at	ZNF780A	284323	zinc finger protein 780A	5.41284	4.23022	42.6017	18.7682	2.26989	0.440551
203821_at	HBEGF	1839	heparin-binding EGF-like growth factor	9.95478	8.77427	992.402	437.843	2.26657	0.441195
230469_at	RTKN2	219790	rhotekin 2	5.40903	4.229	42.4894	18.7523	2.26582	0.441342
203417_at	MFAP2	4237	microfibrillar-associated protein 2	7.0364	5.86014	131.271	58.0868	2.25991	0.442496
205442_at	MFAP3L	9848	microfibrillar-associated protein 3-like	9.27478	8.10596	619.421	275.51	2.24827	0.444786
223843_at	SCARA3	51435	scavenger receptor class A, member 3	6.30091	5.13346	78.8431	35.1015	2.24615	0.445207
1553244_at	FANCB	2187	Fanconi anemia, complementation group B	4.82469	3.66685	28.3385	12.7008	2.23123	0.448183
230110_at	MCOLN2	255231	mucolipin 2	5.8884	4.73326	59.236	26.5983	2.22706	0.449023
226282_at	PTPN14	5784	protein tyrosine phosphatase, non-receptor type 14	12.1185	10.9648	4446.51	1998.71	2.2247	0.4495
201890_at	RRM2	6241	ribonucleotide reductase M2	11.7695	10.6231	3491.24	1577.15	2.21363	0.451746
202391_at	BASP1	10409	brain abundant, membrane attached signal protein 1	8.13968	7.00001	282.026	128.001	2.20331	0.453862
212730_at	SYNM	23336	synemin, intermediate filament protein	10.6878	9.55365	1649.46	751.51	2.19486	0.455609
242033_at	RNF180	285671	ring finger protein 180	7.97064	6.8371	250.843	114.333	2.19397	0.455795
213416_at	ITGA4	3676	integrin, alpha 4 (antigen CD49D, alpha 4 subunit of VLA-4 receptor)	8.7577	7.62874	432.843	197.916	2.18701	0.457246
206102_at	GINS1	9837	GINS complex subunit 1 (Psf1 homolog)	10.1835	9.05506	1162.86	531.918	2.18616	0.457422
201506_at	TGFBI	7045	transforming growth factor, beta-induced, 68kDa	7.92203	6.80103	242.531	111.51	2.17498	0.459774
222889_at	DCLRE1B	64858	DNA cross-link repair 1B	7.95519	6.83933	248.172	114.51	2.16725	0.461414
219531_at	CEP72	55722	centrosomal protein 72kDa	7.17169	6.05619	144.176	66.5417	2.16671	0.46153
205945_at	IL6R	3570	interleukin 6 receptor	4.17627	3.06113	18.0793	8.34629	2.16615	0.461649
218115_at	ASF1B	55723	ASF1 anti-silencing function 1 homolog B (S. cerevisiae)	7.56613	6.45207	189.51	87.5523	2.16453	0.461993
212141_at	MCM4	4173	minichromosome maintenance complex component 4	9.59644	8.48721	774.136	358.843	2.15731	0.46354
231849_at	KRT80	144501	keratin 80	6.29667	5.18797	78.6117	36.4531	2.15652	0.46371
239007_at	ZNF616	90317	zinc finger protein 616	6.1801	5.07665	72.5098	33.7461	2.14869	0.465401
228559_at	CENPN	55839	centromere protein N	9.17732	8.0744	578.959	269.549	2.14788	0.465576
1554830_a_at	STEAP3	55240	STEAP family member 3	6.14306	5.04341	70.6717	32.9774	2.14303	0.466628
41037_at	TEAD4	7004	TEA domain family member 4	7.32418	6.22725	160.25	74.9186	2.13899	0.46751
214596_at	CHRM3	1131	cholinergic receptor, muscarinic 3	6.96853	5.87887	125.238	58.8457	2.12825	0.469869
205496_at	KIAA0408	9729	KIAA0408	5.07645	3.98752	33.7413	15.8622	2.12715	0.470112
212172_at	AK2	204	adenylate kinase 2	4.62934	3.54357	24.7497	11.6606	2.1225	0.471143
224753_at	CDCA5	113130	cell division cycle associated 5	8.87826	7.7934	470.567	221.843	2.12117	0.471438
206825_at	OXTR	5021	oxytocin receptor	5.59878	4.51572	48.4619	22.8753	2.11852	0.472027
205909_at	POLE2	5427	polymerase (DNA directed), epsilon 2 (p59 subunit)	8.58774	7.50655	384.741	181.843	2.11579	0.472638
1568600_at	CALML4	91860	calmodulin-like 4	5.42904	4.34947	43.0828	20.3855	2.11341	0.47317
207039_at	CDKN2A	1029	cyclin-dependent kinase inhibitor 2A (melanoma, p16, inhibits CDK4)	6.62932	5.55096	98.9976	46.882	2.11163	0.473567
235609_at	BRIP1	83990	BRCA1 interacting protein C-terminal helicase 1	7.66895	6.59164	203.51	96.4451	2.11011	0.473909
205729_at	OSMR	9180	oncostatin M receptor	7.52089	6.44477	183.66	87.1103	2.10836	0.474302
1552721_a_at	FGF1	2246	fibroblast growth factor 1 (acidic)	5.55096	4.47489	46.882	22.237	2.10829	0.474318
222833_at	LPCAT2	54947	lysophosphatidylcholine acyltransferase 2	5.91913	4.84708	60.5113	28.7818	2.10242	0.475643
228990_at	SNHG12	85028	small nucleolar RNA host gene 12 (non-protein coding)	9.06903	8.00356	537.093	256.633	2.09285	0.477818
224941_at	PAPPA	5069	pregnancy-associated plasma protein A, pappalysin 1	4.3488	3.28368	20.376	9.73836	2.09234	0.477933
1555370_a_at	CAMTA1	23261	calmodulin binding transcription activator 1	5.7598	4.69527	54.1841	25.907	2.09148	0.47813
228873_at	COL22A1	169044	collagen, type XXII, alpha 1	8.81648	7.75294	450.843	215.708	2.09006	0.478455
204975_at	EMP2	2013	epithelial membrane protein 2	8.61408	7.55082	391.828	187.51	2.08964	0.478552
1555772_a_at	CDC25A	993	cell division cycle 25 homolog A (S. pombe)	6.38362	5.32143	83.4953	39.9861	2.08811	0.478902
221879_at	CALML4	91860	calmodulin-like 4	7.64013	6.5789	199.485	95.5973	2.08672	0.479221
227350_at	HELLS	3070	helicase, lymphoid-specific	9.11149	8.05081	553.138	265.176	2.08592	0.479404
239293_at	NRSN1	140767	neurensin 1	5.19522	4.13896	36.6367	17.6177	2.07954	0.480876
228401_at	ATAD2	29028	ATPase family, AAA domain containing 2	8.10524	7.04995	275.373	132.51	2.07813	0.481201
229097_at	DIAPH3	81624	diaphanous homolog 3 (Drosophila)	8.65866	7.6037	404.125	194.51	2.07766	0.48131
222662_at	PPP1R3B	79660	protein phosphatase 1, regulatory (inhibitor) subunit 3B	8.57432	7.52175	381.176	183.769	2.07421	0.482111
219544_at	C13orf34	79866	chromosome 13 open reading frame 34	7.92784	6.87646	243.51	117.495	2.07251	0.482508
203934_at	KDR	3791	kinase insert domain receptor (a type III receptor tyrosine kinase)	6.73032	5.68003	106.176	51.2696	2.07094	0.482872
1560031_at	FRMD4A	55691	FERM domain containing 4A	8.23658	7.18848	301.617	145.864	2.0678	0.483606
223542_at	ANKRD32	84250	ankyrin repeat domain 32	8.68478	7.64006	411.51	199.475	2.06297	0.484738
218712_at	C1orf109	54955	chromosome 1 open reading frame 109	8.80362	7.75932	446.843	216.664	2.06237	0.484878
204558_at	RAD54L	8438	RAD54-like (S. cerevisiae)	7.2993	6.25839	157.51	76.5533	2.05752	0.486023
223278_at	GJB2	2706	gap junction protein, beta 2, 26kDa	3.89498	2.86213	14.8766	7.2709	2.04605	0.488746
204995_at	CDK5R1	8851	cyclin-dependent kinase 5, regulatory subunit 1 (p35)	8.93912	7.9114	490.843	240.751	2.0388	0.490485
1558329_at	NFKBIL2	4796	nuclear factor of kappa light polypeptide gene enhancer in B-cells inhibitor-like 2	6.55218	5.52536	93.8431	46.0573	2.03753	0.490791
220178_at	C19orf28	126321	chromosome 19 open reading frame 28	7.67287	6.6466	204.062	100.19	2.03675	0.490979
205227_at	IL1RAP	3556	interleukin 1 receptor accessory protein	11.0597	10.0337	2134.46	1048.18	2.03636	0.491073
206653_at	POLR3G	10622	polymerase (RNA) III (DNA directed) polypeptide G (32kD)	8.65049	7.6258	401.843	197.512	2.03452	0.491515
220246_at	CAMK1D	57118	calcium/calmodulin-dependent protein kinase ID	5.37921	4.35657	41.62	20.4861	2.03163	0.492216
201920_at	SLC20A1	6574	solute carrier family 20 (phosphate transporter), member 1	11.3368	10.3157	2586.52	1274.51	2.02943	0.49275
221805_at	NEFL	4747	neurofilament, light polypeptide	12.2888	11.2701	5003.84	2469.61	2.02617	0.493543
205129_at	NPM3	10360	nucleophosmin/nucleoplasmin 3	8.9835	7.96719	506.176	250.243	2.02274	0.494379
203023_at	NOP16	51491	NOP16 nucleolar protein homolog (yeast)	10.1768	9.16116	1157.5	572.51	2.0218	0.494609
235626_at	CAMK1D	57118	calcium/calmodulin-dependent protein kinase ID	8.34081	7.32792	324.215	160.666	2.01795	0.495553
242294_at	FBXO45	200933	F-box protein 45	6.82667	5.81383	113.51	56.2521	2.01788	0.49557
229572_at	ATP6V0A2	23545	ATPase, H+ transporting, lysosomal V0 subunit a2	9.17215	8.16076	576.888	286.176	2.01585	0.496069
1552575_a_at	C6orf141	135398	chromosome 6 open reading frame 141	7.19109	6.1801	146.128	72.5098	2.01528	0.496208
229459_at	FAM19A5	25817	family with sequence similarity 19 (chemokine (C-C motif)-like), member A5	5.63992	4.62913	49.8638	24.7461	2.01502	0.496274
203854_at	CFI	3426	complement factor I	8.04171	7.03192	263.51	130.864	2.01362	0.496618
219502_at	NEIL3	55247	nei endonuclease VIII-like 3 (E. coli)	7.50125	6.49345	181.176	90.0995	2.01085	0.497303
203209_at	RFC5	5985	replication factor C (activator 1) 5, 36.5kDa	9.39126	8.38803	671.51	335.003	2.00449	0.49888
221703_at	BRIP1	83990	BRCA1 interacting protein C-terminal helicase 1	5.46746	4.46567	44.2457	22.0953	2.00249	0.499377
209283_at	CRYAB	1410	crystallin, alpha B	8.73622	7.73476	426.446	213.007	2.00202	0.499495
227814_at	WDR53	348793	WD repeat domain 53	7.24766	6.2483	151.972	76.0194	1.99912	0.500219
235113_at	PPIL5	122769	peptidylprolyl isomerase (cyclophilin)-like 5	9.40287	8.40361	676.932	338.64	1.99897	0.500257
219512_at	DSN1	79980	DSN1, MIND kinetochore complex component, homolog (S. cerevisiae)	6.97166	5.97253	125.51	62.7929	1.99879	0.500303
229360_at	ZNF280B	140883	zinc finger protein 280B	6.49129	5.49915	89.9649	45.2283	1.98913	0.502733
231855_at	KIAA1524	57650	KIAA1524	7.45541	6.46534	175.51	88.3609	1.98628	0.503453
213493_at	SNED1	25992	sushi, nidogen and EGF-like domains 1	7.57866	6.5926	191.164	96.5098	1.98077	0.504854
202934_at	HK2	3099	hexokinase 2	10.4802	9.49488	1428.46	721.51	1.97981	0.505098
219493_at	SHCBP1	79801	SHC SH2-domain binding protein 1	9.00287	8.01779	513.02	259.176	1.97943	0.505197
223229_at	UBE2T	29089	ubiquitin-conjugating enzyme E2T (putative)	10.0716	9.08881	1076.1	544.51	1.97628	0.506001
227612_at	ELAVL3	1995	ELAV (embryonic lethal, abnormal vision, Drosophila)-like 3 (Hu antigen C)	5.44771	4.46567	43.6441	22.0953	1.97527	0.506261
222039_at	KIF18B	146909	kinesin family member 18B	8.62532	7.64513	394.894	200.176	1.97273	0.506912
225079_at	EMP2	2013	epithelial membrane protein 2	8.80685	7.82698	447.843	227.067	1.97229	0.507024
1554408_a_at	TK1	7083	thymidine kinase 1, soluble	7.58395	6.6049	191.865	97.336	1.97116	0.507315
221307_at	KCNIP1	30820	Kv channel interacting protein 1	6.39084	5.41284	83.9142	42.6017	1.96974	0.507681
226228_at	AQP4	361	aquaporin 4	3.94784	2.97126	15.4319	7.84222	1.9678	0.508183
222740_at	ATAD2	29028	ATPase family, AAA domain containing 2	9.11714	8.14316	555.307	282.706	1.96426	0.509098
214727_at	BRCA2	675	breast cancer 2, early onset	7.21849	6.24495	148.93	75.8431	1.96365	0.509255
202016_at	MEST	4232	mesoderm specific transcript homolog (mouse)	12.1049	11.1344	4404.84	2248.01	1.95944	0.51035
239680_at	WDR76	79968	WD repeat domain 76	5.68853	4.72328	51.5723	26.4149	1.95239	0.512192
230179_at	LOC285812	285812	hypothetical protein LOC285812	6.98995	6.02629	127.111	65.1769	1.95025	0.512755
205117_at	FGF1	2246	fibroblast growth factor 1 (acidic)	8.16679	7.20467	287.375	147.51	1.94818	0.5133
223222_at	SLC25A19	60386	solute carrier family 25 (mitochondrial thiamine pyrophosphate carrier), member 19	8.36318	7.40238	329.282	169.176	1.94638	0.513774
204420_at	FOSL1	8061	FOS-like antigen 1	7.9993	7.03903	255.875	131.51	1.94568	0.51396
226041_at	NAPEPLD	222236	N-acyl phosphatidylethanolamine phospholipase D	7.52755	6.56747	184.51	94.8431	1.94542	0.514028
213346_at	C13orf27	93081	chromosome 13 open reading frame 27	8.40447	7.44716	338.843	174.51	1.94169	0.515016
228067_at	C2orf55	343990	chromosome 2 open reading frame 55	8.14542	7.18827	283.15	145.843	1.94147	0.515073
45633_at	GINS3	64785	GINS complex subunit 3 (Psf3 homolog)	7.69617	6.73932	207.385	106.841	1.94106	0.515182
226621_at	FGG	2266	fibrinogen gamma chain	10.0252	9.06836	1042.04	536.843	1.94105	0.515186
204413_at	TRAF2	7186	TNF receptor-associated factor 2	5.88924	4.933	59.2702	30.5479	1.94024	0.5154
1555564_a_at	CFI	3426	complement factor I	6.36818	5.41284	82.6061	42.6017	1.93903	0.515721
228535_at	RAD1	5810	RAD1 homolog (S. pombe)	7.98701	7.03169	253.705	130.843	1.939	0.51573
212472_at	MICAL2	9645	microtubule associated monoxygenase, calponin and LIM domain containing 2	5.55401	4.59892	46.9812	24.2333	1.9387	0.515809
213647_at	DNA2	1763	DNA replication helicase 2 homolog (yeast)	7.88779	6.93527	236.843	122.384	1.93524	0.516731
219501_at	ENOX1	55068	ecto-NOX disulfide-thiol exchanger 1	6.31973	5.36794	79.878	41.2963	1.93426	0.516993
222305_at	HK2	3099	hexokinase 2	7.01412	6.06271	129.259	66.8434	1.93376	0.517128
228450_at	PLEKHA7	144100	pleckstrin homology domain containing, family A member 7	7.24009	6.28896	151.176	78.1926	1.93338	0.517228
228468_at	MASTL	84930	microtubule associated serine/threonine kinase-like	8.11986	7.16888	278.176	143.896	1.93317	0.517284
206448_at	ZNF365	22891	zinc finger protein 365	8.38976	7.44059	335.405	173.717	1.93076	0.517931
244246_at	MIPOL1	145282	mirror-image polydactyly 1	4.72805	3.78037	26.5023	13.7406	1.92876	0.518467
204127_at	RFC3	5983	replication factor C (activator 1) 3, 38kDa	10.542	9.59465	1490.92	773.176	1.92831	0.518589
235025_at	WDR89	112840	WD repeat domain 89	6.50179	5.5556	90.6218	47.0328	1.92678	0.519001
241954_at	FDFT1	2222	farnesyl-diphosphate farnesyltransferase 1	6.90537	5.95948	119.874	62.2273	1.92638	0.519108
204493_at	BID	637	BH3 interacting domain death agonist	9.55876	8.61495	754.176	392.064	1.9236	0.519858
219539_at	GEMIN6	79833	gem (nuclear organelle) associated protein 6	9.81712	8.87604	902.087	469.843	1.91997	0.52084
236431_at	SR140	23350	U2-associated SR140 protein	5.61084	4.67435	48.8687	25.534	1.91387	0.522502
204023_at	RFC4	5984	replication factor C (activator 1) 4, 37kDa	10.3629	9.42781	1316.86	688.735	1.91199	0.523014
244764_at	HIVEP3	59269	human immunodeficiency virus type I enhancer binding protein 3	6.05719	5.12342	66.5878	34.8582	1.91025	0.523491
225817_at	CGNL1	84952	cingulin-like 1	6.12154	5.18797	69.6252	36.4531	1.91	0.523561
207746_at	POLQ	10721	polymerase (DNA directed), theta	5.74746	4.81422	53.7228	28.1336	1.90956	0.52368
204656_at	SHB	6461	Src homology 2 domain containing adaptor protein B	7.14136	6.20882	141.176	73.9675	1.90863	0.523937
211756_at	PTHLH	5744	parathyroid hormone-like hormone	7.13631	6.20639	140.683	73.8431	1.90516	0.52489
202535_at	FADD	8772	Fas (TNFRSF6)-associated via death domain	8.92435	7.99503	485.843	255.119	1.90438	0.525106
201700_at	CCND3	896	cyclin D3	9.06261	8.13362	534.708	280.843	1.90394	0.525227
225143_at	SFXN4	119559	sideroflexin 4	9.80119	8.87245	892.176	468.677	1.90361	0.525318
226839_at	NR2C2AP	126382	nuclear receptor 2C2-associated protein	7.80036	6.87254	222.917	117.176	1.9024	0.525652
219154_at	TMEM120B	144404	transmembrane protein 120B	7.54988	6.62225	187.387	98.5132	1.90215	0.525721
218663_at	NCAPG	64151	non-SMC condensin I complex, subunit G	8.99202	8.06472	509.176	267.746	1.90172	0.525841
226905_at	FAM101B	359845	family with sequence similarity 101, member B	8.3167	7.38946	318.843	167.667	1.90164	0.525862
204955_at	SRPX	8406	sushi-repeat-containing protein, X-linked	12.4034	11.4773	5417.6	2851.18	1.90013	0.52628
235810_at	ZNF182	7569	zinc finger protein 182	6.2258	5.30236	74.8431	39.4613	1.89662	0.527253
224962_at	C9orf69	90120	chromosome 9 open reading frame 69	9.02747	8.10534	521.843	275.391	1.89492	0.527727
205339_at	STIL	6491	SCL/TAL1 interrupting locus	8.25406	7.3325	305.296	161.176	1.89417	0.527935
219581_at	TSEN2	80746	tRNA splicing endonuclease 2 homolog (S. cerevisiae)	8.43746	7.51971	346.68	183.51	1.88916	0.529335
212157_at	SDC2	6383	syndecan 2	7.77375	6.8567	218.843	115.897	1.88825	0.529592
231041_at	POLR1E	64425	polymerase (RNA) I polypeptide E, 53kDa	7.55958	6.64297	188.652	99.9388	1.88768	0.529752
1557636_a_at	C7orf57	136288	chromosome 7 open reading frame 57	6.1801	5.26539	72.5098	38.4628	1.88519	0.53045
212298_at	NRP1	8829	neuropilin 1	7.50531	6.5917	181.687	96.4495	1.88376	0.530854
1554768_a_at	MAD2L1	4085	MAD2 mitotic arrest deficient-like 1 (yeast)	10.6407	9.72847	1596.51	848.323	1.88196	0.531361
225687_at	FAM83D	81610	family with sequence similarity 83, member D	9.42311	8.51113	686.499	364.843	1.88163	0.531455
244435_at	FAM196A	642938	family with sequence similarity 196, member A	6.06167	5.14973	66.7949	35.4995	1.88158	0.531469
215143_at	DPY19L2P2	349152	dpy-19-like 2 pseudogene 2 (C. elegans)	5.55688	4.64701	47.0747	25.0548	1.87887	0.532234
202613_at	CTPS	1503	CTP synthase	10.2994	9.38957	1260.18	670.722	1.87884	0.532244
223276_at	C5orf62	85027	chromosome 5 open reading frame 62	8.98055	8.07241	505.145	269.176	1.87663	0.53287
203213_at	CDK1	983	cyclin-dependent kinase 1	10.9849	10.0784	2026.71	1081.18	1.87454	0.533465
234975_at	GSPT1	2935	G1 to S phase transition 1	7.0858	6.18108	135.843	72.5591	1.87217	0.534139
227283_at	EFR3B	22979	EFR3 homolog B (S. cerevisiae)	9.69205	8.78925	827.176	442.413	1.86969	0.534847
205190_at	PLS1	5357	plastin 1	6.40142	5.49979	84.5315	45.2483	1.86817	0.535284
244623_at	KCNQ5	56479	potassium voltage-gated channel, KQT-like subfamily, member 5	7.98715	7.0858	253.73	135.843	1.86782	0.535385
229158_at	WNK4	65266	WNK lysine deficient protein kinase 4	5.6694	4.76956	50.8933	27.2759	1.86587	0.535943
1554079_at	GALNTL4	374378	UDP-N-acetyl-alpha-D-galactosamine:polypeptide N-acetylgalactosaminyltransferase-like 4	6.75724	5.858	108.176	58.0007	1.86509	0.536167
206315_at	CRLF1	9244	cytokine receptor-like factor 1	6.22064	5.32143	74.5758	39.9861	1.86504	0.53618
1561691_at	LOC285735	285735	hypothetical LOC285735	4.32634	3.43041	20.0612	10.7809	1.86081	0.537401
215269_at	TRAPPC10	7109	trafficking protein particle complex 10	5.05047	4.15561	33.1392	17.8223	1.85942	0.537801
232330_at	C7orf44	55744	chromosome 7 open reading frame 44	7.62578	6.73199	197.51	106.299	1.85806	0.538197
204204_at	SLC31A2	1318	solute carrier family 31 (copper transporters), member 2	7.48792	6.59807	179.51	96.8761	1.85298	0.53967
204775_at	CHAF1B	8208	chromatin assembly factor 1, subunit B (p60)	7.02811	6.13975	130.519	70.5099	1.85107	0.540229
229595_at	CHCHD4	131474	coiled-coil-helix-coiled-coil-helix domain containing 4	9.46116	8.57364	704.843	380.998	1.84999	0.540543
219294_at	CENPQ	55166	centromere protein Q	7.80431	6.91699	223.528	120.843	1.84973	0.540618
233884_at	HIVEP3	59269	human immunodeficiency virus type I enhancer binding protein 3	4.01657	3.132	16.1848	8.7665	1.84621	0.541651
212290_at	SLC7A1	6541	solute carrier family 7 (cationic amino acid transporter, y+ system), member 1	7.51183	6.62808	182.51	98.9123	1.84517	0.541956
226077_at	RNF145	153830	ring finger protein 145	11.4524	10.5687	2802.34	1518.77	1.84514	0.541965
213268_at	CAMTA1	23261	calmodulin binding transcription activator 1	4.12323	3.24065	17.4267	9.45218	1.84367	0.542396
201818_at	LPCAT1	79888	lysophosphatidylcholine acyltransferase 1	10.7126	9.83027	1678.14	910.343	1.84341	0.542472
205284_at	URB2	9816	URB2 ribosome biogenesis 2 homolog (S. cerevisiae)	8.90341	8.02168	478.843	259.876	1.84258	0.542717
204817_at	ESPL1	9700	extra spindle pole bodies homolog 1 (S. cerevisiae)	8.16072	7.28086	286.168	155.51	1.84019	0.543422
204146_at	RAD51AP1	10635	RAD51 associated protein 1	8.95374	8.07568	495.843	269.788	1.8379	0.5441
228744_at	HAUS2	55142	HAUS augmin-like complex, subunit 2	6.77299	5.8951	109.364	59.5118	1.83769	0.544163
1569302_at	KIAA1731	85459	KIAA1731	7.17198	6.2948	144.205	78.5098	1.83678	0.544432
219926_at	POPDC3	64208	popeye domain containing 3	6.66073	5.78455	101.176	55.1216	1.83551	0.544807
222570_at	NCS1	23413	neuronal calcium sensor 1	8.6709	7.7952	407.569	222.121	1.8349	0.544989
227538_at	MED26	9441	mediator complex subunit 26	8.92731	8.05233	486.843	265.456	1.83399	0.54526
235417_at	SPOCD1	90853	SPOC domain containing 1	6.53191	5.65823	92.534	50.5008	1.83233	0.545754
212154_at	SDC2	6383	syndecan 2	9.18221	8.31217	580.925	317.843	1.82771	0.547133
221940_at	RPUSD2	27079	RNA pseudouridylate synthase domain containing 2	8.0577	7.18827	266.447	145.843	1.82694	0.547363
219650_at	ERCC6L	54821	excision repair cross-complementing rodent repair deficiency, complementation group 6-like	7.33919	6.47056	161.926	88.6813	1.82593	0.547665
206176_at	BMP6	654	bone morphogenetic protein 6	5.2671	4.40265	38.5084	21.1509	1.82065	0.549253
227410_at	FAM43A	131583	family with sequence similarity 43, member A	8.3437	7.47986	324.866	178.51	1.81988	0.549488
227486_at	NT5E	4907	5'-nucleotidase, ecto (CD73)	6.6173	5.75574	98.1764	54.0318	1.81701	0.550354
227697_at	SOCS3	9021	suppressor of cytokine signaling 3	8.94249	8.08131	491.992	270.843	1.81652	0.550503
242456_at	MRE11A	4361	MRE11 meiotic recombination 11 homolog A (S. cerevisiae)	4.94663	4.0857	30.8378	16.9793	1.8162	0.5506
235117_at	CHAC2	494143	ChaC, cation transport regulator homolog 2 (E. coli)	9.26356	8.40447	614.625	338.843	1.81389	0.551301
204812_at	ZW10	9183	ZW10, kinetochore associated, homolog (Drosophila)	9.03299	8.17428	523.843	288.87	1.81342	0.551443
214866_at	PLAUR	5329	plasminogen activator, urokinase receptor	6.07703	5.21855	67.51	37.2341	1.81312	0.551534
212976_at	LRRC8B	23507	leucine rich repeat containing 8 family, member B	5.74809	4.88977	53.7462	29.646	1.81293	0.551593
228614_at	NCRNA00116	205251	non-protein coding RNA 116	9.21977	8.3649	596.249	329.674	1.8086	0.552914
228455_at	RBM15	64783	RNA binding motif protein 15	6.24495	5.39104	75.8431	41.9628	1.80739	0.553285
213103_at	STARD13	90627	StAR-related lipid transfer (START) domain containing 13	7.18166	6.33231	145.176	80.5777	1.80169	0.555033
226179_at	SLC25A37	51312	solute carrier family 25, member 37	8.92039	8.07241	484.514	269.176	1.79998	0.55556
1553810_a_at	KIAA1524	57650	KIAA1524	6.16007	5.31278	71.5098	39.747	1.79912	0.555826
218750_at	TAF1D	79101	TATA box binding protein (TBP)-associated factor, RNA polymerase I, D, 41kDa	8.54757	7.70166	374.176	208.176	1.7974	0.556359
218997_at	POLR1E	64425	polymerase (RNA) I polypeptide E, 53kDa	9.42019	8.57432	685.108	381.176	1.79735	0.556374
205769_at	SLC27A2	11001	solute carrier family 27 (fatty acid transporter), member 2	5.73298	4.88973	53.1861	29.6453	1.79408	0.557388
213573_at	KPNB1	3837	karyopherin (importin) beta 1	11.0026	10.1595	2051.72	1143.71	1.79392	0.55744
214794_at	PA2G4	5036	proliferation-associated 2G4, 38kDa	11.0451	10.2033	2112.99	1178.98	1.79222	0.557967
223365_at	DHX37	57647	DEAH (Asp-Glu-Ala-His) box polypeptide 37	8.1792	7.34142	289.858	162.176	1.7873	0.559503
219262_at	SUV39H2	79723	suppressor of variegation 3-9 homolog 2 (Drosophila)	6.40673	5.56946	84.8431	47.4869	1.78666	0.559702
1552680_a_at	CASC5	57082	cancer susceptibility candidate 5	5.53149	4.69436	46.2534	25.8907	1.78648	0.559759
204825_at	MELK	9833	maternal embryonic leucine zipper kinase	10.0839	9.24835	1085.35	608.176	1.78459	0.560353
202531_at	IRF1	3659	interferon regulatory factor 1	6.24839	5.41284	76.0244	42.6017	1.78454	0.560369
227256_at	USP31	57478	ubiquitin specific peptidase 31	8.83627	8.00099	457.069	256.176	1.7842	0.560476
209482_at	POP7	10248	processing of precursor 7, ribonuclease P/MRP subunit (S. cerevisiae)	10.3397	9.50507	1295.84	726.624	1.78337	0.560735
213226_at	CCNA2	890	cyclin A2	10.2129	9.37849	1186.84	665.591	1.78314	0.560808
223586_at	ARNTL2	56938	aryl hydrocarbon receptor nuclear translocator-like 2	7.72458	6.89021	211.51	118.62	1.78308	0.560827
211990_at	HLA-DPA1	3113	major histocompatibility complex, class II, DP alpha 1	6.61369	5.77991	97.9307	54.9448	1.78235	0.561058
201755_at	MCM5	4174	minichromosome maintenance complex component 5	7.58629	6.75263	192.176	107.831	1.78219	0.561107
225712_at	GEMIN5	25929	gem (nuclear organelle) associated protein 5	10.2337	9.40126	1204.06	676.176	1.78069	0.561581
223923_at	C21orf62	56245	chromosome 21 open reading frame 62	9.43358	8.60428	691.498	389.176	1.77682	0.562802
201361_at	TMEM109	79073	transmembrane protein 109	8.51508	7.68578	365.843	205.897	1.77682	0.562802
238519_at	RSC1A1	6248	regulatory solute carrier protein, family 1, member 1	8.02414	7.19516	260.319	146.541	1.77642	0.56293
219120_at	C2orf44	80304	chromosome 2 open reading frame 44	8.05038	7.2241	265.098	149.51	1.77312	0.563979
230345_at	SEMA7A	8482	semaphorin 7A, GPI membrane anchor (John Milton Hagen blood group)	7.92046	7.09556	242.268	136.765	1.77142	0.564519
237817_at	SSR3	6747	signal sequence receptor, gamma (translocon-associated protein gamma)	6.55218	5.72749	93.8431	52.984	1.77116	0.564602
206295_at	IL18	3606	interleukin 18 (interferon-gamma-inducing factor)	4.38682	3.56241	20.9201	11.8139	1.7708	0.564716
229876_at	PHKA1	5255	phosphorylase kinase, alpha 1 (muscle)	6.5826	5.75931	95.8431	54.166	1.76943	0.565152
205407_at	RECK	8434	reversion-inducing-cysteine-rich protein with kazal motifs	6.20639	5.38359	73.8431	41.7466	1.76884	0.565341
226410_at	CTU2	348180	cytosolic thiouridylase subunit 2 homolog (S. pombe)	7.63664	6.81391	199.002	112.51	1.76875	0.565371
218069_at	DCTPP1	79077	dCTP pyrophosphatase 1	10.4954	9.67627	1443.56	818.176	1.76436	0.566778
203925_at	GCLM	2730	glutamate-cysteine ligase, modifier subunit	10.3658	9.54796	1319.51	748.552	1.76275	0.567296
218818_at	FHL3	2275	four and a half LIM domains 3	6.89297	6.07728	118.848	67.5218	1.76014	0.568137
214841_at	CNIH3	149111	cornichon homolog 3 (Drosophila)	10.6343	9.81886	1589.45	903.176	1.75984	0.568232
204320_at	COL11A1	1301	collagen, type XI, alpha 1	9.95954	9.14681	995.682	566.843	1.75654	0.569301
37892_at	COL11A1	1301	collagen, type XI, alpha 1	10.5885	9.77642	1539.8	876.991	1.75578	0.569548
206533_at	CHRNA5	1138	cholinergic receptor, nicotinic, alpha 5	6.93675	6.12934	122.51	70.0027	1.75007	0.571405
229302_at	TMEM178	130733	transmembrane protein 178	9.79253	8.98634	886.839	507.176	1.74858	0.571892
238670_at	RAD18	56852	RAD18 homolog (S. cerevisiae)	6.66807	5.86243	101.693	58.1793	1.74792	0.572109
239537_at	ST8SIA2	8128	ST8 alpha-N-acetyl-neuraminide alpha-2,8-sialyltransferase 2	6.58919	5.78614	96.2816	55.1824	1.74479	0.573136
212789_at	NCAPD3	23310	non-SMC condensin II complex, subunit D3	8.56097	7.75829	377.666	216.51	1.74434	0.573283
225188_at	RAPH1	65059	Ras association (RalGDS/AF-6) and pleckstrin homology domains 1	9.50628	8.70395	727.235	417.015	1.74391	0.573425
209891_at	SPC25	57405	SPC25, NDC80 kinetochore complex component, homolog (S. cerevisiae)	7.81169	7.00947	224.674	128.843	1.74378	0.573467
212279_at	TMEM97	27346	transmembrane protein 97	9.97944	9.17744	1009.51	579.007	1.74352	0.573553
241816_at	C14orf106	55320	chromosome 14 open reading frame 106	6.13975	5.33899	70.5099	40.4758	1.74202	0.574045
213992_at	COL4A6	1288	collagen, type IV, alpha 6	7.43053	6.63299	172.51	99.2494	1.73814	0.575326
37793_r_at	RAD51L3	5892	RAD51-like 3 (S. cerevisiae)	5.20823	4.41118	36.9685	21.2764	1.73753	0.575528
1556389_at	CNPY3	10695	canopy 3 homolog (zebrafish)	7.02063	6.22539	129.843	74.8219	1.73536	0.576249
206298_at	ARHGAP22	58504	Rho GTPase activating protein 22	5.81201	5.01745	56.1811	32.3893	1.73456	0.576515
226113_at	ZNF436	80818	zinc finger protein 436	10.0312	9.23689	1046.38	603.365	1.73424	0.57662
1563933_a_at	PLD5	200150	phospholipase D family, member 5	5.55096	4.75687	46.882	27.0372	1.73398	0.576708
222848_at	CENPK	64105	centromere protein K	8.5591	7.76502	377.176	217.522	1.73397	0.576711
238880_at	GTF3A	2971	general transcription factor IIIA	7.93375	7.14017	244.51	141.061	1.73336	0.576913
204162_at	NDC80	10403	NDC80 homolog, kinetochore complex component (S. cerevisiae)	8.97683	8.18496	503.843	291.016	1.73132	0.577593
212949_at	NCAPH	23397	non-SMC condensin I complex, subunit H	8.47104	7.67926	354.843	204.968	1.73121	0.57763
229905_at	RAP1GDS1	5910	RAP1, GTP-GDP dissociation stimulator 1	6.91301	6.1228	120.51	69.6862	1.72932	0.578262
205505_at	GCNT1	2650	glucosaminyl (N-acetyl) transferase 1, core 2	5.04341	4.25329	32.9774	19.0707	1.72922	0.578296
235497_at	LOC643837	643837	hypothetical LOC643837	7.41871	6.62877	171.102	98.9594	1.72901	0.578366
203386_at	TBC1D4	9882	TBC1 domain family, member 4	7.54565	6.75724	186.839	108.176	1.72717	0.578983
205053_at	PRIM1	5557	primase, DNA, polypeptide 1 (49kDa)	8.33023	7.54298	321.847	186.493	1.72578	0.579448
214804_at	CENPI	2491	centromere protein I	5.86243	5.07599	58.1793	33.7307	1.72482	0.579772
227434_at	WBSCR17	64409	Williams-Beuren syndrome chromosome region 17	7.71506	6.92888	210.119	121.843	1.72451	0.579876
1553286_at	ZNF555	148254	zinc finger protein 555	6.16525	5.37921	71.7671	41.62	1.72434	0.579932
239761_at	GCNT1	2650	glucosaminyl (N-acetyl) transferase 1, core 2	5.57781	4.79194	47.7625	27.7025	1.72413	0.580004
219969_at	TXLNG	55787	taxilin gamma	6.0082	5.22544	64.3649	37.4124	1.72042	0.581255
229552_at	LOC283454	283454	hypothetical protein LOC283454	5.41284	4.63009	42.6017	24.7626	1.72041	0.581258
47550_at	LZTS1	11178	leucine zipper, putative tumor suppressor 1	7.98952	7.20696	254.147	147.744	1.72018	0.581335
213906_at	MYBL1	4603	v-myb myeloblastosis viral oncogene homolog (avian)-like 1	7.15154	6.36904	142.176	82.6558	1.7201	0.581361
222118_at	CENPN	55839	centromere protein N	6.55474	5.77242	94.0099	54.6602	1.7199	0.58143
230076_at	PITPNM3	83394	PITPNM family member 3	8.11448	7.3325	277.141	161.176	1.71949	0.581568
218915_at	NF2	4771	neurofibromin 2 (merlin)	9.42994	8.64809	689.757	401.176	1.71933	0.58162
226876_at	FAM101B	359845	family with sequence similarity 101, member B	8.11466	7.33424	277.176	161.372	1.71763	0.582198
242112_at	LSM11	134353	LSM11, U7 small nuclear RNA associated	5.44984	4.66963	43.7084	25.4506	1.71738	0.582283
244640_at	ZNF850	342892	zinc finger protein 850	6.16007	5.38065	71.5098	41.6618	1.71644	0.582602
227374_at	EARS2	124454	glutamyl-tRNA synthetase 2, mitochondrial (putative)	9.30103	8.52185	630.796	367.563	1.71616	0.582696
230316_at	SEC14L2	23541	SEC14-like 2 (S. cerevisiae)	6.77052	5.99198	109.176	63.6453	1.71539	0.582958
219510_at	POLQ	10721	polymerase (DNA directed), theta	7.60511	6.82667	194.7	113.51	1.71527	0.582998
218507_at	C7orf68	29923	chromosome 7 open reading frame 68	8.73626	7.95909	426.457	248.843	1.71376	0.583513
229564_at	RRP7A	27341	ribosomal RNA processing 7 homolog A (S. cerevisiae)	6.76534	5.98892	108.786	63.5104	1.71288	0.583813
240239_at	ZNF566	84924	zinc finger protein 566	6.67492	5.89913	102.176	59.678	1.71213	0.584068
242766_at	ERLEC1P1	100288870	endoplasmic reticulum lectin 1 pseudogene 1	6.2825	5.5071	77.8431	45.4781	1.71166	0.584227
224856_at	FKBP5	2289	FK506 binding protein 5	9.1046	8.33021	550.499	321.843	1.71046	0.584639
224881_at	VKORC1L1	154807	vitamin K epoxide reductase complex, subunit 1-like 1	9.30616	8.53207	633.042	370.176	1.71011	0.584758
219957_at	RUFY2	55680	RUN and FYVE domain containing 2	6.76092	5.98892	108.453	63.5104	1.70763	0.585605
225780_at	RSC1A1	6248	regulatory solute carrier protein, family 1, member 1	8.77744	8.00551	438.807	256.979	1.70756	0.585632
212330_at	TFDP1	7027	transcription factor Dp-1	10.9417	10.1706	1966.87	1152.51	1.7066	0.585962
204826_at	CCNF	899	cyclin F	7.97064	7.20021	250.843	147.054	1.70578	0.586241
221916_at	NEFL	4747	neurofilament, light polypeptide	11.1087	10.3386	2208.33	1294.84	1.70548	0.586344
1552946_at	ZNF114	163071	zinc finger protein 114	5.4639	4.69436	44.1364	25.8907	1.70472	0.586607
213615_at	LPCAT3	10162	lysophosphatidylcholine acyltransferase 3	7.52451	6.75724	184.121	108.176	1.70204	0.58753
205811_at	POLG2	11232	polymerase (DNA directed), gamma 2, accessory subunit	7.15666	6.38962	142.682	83.8431	1.70177	0.587623
243043_at	EFCAB10	100130771	EF-hand calcium binding domain 10	5.41284	4.64629	42.6017	25.0423	1.70119	0.587824
232060_at	ROR1	4919	receptor tyrosine kinase-like orphan receptor 1	7.48504	6.7187	179.151	105.325	1.70094	0.587909
223556_at	HELLS	3070	helicase, lymphoid-specific	7.41934	6.65323	171.176	100.652	1.70068	0.588001
236092_at	LOC100288507	100288507	hypothetical protein LOC100288507	6.03631	5.27049	65.6314	38.5989	1.70034	0.588117
201930_at	MCM6	4175	minichromosome maintenance complex component 6	11.5044	10.7408	2905.07	1711.18	1.6977	0.589032
239001_at	MGST1	4257	microsomal glutathione S-transferase 1	6.81391	6.05092	112.51	66.299	1.697	0.589274
220316_at	NPAS3	64067	neuronal PAS domain protein 3	9.69814	8.93519	830.677	489.51	1.69696	0.58929
215336_at	AKAP11	11215	A kinase (PRKA) anchor protein 11	6.02629	5.26339	65.1769	38.4096	1.69689	0.589313
1554703_at	ARHGEF10	9639	Rho guanine nucleotide exchange factor (GEF) 10	6.2825	5.52096	77.8431	45.9172	1.69529	0.589868
226868_at	GXYLT1	283464	glucoside xylosyltransferase 1	8.45049	7.69007	349.825	206.51	1.69399	0.590323
201129_at	SRSF7	6432	serine/arginine-rich splicing factor 7	10.4376	9.67881	1386.84	819.618	1.69206	0.590996
228073_at	NANP	140838	N-acetylneuraminic acid phosphatase	9.02158	8.26292	519.715	307.176	1.69191	0.591048
203320_at	SH2B3	10019	SH2B adaptor protein 3	10.2651	9.50677	1230.6	727.485	1.69158	0.591163
227367_at	SLCO3A1	28232	solute carrier organic anion transporter family, member 3A1	7.55082	6.79323	187.51	110.909	1.69066	0.591485
222037_at	MCM4	4173	minichromosome maintenance complex component 4	8.05624	7.29925	266.176	157.504	1.68996	0.591729
219556_at	C16orf59	80178	chromosome 16 open reading frame 59	7.47986	6.72315	178.51	105.65	1.68964	0.591844
225806_at	JUB	84962	jub, ajuba homolog (Xenopus laevis)	9.62257	8.86613	788.284	466.627	1.68932	0.591953
38158_at	ESPL1	9700	extra spindle pole bodies homolog 1 (S. cerevisiae)	8.16332	7.40726	286.684	169.749	1.68887	0.592111
1553764_a_at	JUB	84962	jub, ajuba homolog (Xenopus laevis)	7.9632	7.20755	249.553	147.805	1.6884	0.592278
218108_at	UBR7	55148	ubiquitin protein ligase E3 component n-recognin 7 (putative)	9.98704	9.23154	1014.84	601.133	1.68822	0.592341
240024_at	SEC14L2	23541	SEC14-like 2 (S. cerevisiae)	7.5585	6.80308	188.51	111.668	1.68812	0.592374
1568820_a_at	BEND6	221336	BEN domain containing 6	4.41963	3.66471	21.4014	12.682	1.68754	0.592578
210106_at	RDH5	5959	retinol dehydrogenase 5 (11-cis/9-cis)	8.79391	8.03903	443.843	263.021	1.68748	0.592599
212501_at	CEBPB	1051	CCAAT/enhancer binding protein (C/EBP), beta	10.1777	9.42454	1158.22	687.176	1.68547	0.593305
212174_at	AK2	204	adenylate kinase 2	9.78888	9.03574	884.599	524.843	1.68545	0.593312
214434_at	HSPA12A	259217	heat shock 70kDa protein 12A	6.41105	5.65896	85.0978	50.5264	1.68423	0.593745
1557129_a_at	FAM111B	374393	family with sequence similarity 111, member B	4.03254	3.28141	16.365	9.72308	1.68311	0.594139
208712_at	CCND1	595	cyclin D1	11.039	10.2879	2104.13	1250.18	1.68307	0.594154
225186_at	RAPH1	65059	Ras association (RalGDS/AF-6) and pleckstrin homology domains 1	6.64557	5.89519	100.119	59.5155	1.68223	0.594449
209301_at	CA2	760	carbonic anhydrase II	11.6971	10.9484	3320.37	1976.09	1.68027	0.595142
225871_at	STEAP2	261729	six transmembrane epithelial antigen of the prostate 2	6.86431	6.11567	116.51	69.3426	1.6802	0.595166
204727_at	WDHD1	11169	WD repeat and HMG-box DNA binding protein 1	5.5168	4.76956	45.785	27.2759	1.67859	0.59574
228561_at	CDC37L1	55664	cell division cycle 37 homolog (S. cerevisiae)-like 1	7.05358	6.30719	132.843	79.1868	1.67759	0.596093
235580_at	ZNF141	7700	zinc finger protein 141	4.66176	3.91736	25.3122	15.1092	1.67528	0.596916
209161_at	PRPF4	9128	PRP4 pre-mRNA processing factor 4 homolog (yeast)	10.3012	9.55732	1261.71	753.424	1.67464	0.597145
227970_at	GPR157	80045	G protein-coupled receptor 157	6.37231	5.62905	82.8431	49.4893	1.67396	0.597386
239922_at	CCDC142	84865	coiled-coil domain containing 142	5.24853	4.50542	38.0158	22.7126	1.67378	0.59745
232014_at	ZNF30	90075	zinc finger protein 30	7.04637	6.30357	132.181	78.9885	1.67342	0.597579
232480_at	LOC400931	400931	hypothetical LOC400931	6.66145	5.91913	101.227	60.5113	1.67286	0.597778
213341_at	FEM1C	56929	fem-1 homolog c (C. elegans)	8.61582	7.8735	392.301	234.51	1.67285	0.597781
231843_at	DDX55	57696	DEAD (Asp-Glu-Ala-Asp) box polypeptide 55	7.99723	7.25624	255.51	152.879	1.67132	0.598328
218459_at	TOR3A	64222	torsin family 3, member A	7.92919	7.18827	243.738	145.843	1.67124	0.59836
222480_at	UBE2Q1	55585	ubiquitin-conjugating enzyme E2Q family member 1	6.9856	6.24495	126.729	75.8431	1.67093	0.598469
217612_at	TIMM50	92609	translocase of inner mitochondrial membrane 50 homolog (S. cerevisiae)	6.39948	5.65896	84.4183	50.5264	1.67078	0.598524
202858_at	U2AF1	7307	U2 small nuclear RNA auxiliary factor 1	12.0577	11.3173	4263.11	2551.75	1.67066	0.598565
212427_at	KIAA0368	23392	KIAA0368	7.8735	7.13318	234.51	140.378	1.67056	0.598603
217884_at	NAT10	55226	N-acetyltransferase 10 (GCN5-related)	9.88342	9.14336	944.51	565.491	1.67025	0.598714
226136_at	GLIPR1	11010	GLI pathogenesis-related 1	8.66478	7.92564	405.843	243.139	1.66918	0.599095
236644_at	RNF180	285671	ring finger protein 180	6.72644	5.98892	105.891	63.5104	1.66731	0.599769
203889_at	SCG5	6447	secretogranin V (7B2 protein)	4.76956	4.03223	27.2759	16.3615	1.66708	0.599852
215233_at	JMJD6	23210	jumonji domain containing 6	6.20451	5.46726	73.7468	44.2395	1.66699	0.599884
244038_at	WDR89	112840	WD repeat domain 89	6.72503	5.98892	105.788	63.5104	1.66568	0.600357
227699_at	C14orf149	112849	chromosome 14 open reading frame 149	10.1597	9.42372	1143.84	686.788	1.6655	0.600422
213907_at	EEF1E1	9521	eukaryotic translation elongation factor 1 epsilon 1	5.55096	4.81504	46.882	28.1495	1.66547	0.600433
209339_at	SIAH2	6478	seven in absentia homolog 2 (Drosophila)	8.68006	7.94441	410.165	246.324	1.66515	0.600547
203401_at	PRPS2	5634	phosphoribosyl pyrophosphate synthetase 2	9.01214	8.27849	516.327	310.51	1.66284	0.601382
231938_at	SGOL1	151648	shugoshin-like 1 (S. pombe)	4.90358	4.17035	29.9312	18.0053	1.66235	0.601558
226923_at	SCFD2	152579	sec1 family domain containing 2	9.41611	8.68347	683.176	411.134	1.66169	0.601798
209793_at	GRIA1	2890	glutamate receptor, ionotropic, AMPA 1	10.36	9.62768	1314.22	791.08	1.66129	0.60194
213803_at	KPNB1	3837	karyopherin (importin) beta 1	11.5308	10.7992	2958.91	1781.84	1.66059	0.602196
223113_at	TMEM138	51524	transmembrane protein 138	8.81737	8.08653	451.122	271.825	1.6596	0.602553
220011_at	C1orf135	79000	chromosome 1 open reading frame 135	7.47461	6.74384	177.862	107.176	1.65952	0.602582
227348_at	PARS2	25973	prolyl-tRNA synthetase 2, mitochondrial (putative)	5.95617	5.22544	62.0848	37.4124	1.65947	0.602602
226142_at	GLIPR1	11010	GLI pathogenesis-related 1	8.24376	7.51339	303.123	182.708	1.65906	0.602751
209421_at	MSH2	4436	mutS homolog 2, colon cancer, nonpolyposis type 1 (E. coli)	9.72425	8.99484	845.843	510.171	1.65796	0.60315
224632_at	GPATCH4	54865	G patch domain containing 4	10.3254	9.59652	1283.05	774.176	1.65731	0.603389
212836_at	POLD3	10714	polymerase (DNA-directed), delta 3, accessory subunit	9.0228	8.29543	520.158	314.176	1.65562	0.604002
204822_at	TTK	7272	TTK protein kinase	8.90822	8.18244	480.444	290.51	1.6538	0.60467
201489_at	PPIF	10105	peptidylprolyl isomerase F	10.7224	9.99696	1689.53	1021.84	1.65341	0.604811
230235_at	MCTS1	28985	malignant T cell amplified sequence 1	6.72787	6.00399	105.996	64.1771	1.65162	0.605467
212660_at	PHF15	23338	PHD finger protein 15	5.79272	5.06932	55.4348	33.575	1.65107	0.605667
205733_at	BLM	641	Bloom syndrome, RecQ helicase-like	8.11146	7.3881	276.561	167.51	1.65102	0.605688
219703_at	MNS1	55329	meiosis-specific nuclear structural 1	7.44374	6.72123	174.097	105.51	1.65005	0.606041
228400_at	SHROOM3	57619	shroom family member 3	9.29591	8.57432	628.562	381.176	1.64901	0.606426
219228_at	ZNF331	55422	zinc finger protein 331	7.40447	6.6843	169.421	102.843	1.64738	0.607026
209094_at	DDAH1	23576	dimethylarginine dimethylaminohydrolase 1	10.9252	10.2053	1944.51	1180.59	1.64707	0.607139
229267_at	ANAPC1	64682	anaphase promoting complex subunit 1	8.58688	7.86759	384.51	233.551	1.64637	0.607399
213130_at	ZNF473	25888	zinc finger protein 473	6.46913	5.75043	88.5933	53.8334	1.64569	0.607646
231534_at	CDK1	983	cyclin-dependent kinase 1	4.049	3.33044	16.5527	10.0592	1.64553	0.607706
219870_at	ATF7IP2	80063	activating transcription factor 7 interacting protein 2	7.18166	6.46341	145.176	88.2429	1.64519	0.607832
222843_at	FIGNL1	63979	fidgetin-like 1	7.85512	7.13795	231.54	140.843	1.64396	0.608289
229732_at	ZNF823	55552	zinc finger protein 823	4.6138	3.89739	24.4845	14.9016	1.64308	0.608612
228043_at	UTP15	84135	UTP15, U3 small nucleolar ribonucleoprotein, homolog (S. cerevisiae)	6.35628	5.63992	81.9277	49.8638	1.64303	0.608632
205296_at	RBL1	5933	retinoblastoma-like 1 (p107)	7.00947	6.29314	128.843	78.4193	1.643	0.608642
225099_at	FBXO45	200933	F-box protein 45	10.0582	9.34203	1066.15	648.98	1.64281	0.608712
228072_at	SYT12	91683	synaptotagmin XII	5.6055	4.88977	48.6882	29.646	1.64232	0.608896
203119_at	CCDC86	79080	coiled-coil domain containing 86	9.30843	8.59312	634.038	386.176	1.64184	0.609074
212235_at	PLXND1	23129	plexin D1	7.83821	7.12305	228.843	139.397	1.64167	0.609136
201761_at	MTHFD2	10797	methylenetetrahydrofolate dehydrogenase (NADP+ dependent) 2, methenyltetrahydrofolate cyclohydrolase	11.3771	10.6623	2659.84	1620.61	1.64126	0.60929
1558322_a_at	PAQR9	344838	progestin and adipoQ receptor family member IX	5.58119	4.86641	47.8748	29.1698	1.64124	0.609295
238653_at	LRIG2	9860	leucine-rich repeats and immunoglobulin-like domains 2	8.43397	7.7198	345.843	210.81	1.64055	0.609553
201516_at	SRM	6723	spermidine synthase	10.7256	10.0119	1693.29	1032.51	1.63997	0.609765
1555953_at	SLC19A1	6573	solute carrier family 19 (folate transporter), member 1	5.99685	5.28588	63.8606	39.0129	1.63691	0.610906
204807_at	TMEM5	10329	transmembrane protein 5	8.6051	7.89453	389.398	237.952	1.63645	0.611078
218564_at	RFWD3	55159	ring finger and WD repeat domain 3	8.09069	7.38044	272.608	166.623	1.63608	0.611217
209317_at	POLR1C	9533	polymerase (RNA) I polypeptide C, 30kDa	9.80608	9.09586	895.21	547.176	1.63605	0.611227
209725_at	UTP20	27340	UTP20, small subunit (SSU) processome component, homolog (yeast)	9.77982	9.07015	879.06	537.51	1.63543	0.61146
203302_at	DCK	1633	deoxycytidine kinase	9.39698	8.68919	674.176	412.768	1.63331	0.612255
226585_at	NEIL2	252969	nei endonuclease VIII-like 2 (E. coli)	9.65547	8.94791	806.467	493.843	1.63304	0.612354
204790_at	SMAD7	4092	SMAD family member 7	6.65012	5.94277	100.435	61.5109	1.6328	0.612444
235425_at	SGOL2	151246	shugoshin-like 2 (S. pombe)	9.58502	8.87808	768.031	470.51	1.63234	0.612619
233539_at	NAPEPLD	222236	N-acyl phosphatidylethanolamine phospholipase D	5.17223	4.46567	36.0575	22.0953	1.63191	0.612779
243042_at	FAM73A	374986	family with sequence similarity 73, member A	6.95132	6.24495	123.753	75.8431	1.63169	0.612861
1553535_a_at	RANGAP1	5905	Ran GTPase activating protein 1	7.5087	6.80698	182.114	111.971	1.62644	0.61484
212158_at	SDC2	6383	syndecan 2	10.4847	9.78406	1432.84	881.651	1.62518	0.615316
230249_at	KHDRBS3	10656	KH domain containing, RNA binding, signal transduction associated 3	5.82693	5.12666	56.7652	34.9363	1.62482	0.615453
1554456_a_at	LINS1	55180	lines homolog 1 (Drosophila)	6.60253	5.90271	97.1764	59.8262	1.62431	0.615645
219355_at	CXorf57	55086	chromosome X open reading frame 57	8.82476	8.12503	453.437	279.176	1.62419	0.61569
1553705_a_at	CHRM3	1131	cholinergic receptor, muscarinic 3	5.84935	5.14973	57.6539	35.4995	1.62408	0.615734
230722_at	BNC2	54796	basonuclin 2	7.0858	6.38646	135.843	83.6598	1.62376	0.615856
223394_at	SERTAD1	29950	SERTA domain containing 1	8.39593	7.69681	336.843	207.477	1.62352	0.615946
242918_at	NASP	4678	nuclear autoantigenic sperm protein (histone-binding)	5.29738	4.59892	39.325	24.2333	1.62277	0.616232
213701_at	C12orf29	91298	chromosome 12 open reading frame 29	10.2044	9.50673	1179.84	727.461	1.62186	0.616574
227038_at	SGMS2	166929	sphingomyelin synthase 2	7.5616	6.86431	188.915	116.51	1.62145	0.61673
1552921_a_at	FIGNL1	63979	fidgetin-like 1	5.55684	4.85971	47.0735	29.0348	1.62128	0.616797
236140_at	GCLM	2730	glutamate-cysteine ligase, modifier subunit	8.47104	7.77458	354.843	218.969	1.62052	0.617087
243009_at	LOC441242	441242	hypothetical LOC441242	5.73968	5.04341	53.4337	32.9774	1.62031	0.617165
243483_at	TRPM8	79054	transient receptor potential cation channel, subfamily M, member 8	5.46571	4.76956	44.192	27.2759	1.62018	0.617215
203405_at	PSMG1	8624	proteasome (prosome, macropain) assembly chaperone 1	10.5233	9.82736	1471.75	908.51	1.61996	0.617298
228980_at	RFFL	117584	ring finger and FYVE-like domain containing 1	9.25545	8.56017	611.176	377.457	1.6192	0.61759
220334_at	RGS17	26575	regulator of G-protein signaling 17	6.81342	6.11915	112.472	69.5099	1.61807	0.618019
232489_at	CCDC76	54482	coiled-coil domain containing 76	6.59306	5.89959	96.5401	59.697	1.61717	0.618365
225933_at	CCDC137	339230	coiled-coil domain containing 137	8.59312	7.9006	386.176	238.956	1.6161	0.618775
230256_at	C1orf104	284618	chromosome 1 open reading frame 104	7.60138	6.90901	194.197	120.176	1.61593	0.618838
210814_at	TRPC3	7222	transient receptor potential cation channel, subfamily C, member 3	3.56241	2.87005	11.8139	7.31089	1.61593	0.618838
202954_at	UBE2C	11065	ubiquitin-conjugating enzyme E2C	10.7576	10.0664	1731.29	1072.23	1.61467	0.619321
209100_at	IFRD2	7866	interferon-related developmental regulator 2	9.65674	8.96611	807.176	500.112	1.61399	0.619581
219052_at	HPS6	79803	Hermansky-Pudlak syndrome 6	7.10688	6.41643	137.843	85.4157	1.61379	0.619659
218653_at	SLC25A15	10166	solute carrier family 25 (mitochondrial carrier; ornithine transporter) member 15	10.4028	9.71251	1353.84	838.991	1.61366	0.61971
235783_at	MRTO4	51154	mRNA turnover 4 homolog (S. cerevisiae)	8.43502	7.7449	346.094	214.51	1.61342	0.619803
242293_at	ING3	54556	inhibitor of growth family, member 3	7.51971	6.8314	183.51	113.882	1.6114	0.620577
226559_at	IER5L	389792	immediate early response 5-like	8.03152	7.3437	261.655	162.433	1.61085	0.620791
239295_at	SRSF12	135295	serine/arginine-rich splicing factor 12	7.18091	6.49468	145.1	90.1764	1.60907	0.621477
227164_at	SRSF1	6426	serine/arginine-rich splicing factor 1	8.78303	8.09791	440.51	273.978	1.60783	0.621956
232181_at	PPARGC1B	133522	peroxisome proliferator-activated receptor gamma, coactivator 1 beta	6.97166	6.28732	125.51	78.1038	1.60696	0.622293
238526_at	RAB3IP	117177	RAB3A interacting protein (rabin3)	5.89917	5.21561	59.6799	37.1581	1.60611	0.622624
220444_at	ZNF557	79230	zinc finger protein 557	5.07344	4.39007	33.6711	20.9673	1.60589	0.622708
213805_at	ABHD5	51099	abhydrolase domain containing 5	6.46777	5.78614	88.5098	55.1824	1.60395	0.623461
225548_at	SHROOM3	57619	shroom family member 3	8.82546	8.14386	453.658	282.843	1.60392	0.623472
228859_at	C4orf21	55345	chromosome 4 open reading frame 21	6.03683	5.35625	65.655	40.9631	1.60279	0.623914
235077_at	MEG3	55384	maternally expressed 3 (non-protein coding)	4.76625	4.0857	27.2134	16.9793	1.60274	0.62393
220272_at	BNC2	54796	basonuclin 2	7.47709	6.79656	178.168	111.165	1.60273	0.623936
213520_at	RECQL4	9401	RecQ protein-like 4	7.19507	6.51489	146.532	91.4488	1.60234	0.624087
202071_at	SDC4	6385	syndecan 4	7.93375	7.25464	244.51	152.708	1.60116	0.624549
205904_at	MICA	4276	MHC class I polypeptide-related sequence A	7.52866	6.84993	184.651	115.354	1.60073	0.624717
231921_at	DCAF17	80067	DDB1 and CUL4 associated factor 17	7.82665	7.14911	227.016	141.937	1.59941	0.62523
244391_at	TSEN2	80746	tRNA splicing endonuclease 2 homolog (S. cerevisiae)	7.76275	7.0858	217.18	135.843	1.59875	0.625487
219303_at	RNF219	79596	ring finger protein 219	9.21637	8.53947	594.843	372.079	1.5987	0.625508
209336_at	PWP2	5822	PWP2 periodic tryptophan protein homolog (yeast)	9.04621	8.37	528.665	330.843	1.59793	0.625809
213008_at	FANCI	55215	Fanconi anemia, complementation group I	9.04456	8.37	528.059	330.843	1.5961	0.626527
232752_at	LOC100287616	100287616	hypothetical protein LOC100287616	7.21441	6.54002	148.51	93.0554	1.59593	0.626594
227687_at	HYLS1	219844	hydrolethalus syndrome 1	7.67321	6.99946	204.111	127.952	1.59521	0.626876
214299_at	TOP3A	7156	topoisomerase (DNA) III alpha	7.46227	6.78908	176.347	110.59	1.5946	0.627117
223181_at	C18orf55	29090	chromosome 18 open reading frame 55	9.19765	8.52466	587.176	368.28	1.59438	0.627205
230275_at	ARSI	340075	arylsulfatase family, member I	5.31861	4.64701	39.908	25.0548	1.59283	0.627814
225655_at	UHRF1	29128	ubiquitin-like with PHD and ring finger domains 1	11.3757	10.7052	2657.15	1669.48	1.59161	0.628295
219933_at	GLRX2	51022	glutaredoxin 2	10.1209	9.45157	1113.48	700.176	1.59029	0.628816
223590_at	ZNF700	90592	zinc finger protein 700	6.89793	6.22888	119.257	75.0034	1.59002	0.628922
209233_at	EMG1	10436	EMG1 nucleolar protein homolog (S. cerevisiae)	10.3098	9.64095	1269.29	798.392	1.58981	0.629006
226661_at	CDCA2	157313	cell division cycle associated 2	8.64375	7.97696	399.971	251.944	1.58754	0.629907
208894_at	HLA-DRA	3122	major histocompatibility complex, class II, DR alpha	8.15064	7.48435	284.176	179.067	1.58699	0.630125
208789_at	PTRF	284119	polymerase I and transcript release factor	10.3666	9.70058	1320.24	832.081	1.58667	0.630251
226722_at	FAM20C	56975	family with sequence similarity 20, member C	9.32458	8.65985	641.176	404.458	1.58527	0.630806
1558750_a_at	LOC100288693	100288693	hypothetical protein LOC100288693	6.52709	5.86243	92.2253	58.1793	1.58519	0.630839
204835_at	POLA1	5422	polymerase (DNA directed), alpha 1, catalytic subunit	9.0922	8.42804	545.791	344.423	1.58465	0.631053
225947_at	MYO19	80179	myosin XIX	8.05157	7.3881	265.317	167.51	1.58389	0.631357
201666_at	TIMP1	7076	TIMP metallopeptidase inhibitor 1	11.8334	11.17	3649.28	2304.18	1.58377	0.631406
226333_at	IL6R	3570	interleukin 6 receptor	5.07832	4.41499	33.7852	21.3327	1.58373	0.631422
201162_at	IGFBP7	3490	insulin-like growth factor binding protein 7	11.0629	10.3997	2139.24	1350.87	1.5836	0.631472
225973_at	TAP2	6891	transporter 2, ATP-binding cassette, sub-family B (MDR/TAP)	8.31538	7.65232	318.551	201.176	1.58344	0.631536
203150_at	RABEPK	10244	Rab9 effector protein with kelch motifs	9.92423	9.26173	971.608	613.843	1.58283	0.63178
228805_at	C5orf25	375484	chromosome 5 open reading frame 25	8.60853	7.9462	390.325	246.629	1.58264	0.631856
229610_at	CKAP2L	150468	cytoskeleton associated protein 2-like	7.0858	6.42354	135.843	85.8379	1.58255	0.63189
212379_at	GART	2618	phosphoribosylglycinamide formyltransferase, phosphoribosylglycinamide synthetase, phosphoribosylaminoimidazole synthetase	8.74849	8.08663	430.089	271.843	1.58212	0.632062
225316_at	MFSD2A	84879	major facilitator superfamily domain containing 2A	8.53531	7.8737	371.008	234.541	1.58185	0.632172
229310_at	KLHL29	114818	kelch-like 29 (Drosophila)	6.86142	6.19986	116.277	73.5098	1.58179	0.632195
212641_at	HIVEP2	3097	human immunodeficiency virus type I enhancer binding protein 2	5.98892	5.32736	63.5104	40.151	1.58179	0.632195
221840_at	PTPRE	5791	protein tyrosine phosphatase, receptor type, E	8.36984	7.70858	330.805	209.176	1.58147	0.632325
239884_at	CADPS	8618	Ca++-dependent secretion activator	3.8943	3.23306	14.8696	9.40257	1.58144	0.632333
1558930_at	LOC728192	728192	hypothetical protein LOC728192	5.65203	4.99151	50.284	31.8122	1.58065	0.632651
229757_at	NAF1	92345	nuclear assembly factor 1 homolog (S. cerevisiae)	8.81328	8.15327	449.843	284.695	1.58009	0.632876
209406_at	BAG2	9532	BCL2-associated athanogene 2	10.3024	9.64295	1262.79	799.499	1.57948	0.63312
217907_at	MRPL18	29074	mitochondrial ribosomal protein L18	11.8765	11.2171	3759.95	2380.51	1.57947	0.633123
228148_at	ZNF584	201514	zinc finger protein 584	7.35734	6.69826	163.976	103.843	1.57907	0.633283
236675_at	RPA1	6117	replication protein A1, 70kDa	5.30547	4.64701	39.5464	25.0548	1.57839	0.633555
201952_at	ALCAM	214	activated leukocyte cell adhesion molecule	9.21475	8.55654	594.176	376.51	1.57812	0.633667
201710_at	MYBL2	4605	v-myb myeloblastosis viral oncogene homolog (avian)-like 2	7.65638	6.99823	201.743	127.843	1.57805	0.633692
228231_at	LOC100287081	100287081	similar to hCG1999172	7.00376	6.34582	128.334	81.3359	1.57783	0.633783
204689_at	HHEX	3087	hematopoietically expressed homeobox	5.63992	4.98216	49.8638	31.6068	1.57763	0.633863
50314_i_at	C20orf27	54976	chromosome 20 open reading frame 27	7.46367	6.8061	176.518	111.903	1.57743	0.633945
219751_at	SETD6	79918	SET domain containing 6	7.77356	7.11731	218.814	138.843	1.57598	0.634526
226729_at	USP37	57695	ubiquitin specific peptidase 37	6.81599	6.16007	112.673	71.5098	1.57562	0.634669
225309_at	PHF5A	84844	PHD finger protein 5A	10.1837	9.52782	1163.03	738.176	1.57554	0.634703
242919_at	ZNF253	56242	zinc finger protein 253	6.16007	5.50485	71.5098	45.4073	1.57485	0.63498
219098_at	MYBBP1A	10514	MYB binding protein (P160) 1a	8.73603	8.08131	426.389	270.843	1.5743	0.635202
228050_at	UTP15	84135	UTP15, U3 small nucleolar ribonucleoprotein, homolog (S. cerevisiae)	8.5591	7.90453	377.176	239.608	1.57414	0.635269
204510_at	CDC7	8317	cell division cycle 7 homolog (S. cerevisiae)	9.27651	8.62223	620.165	394.048	1.57383	0.635393
209478_at	STRA13	201254	stimulated by retinoic acid 13 homolog (mouse)	10.5852	9.93103	1536.24	976.198	1.5737	0.635447
202718_at	IGFBP2	3485	insulin-like growth factor binding protein 2, 36kDa	12.5588	11.9046	6033.51	3833.98	1.5737	0.635447
224840_at	FKBP5	2289	FK506 binding protein 5	9.92062	9.2666	969.176	615.922	1.57354	0.63551
208955_at	DUT	1854	deoxyuridine triphosphatase	8.17112	7.51765	288.238	183.247	1.57295	0.635749
212573_at	ENDOD1	23052	endonuclease domain containing 1	8.24401	7.59174	303.176	192.904	1.57164	0.636277
219229_at	SLCO3A1	28232	solute carrier organic anion transporter family, member 3A1	7.66082	7.0086	202.365	128.766	1.57158	0.636304
218979_at	RMI1	80010	RMI1, RecQ mediated genome instability 1, homolog (S. cerevisiae)	9.75561	9.10375	864.432	550.176	1.57119	0.63646
225438_at	NUDCD1	84955	NudC domain containing 1	5.58119	4.92991	47.8748	30.4825	1.57056	0.636714
222317_at	PDE3B	5140	phosphodiesterase 3B, cGMP-inhibited	5.97524	5.32399	62.9108	40.0572	1.57052	0.636731
208814_at	HSPA4	3308	heat shock 70kDa protein 4	9.43067	8.77975	690.103	439.51	1.57017	0.636875
204281_at	TEAD4	7004	TEA domain family member 4	8.17761	7.52755	289.538	184.51	1.56923	0.637256
227613_at	ZNF331	55422	zinc finger protein 331	6.69826	6.04825	103.843	66.1768	1.56918	0.637277
209683_at	FAM49A	81553	family with sequence similarity 49, member A	7.00643	6.35691	128.572	81.9635	1.56865	0.637493
1554774_at	MINA	84864	MYC induced nuclear antigen	6.56747	5.91798	94.8431	60.463	1.56861	0.637506
205340_at	ZBTB24	9841	zinc finger and BTB domain containing 24	8.16856	7.51971	287.729	183.51	1.56792	0.637788
1564746_at	NHEDC2	133308	Na+/H+ exchanger domain containing 2	6.9126	6.26384	120.476	76.8431	1.56781	0.637832
226969_at	MTR	4548	5-methyltetrahydrofolate-homocysteine methyltransferase	8.71371	8.06521	419.843	267.837	1.56753	0.637944
227945_at	TBC1D1	23216	TBC1 (tre-2/USP6, BUB2, cdc16) domain family, member 1	7.5845	6.93675	191.939	122.51	1.56672	0.638276
201756_at	RPA2	6118	replication protein A2, 32kDa	10.8519	10.2074	1848.16	1182.29	1.5632	0.639712
212125_at	RANGAP1	5905	Ran GTPase activating protein 1	7.50758	6.86431	181.973	116.51	1.56187	0.64026
212432_at	GRPEL1	80273	GrpE-like 1, mitochondrial (E. coli)	10.1772	9.53488	1157.84	741.796	1.56086	0.640671
213703_at	LOC150759	150759	hypothetical protein LOC150759	7.46811	6.82667	177.062	113.51	1.55989	0.641072
220543_at	C21orf62	56245	chromosome 21 open reading frame 62	9.63694	8.99553	796.176	510.417	1.55986	0.641085
226998_at	NAA15	80155	N(alpha)-acetyltransferase 15, NatA auxiliary subunit	9.14666	8.50584	566.784	363.508	1.55921	0.641352
218708_at	NXT1	29107	NTF2-like export factor 1	9.45774	8.8177	703.176	451.223	1.55838	0.641692
225786_at	NCRNA00201	284702	non-protein coding RNA 201	8.3436	7.70357	324.843	208.451	1.55837	0.641698
213488_at	SNED1	25992	sushi, nidogen and EGF-like domains 1	8.07776	7.43789	270.176	173.391	1.55819	0.64177
230021_at	C15orf42	90381	chromosome 15 open reading frame 42	6.53494	5.8951	92.7285	59.5118	1.55815	0.641785
229943_at	TRIM13	10206	tripartite motif-containing 13	8.72056	8.08167	421.843	270.911	1.55713	0.642207
229415_at	CYCS	54205	cytochrome c, somatic	8.35866	7.72003	328.253	210.843	1.55686	0.642319
222906_at	FLVCR1	28982	feline leukemia virus subgroup C cellular receptor 1	8.7685	8.13019	436.096	280.176	1.55651	0.642465
242418_at	C2orf27A	29798	chromosome 2 open reading frame 27A	6.29554	5.65896	78.55	50.5264	1.55463	0.643238
225036_at	TOMM5	401505	translocase of outer mitochondrial membrane 5 homolog (yeast)	11.9036	11.267	3831.18	2464.42	1.5546	0.643254
230521_at	C9orf100	84904	chromosome 9 open reading frame 100	5.24433	4.60843	37.9053	24.3936	1.55391	0.64354
219742_at	PRR7	80758	proline rich 7 (synaptic)	7.31448	6.68076	159.176	102.591	1.55156	0.644513
202338_at	TK1	7083	thymidine kinase 1, soluble	7.2241	6.59071	149.51	96.3832	1.5512	0.644661
227312_at	SNTB2	6645	syntrophin, beta 2 (dystrophin-associated protein A1, 59kDa, basic component 2)	6.8778	6.24495	117.605	75.8431	1.55063	0.644899
225728_at	SORBS2	8470	sorbin and SH3 domain containing 2	10.6969	10.0645	1659.91	1070.84	1.5501	0.64512
238784_at	DPY19L2	283417	dpy-19-like 2 (C. elegans)	5.52196	4.88977	45.9489	29.646	1.54992	0.645195
219808_at	SCLY	51540	selenocysteine lyase	5.98813	5.35625	63.4755	40.9631	1.54958	0.645336
203712_at	KIAA0020	9933	KIAA0020	10.0217	9.38986	1039.51	670.856	1.54953	0.645358
229422_at	NRD1	4898	nardilysin (N-arginine dibasic convertase)	6.5211	5.89033	91.8431	59.3154	1.54839	0.645834
1552381_at	SRSF12	135295	serine/arginine-rich splicing factor 12	6.33295	5.70346	80.6134	52.1091	1.54701	0.646407
225888_at	NAA25	80018	N(alpha)-acetyltransferase 25, NatB auxiliary subunit	9.16398	8.53449	573.63	370.799	1.54701	0.646408
1552670_a_at	PPP1R3B	79660	protein phosphatase 1, regulatory (inhibitor) subunit 3B	5.04447	4.41499	33.0018	21.3327	1.54701	0.646409
204514_at	DPH2	1802	DPH2 homolog (S. cerevisiae)	9.0985	8.46917	548.176	354.385	1.54684	0.646479
201087_at	PXN	5829	paxillin	8.48416	7.85493	358.086	231.51	1.54674	0.64652
225520_at	MTHFD1L	25902	methylenetetrahydrofolate dehydrogenase (NADP+ dependent) 1-like	10.4018	9.77274	1352.84	874.755	1.54654	0.646605
222764_at	ASRGL1	80150	asparaginase like 1	8.09226	7.4636	272.907	176.51	1.54613	0.646777
1556051_a_at	BICD1	636	bicaudal D homolog 1 (Drosophila)	9.12056	8.49223	556.626	360.095	1.54577	0.646925
230637_at	SFXN4	119559	sideroflexin 4	6.28726	5.65896	78.1004	50.5264	1.54573	0.646942
225861_at	FAM195A	84331	family with sequence similarity 195, member A	8.10002	7.47175	274.377	177.51	1.5457	0.646955
238478_at	BNC2	54796	basonuclin 2	7.79123	7.164	221.51	143.41	1.54459	0.647421
232563_at	ZNF684	127396	zinc finger protein 684	5.12342	4.49696	34.8582	22.5798	1.54377	0.647763
59705_at	SCLY	51540	selenocysteine lyase	6.56326	5.93827	94.5664	61.3194	1.54219	0.648428
204133_at	RRP9	9136	ribosomal RNA processing 9, small subunit (SSU) processome component, homolog (yeast)	8.12331	7.49835	278.843	180.812	1.54217	0.648437
205967_at	HIST1H4C	8364	histone cluster 1, H4c	12.0484	11.424	4235.86	2747.64	1.54163	0.648663
232226_at	LRRC4C	57689	leucine rich repeat containing 4C	5.887	5.26296	59.1786	38.398	1.54119	0.648849
227187_at	CBLL1	79872	Cas-Br-M (murine) ecotropic retroviral transforming sequence-like 1	8.18244	7.55899	290.51	188.575	1.54055	0.649117
241716_at	HSPD1	3329	heat shock 60kDa protein 1 (chaperonin)	3.77912	3.1564	13.7286	8.91603	1.53977	0.649448
219306_at	KIF15	56992	kinesin family member 15	8.74094	8.11883	427.843	277.978	1.53913	0.64972
225450_at	AMOTL1	154810	angiomotin like 1	10.177	9.55513	1157.65	752.281	1.53885	0.649836
236429_at	ZNF83	55769	zinc finger protein 83	4.09692	3.4755	17.1118	11.1232	1.53839	0.650031
215209_at	SEC24D	9871	SEC24 family, member D (S. cerevisiae)	4.41499	3.79357	21.3327	13.8669	1.53839	0.650031
225470_at	NUP35	129401	nucleoporin 35kDa	10.4365	9.81526	1385.81	900.921	1.53821	0.650107
213007_at	FANCI	55215	Fanconi anemia, complementation group I	10.0208	9.39986	1038.87	675.522	1.53788	0.650244
202376_at	SERPINA3	12	serpin peptidase inhibitor, clade A (alpha-1 antiproteinase, antitrypsin), member 3	5.04341	4.42246	32.9774	21.4434	1.53788	0.650246
209495_at	CEP250	11190	centrosomal protein 250kDa	6.89995	6.27952	119.424	77.6829	1.53733	0.650478
243529_at	MARS2	92935	methionyl-tRNA synthetase 2, mitochondrial	7.39039	6.77052	167.776	109.176	1.53674	0.650727
200995_at	IPO7	10527	importin 7	10.6585	10.0387	1616.28	1051.84	1.53662	0.65078
228378_at	C12orf29	91298	chromosome 12 open reading frame 29	8.32081	7.70166	319.752	208.176	1.53596	0.651057
217853_at	TNS3	64759	tensin 3	7.47986	6.86095	178.51	116.239	1.53572	0.651162
225170_at	WDR5	11091	WD repeat domain 5	9.42441	8.8059	687.117	447.547	1.53529	0.651341
225996_at	LONRF2	164832	LON peptidase N-terminal domain and ring finger 2	11.2818	10.6634	2489.77	1621.84	1.53515	0.651403
238974_at	C2orf69	205327	chromosome 2 open reading frame 69	10.4262	9.80818	1375.97	896.51	1.5348	0.65155
239579_at	EPHX4	253152	epoxide hydrolase 4	5.81201	5.19432	56.1811	36.6138	1.53442	0.65171
224576_at	ERGIC1	57222	endoplasmic reticulum-golgi intermediate compartment (ERGIC) 1	11.0031	10.3857	2052.45	1337.84	1.53415	0.651827
202800_at	SLC1A3	6507	solute carrier family 1 (glial high affinity glutamate transporter), member 3	13.2821	12.6647	9961.29	6493.24	1.5341	0.651847
205280_at	GLRB	2743	glycine receptor, beta	7.09465	6.47859	136.679	89.1764	1.53269	0.65245
218889_at	NOC3L	64318	nucleolar complex associated 3 homolog (S. cerevisiae)	10.6759	10.0602	1635.93	1067.66	1.53225	0.652634
202458_at	PRSS23	11098	protease, serine, 23	11.2446	10.6295	2426.45	1584.18	1.53168	0.652877
218404_at	SNX10	29887	sorting nexin 10	6.82132	6.20639	113.09	73.8431	1.53148	0.652961
1554640_at	PALM2	114299	paralemmin 2	6.68897	6.07417	103.176	67.3763	1.53135	0.65302
210263_at	KCNF1	3754	potassium voltage-gated channel, subfamily F, member 1	7.46386	6.84935	176.541	115.308	1.53104	0.653152
209661_at	KIFC3	3801	kinesin family member C3	6.10757	5.4933	68.9544	45.0453	1.53078	0.653262
214582_at	PDE3B	5140	phosphodiesterase 3B, cGMP-inhibited	6.29839	5.6842	78.7056	51.418	1.5307	0.653295
212003_at	C1orf144	26099	chromosome 1 open reading frame 144	7.49327	6.87928	180.176	117.725	1.53049	0.653387
219530_at	PALB2	79728	partner and localizer of BRCA2	8.80863	8.19545	448.396	293.142	1.52962	0.653756
224634_at	GPATCH4	54865	G patch domain containing 4	10.1946	9.58153	1171.85	766.176	1.52947	0.65382
244427_at	KIF23	9493	kinesin family member 23	3.94296	3.33044	15.3797	10.0592	1.52892	0.654056
204693_at	CDC42EP1	11135	CDC42 effector protein (Rho GTPase binding) 1	6.00399	5.39162	64.1771	41.9796	1.52877	0.654122
241360_at	CCDC15	80071	coiled-coil domain containing 15	5.78614	5.17473	55.1824	36.1202	1.52775	0.654559
60474_at	FERMT1	55612	fermitin family member 1	7.67133	7.06078	203.845	133.508	1.52684	0.654946
203499_at	EPHA2	1969	EPH receptor A2	9.20658	8.59651	590.823	387.085	1.52634	0.655162
205503_at	PTPN14	5784	protein tyrosine phosphatase, non-receptor type 14	4.6955	4.0857	25.9111	16.9793	1.52604	0.655291
201802_at	SLC29A1	2030	solute carrier family 29 (nucleoside transporters), member 1	6.00399	5.3952	64.1771	42.084	1.52498	0.655748
213410_at	C10orf137	26098	chromosome 10 open reading frame 137	9.28581	8.67749	624.176	409.435	1.52448	0.655961
202416_at	DNAJC7	7266	DnaJ (Hsp40) homolog, subfamily C, member 7	10.2881	9.67979	1250.33	820.176	1.52446	0.65597
237094_at	FAM19A5	25817	family with sequence similarity 19 (chemokine (C-C motif)-like), member A5	6.05399	5.44579	66.4403	43.5861	1.52435	0.656018
206512_at	ZRSR1	7310	zinc finger (CCCH type), RNA-binding motif and serine/arginine rich 1	4.6138	4.00562	24.4845	16.0624	1.52433	0.656024
204521_at	C12orf24	29902	chromosome 12 open reading frame 24	10.8298	10.2218	1820.07	1194.18	1.52412	0.656116
241682_at	KLHL23	151230	kelch-like 23 (Drosophila)	8.15099	7.54311	284.245	186.51	1.52402	0.656158
206650_at	IQCC	55721	IQ motif containing C	5.05098	4.44341	33.1509	21.757	1.52369	0.656302
203921_at	CHST2	9435	carbohydrate (N-acetylglucosamine-6-O) sulfotransferase 2	10.2464	9.63882	1214.68	797.211	1.52367	0.656312
225942_at	NLN	57486	neurolysin (metallopeptidase M3 family)	8.35665	7.74957	327.796	215.205	1.52318	0.656521
222606_at	ZWILCH	55055	Zwilch, kinetochore associated, homolog (Drosophila)	10.2752	9.66861	1239.18	813.843	1.52262	0.656761
222710_at	GMPPB	29925	GDP-mannose pyrophosphorylase B	6.7368	6.13086	106.654	70.0764	1.52197	0.657042
225853_at	GNPNAT1	64841	glucosamine-phosphate N-acetyltransferase 1	9.768	9.16269	871.891	573.12	1.52131	0.65733
240257_at	SYNJ2	8871	synaptojanin 2	6.36468	5.7598	82.4059	54.1841	1.52085	0.657526
243435_at	KCNQ1OT1	10984	KCNQ1 overlapping transcript 1 (non-protein coding)	6.13975	5.53492	70.5099	46.3635	1.52081	0.657546
214265_at	ITGA8	8516	integrin, alpha 8	4.98886	4.38464	31.7539	20.8886	1.52016	0.657827
204662_at	CP110	9738	CP110 protein	8.91886	8.31501	483.999	318.468	1.51977	0.657993
228597_at	C21orf45	54069	chromosome 21 open reading frame 45	9.9792	9.37542	1009.35	664.176	1.51969	0.658027
1053_at	RFC2	5982	replication factor C (activator 1) 2, 40kDa	8.42368	7.81995	343.384	225.964	1.51964	0.658051
1564467_at	FAM161A	84140	family with sequence similarity 161, member A	7.11403	6.51059	138.527	91.1764	1.51933	0.658184
203422_at	POLD1	5424	polymerase (DNA directed), delta 1, catalytic subunit 125kDa	7.72046	7.11731	210.906	138.843	1.51902	0.658317
223307_at	CDCA3	83461	cell division cycle associated 3	9.12372	8.52061	557.843	367.248	1.51898	0.658336
203755_at	BUB1B	701	budding uninhibited by benzimidazoles 1 homolog beta (yeast)	10.0771	9.47406	1080.23	711.176	1.51894	0.658354
219967_at	MRM1	79922	mitochondrial rRNA methyltransferase 1 homolog (S. cerevisiae)	6.78261	6.1801	110.096	72.5098	1.51835	0.658608
1554356_at	GINS4	84296	GINS complex subunit 4 (Sld5 homolog)	4.30218	3.69993	19.7281	12.9954	1.51808	0.658725
232760_at	TEX15	56154	testis expressed 15	4.229	3.62686	18.7523	12.3536	1.51797	0.658776
218590_at	C10orf2	56652	chromosome 10 open reading frame 2	8.69002	8.08804	413.005	272.108	1.5178	0.65885
230930_at	LOC338620	338620	hypothetical protein LOC338620	5.46123	4.85971	44.0548	29.0348	1.51731	0.659061
212037_at	PNN	5411	pinin, desmosome associated protein	10.9627	10.3614	1995.69	1315.51	1.51705	0.659175
1554455_at	LINS1	55180	lines homolog 1 (Drosophila)	5.4907	4.88977	44.9641	29.646	1.5167	0.659327
210054_at	HAUS3	79441	HAUS augmin-like complex, subunit 3	8.41141	7.81063	340.476	224.51	1.51653	0.6594
232033_at	USP37	57695	ubiquitin specific peptidase 37	7.19157	6.5911	146.176	96.4095	1.5162	0.659542
223369_at	METTL11A	28989	methyltransferase like 11A	9.42454	8.82424	687.176	453.275	1.51602	0.65962
1552330_at	CENPBD1	92806	CENPB DNA-binding domains containing 1	6.31306	5.71292	79.5098	52.4519	1.51586	0.659691
231115_at	POLH	5429	polymerase (DNA directed), eta	6.73032	6.13037	106.176	70.0529	1.51566	0.659779
227245_at	NAA25	80018	N(alpha)-acetyltransferase 25, NatB auxiliary subunit	8.43151	7.8319	345.253	227.843	1.51531	0.659931
229942_at	BNC2	54796	basonuclin 2	6.91234	6.31306	120.454	79.5098	1.51496	0.660083
218488_at	EIF2B3	8891	eukaryotic translation initiation factor 2B, subunit 3 gamma, 58kDa	9.61074	9.01161	781.843	516.136	1.5148	0.660153
222276_at	METTL2B	55798	methyltransferase like 2B	7.18151	6.5826	145.161	95.8431	1.51457	0.660255
215011_at	SNHG3	8420	small nucleolar RNA host gene 3 (non-protein coding)	7.2733	6.67492	154.697	102.176	1.51402	0.660495
203910_at	ARHGAP29	9411	Rho GTPase activating protein 29	9.41822	8.82011	684.176	451.979	1.51374	0.660617
232180_at	UGP2	7360	UDP-glucose pyrophosphorylase 2	4.00139	3.40333	16.0154	10.5805	1.51367	0.660645
223822_at	SUSD4	55061	sushi domain containing 4	4.92483	4.32677	30.3753	20.0673	1.51367	0.660645
227467_at	RDH10	157506	retinol dehydrogenase 10 (all-trans)	11.224	10.6271	2391.97	1581.51	1.51246	0.661175
229678_at	LOC728431	728431	hypothetical LOC728431	6.84158	6.24495	114.689	75.8431	1.51219	0.661294
225109_at	OGFOD1	55239	2-oxoglutarate and iron-dependent oxygenase domain containing 1	5.67862	5.08207	51.2195	33.8731	1.5121	0.661332
229883_at	GRIN2D	2906	glutamate receptor, ionotropic, N-methyl D-aspartate 2D	3.82946	3.23306	14.2162	9.40257	1.51195	0.661399
229281_at	NPAS3	64067	neuronal PAS domain protein 3	10.6741	10.0781	1633.87	1080.93	1.51155	0.661574
229053_at	SYT17	51760	synaptotagmin XVII	8.40021	7.80423	337.843	223.515	1.5115	0.661595
218542_at	CEP55	55165	centrosomal protein 55kDa	9.5532	8.95761	751.279	497.176	1.51109	0.661774
205094_at	PEX12	5193	peroxisomal biogenesis factor 12	8.11526	7.51971	277.291	183.51	1.51104	0.661796
235545_at	DEPDC1	55635	DEP domain containing 1	8.61168	8.01633	391.176	258.914	1.51084	0.661885
203648_at	TATDN2	9797	TatD DNase domain containing 2	9.20489	8.61045	590.13	390.843	1.50989	0.6623
219200_at	FASTKD3	79072	FAST kinase domains 3	9.6267	9.03239	790.544	523.625	1.50975	0.662361
227896_at	BCCIP	56647	BRCA2 and CDKN1A interacting protein	9.40339	8.80963	677.176	448.706	1.50918	0.662613
235677_at	SRR	63826	serine racemase	7.47986	6.88611	178.51	118.284	1.50917	0.662617
1557430_at	LOC147670	147670	hypothetical protein LOC147670	5.36324	4.76956	41.1621	27.2759	1.5091	0.662647
204957_at	ORC5L	5001	origin recognition complex, subunit 5-like (yeast)	9.66636	9.07276	812.576	538.483	1.50901	0.662686
1554271_a_at	CENPL	91687	centromere protein L	6.78367	6.19143	110.176	73.0813	1.50759	0.663312
209587_at	PITX1	5307	paired-like homeodomain 1	7.40238	6.81049	169.176	112.244	1.50722	0.663472
230541_at	LOC149134	149134	hypothetical LOC149134	6.02629	5.43456	65.1769	43.2478	1.50706	0.663545
217627_at	ZNF573	126231	zinc finger protein 573	8.6882	8.09662	412.486	273.732	1.5069	0.663614
220358_at	BATF3	55509	basic leucine zipper transcription factor, ATF-like 3	7.75451	7.16363	215.943	143.373	1.50616	0.66394
203022_at	RNASEH2A	10535	ribonuclease H2, subunit A	9.21232	8.62172	593.176	393.91	1.50587	0.664069
212282_at	TMEM97	27346	transmembrane protein 97	11.7478	11.1577	3439.16	2284.51	1.50542	0.664264
1552427_at	ZNF485	220992	zinc finger protein 485	5.4438	4.85401	43.5258	28.9202	1.50503	0.664438
220121_at	LINS1	55180	lines homolog 1 (Drosophila)	5.21727	4.62841	37.2011	24.7338	1.50406	0.664869
205359_at	AKAP6	9472	A kinase (PRKA) anchor protein 6	6.45117	5.86243	87.4974	58.1793	1.50393	0.664926
243444_at	SRD5A3	79644	steroid 5 alpha-reductase 3	5.44839	4.85971	43.6645	29.0348	1.50387	0.664953
212407_at	METTL13	51603	methyltransferase like 13	9.12404	8.53596	557.969	371.176	1.50324	0.665228
222006_at	LETM1	3954	leucine zipper-EF-hand containing transmembrane protein 1	8.71371	8.12611	419.843	279.385	1.50274	0.665451
219212_at	HSPA14	51182	heat shock 70kDa protein 14	9.93366	9.34617	977.979	650.843	1.50263	0.665498
204916_at	RAMP1	10267	receptor (G protein-coupled) activity modifying protein 1	8.11489	7.52755	277.221	184.51	1.50247	0.665569
209270_at	LAMB3	3914	laminin, beta 3	6.27394	5.68715	77.3829	51.5231	1.50191	0.66582
228529_at	NAA38	51691	N(alpha)-acetyltransferase 38, NatC auxiliary subunit	5.94277	5.35625	61.5109	40.9631	1.50162	0.665948
213230_at	CDR2L	30850	cerebellar degeneration-related protein 2-like	7.95909	7.37277	248.843	165.739	1.50141	0.66604
226083_at	TMEM70	54968	transmembrane protein 70	5.68655	5.10051	51.5017	34.3089	1.50112	0.66617
207711_at	C20orf117	140710	chromosome 20 open reading frame 117	6.6121	6.02629	97.8231	65.1769	1.50089	0.666273
228495_at	CCDC75	253635	coiled-coil domain containing 75	8.45852	7.8735	351.778	234.51	1.50006	0.666641
225866_at	RPF2	84154	ribosome production factor 2 homolog (S. cerevisiae)	11.2928	10.7081	2508.84	1672.87	1.49973	0.666789
1557954_at	TXLNG	55787	taxilin gamma	8.24401	7.65954	303.176	202.187	1.49949	0.666894
229855_at	RNF34	80196	ring finger protein 34	5.73298	5.14878	53.1861	35.4763	1.4992	0.667023
203482_at	FAM178A	55719	family with sequence similarity 178, member A	8.59685	8.01289	387.176	258.297	1.49896	0.66713
227844_at	FMNL3	91010	formin-like 3	4.42344	3.84083	21.4579	14.3286	1.49756	0.667754
229089_at	ZBTB49	166793	zinc finger and BTB domain containing 49	6.1801	5.59859	72.5098	48.4554	1.49642	0.66826
218014_at	NUP85	79902	nucleoporin 85kDa	9.96075	9.37976	996.519	666.176	1.49588	0.668504
209302_at	POLR2H	5437	polymerase (RNA) II (DNA directed) polypeptide H	10.3655	9.78492	1319.22	882.176	1.49542	0.668708
202726_at	LIG1	3978	ligase I, DNA, ATP-dependent	8.21154	7.6312	296.429	198.253	1.49521	0.668804
239042_at	TSR1	55720	TSR1, 20S rRNA accumulation, homolog (S. cerevisiae)	8.46832	7.88875	354.176	237.002	1.49441	0.669162
227382_at	CYB5B	80777	cytochrome b5 type B (outer mitochondrial membrane)	6.54504	5.96603	93.3796	62.5107	1.49382	0.669425
234979_at	BCDIN3D	144233	BCDIN3 domain containing	7.10003	6.5211	137.19	91.8431	1.49374	0.66946
201111_at	CSE1L	1434	CSE1 chromosome segregation 1-like (yeast)	11.2545	10.6761	2443.02	1636.18	1.49313	0.669734
225421_at	PM20D2	135293	peptidase M20 domain containing 2	9.6181	9.03999	785.843	526.392	1.49289	0.669844
1554314_at	C6orf141	135398	chromosome 6 open reading frame 141	4.9113	4.33327	30.0919	20.1578	1.49282	0.669875
236984_at	C4orf26	152816	chromosome 4 open reading frame 26	3.61442	3.03639	12.2476	8.20437	1.49281	0.669878
227477_at	ZMYND19	116225	zinc finger, MYND-type containing 19	9.10811	8.53013	551.843	369.68	1.49276	0.6699
212993_at	NACC2	138151	NACC family member 2, BEN and BTB (POZ) domain containing	11.4592	10.8814	2815.51	1886.32	1.49259	0.669975
209408_at	KIF2C	11004	kinesin family member 2C	9.49587	8.9184	722.008	483.843	1.49224	0.670135
225610_at	UHRF2	115426	ubiquitin-like with PHD and ring finger domains 2	9.64992	9.07283	803.37	538.51	1.49184	0.670314
244680_at	GLRB	2743	glycine receptor, beta	3.62445	3.04762	12.333	8.26844	1.49157	0.670433
231895_at	SASS6	163786	spindle assembly 6 homolog (C. elegans)	6.45818	5.88158	87.9237	58.9567	1.49133	0.670544
205192_at	MAP3K14	9020	mitogen-activated protein kinase kinase kinase 14	6.55533	5.97942	94.048	63.0934	1.49062	0.670863
211951_at	NOLC1	9221	nucleolar and coiled-body phosphoprotein 1	12.0091	11.4334	4121.96	2765.67	1.4904	0.670959
218984_at	PUS7	54517	pseudouridylate synthase 7 homolog (S. cerevisiae)	10.9189	10.3434	1936	1299.18	1.49018	0.671062
229850_at	KDSR	2531	3-ketodihydrosphingosine reductase	8.17586	7.60051	289.187	194.08	1.49004	0.671124
213438_at	NFASC	23114	neurofascin	7.04268	6.46776	131.843	88.5098	1.48959	0.671326
222141_at	KLHL22	84861	kelch-like 22 (Drosophila)	3.80788	3.23306	14.0051	9.40257	1.4895	0.671366
214427_at	NOP2	4839	NOP2 nucleolar protein homolog (yeast)	8.46551	7.89114	353.485	237.394	1.48903	0.67158
212424_at	PDCD11	22984	programmed cell death 11	9.18614	8.61196	582.51	391.254	1.48883	0.671669
213371_at	LDB3	11155	LIM domain binding 3	4.1226	3.54876	17.4191	11.7026	1.48848	0.671827
227813_at	THAP6	152815	THAP domain containing 6	5.69681	5.12342	51.8694	34.8582	1.48801	0.672037
230165_at	SGOL2	151246	shugoshin-like 2 (S. pombe)	9.62237	9.04942	788.176	529.841	1.48757	0.672236
224654_at	DDX21	9188	DEAD (Asp-Glu-Ala-Asp) box polypeptide 21	12.2139	11.6411	4750.53	3193.85	1.4874	0.672315
221907_at	TRMT61A	115708	tRNA methyltransferase 61 homolog A (S. cerevisiae)	8.32572	7.75298	320.843	215.714	1.48735	0.672335
201391_at	TRAP1	10131	TNF receptor-associated protein 1	10.5915	10.0194	1542.97	1037.84	1.48671	0.672628
204949_at	ICAM3	3385	intercellular adhesion molecule 3	8.16156	7.58981	286.334	192.646	1.48632	0.672803
226044_at	TDP1	55775	tyrosyl-DNA phosphodiesterase 1	7.91194	7.34142	240.841	162.176	1.48505	0.673376
225005_at	PHF13	148479	PHD finger protein 13	8.97065	8.40021	501.688	337.843	1.48497	0.673413
212621_at	TMEM194A	23306	transmembrane protein 194A	9.76206	9.19273	868.303	585.176	1.48383	0.673931
218670_at	PUS1	80324	pseudouridylate synthase 1	8.57053	8.00143	380.176	256.254	1.48359	0.67404
205917_at	ZNF264	9422	zinc finger protein 264	5.98892	5.41999	63.5104	42.8133	1.48343	0.674114
212336_at	EPB41L1	2036	erythrocyte membrane protein band 4.1-like 1	4.18332	3.61442	18.1679	12.2476	1.48339	0.67413
213256_at	2003-03-01	115123	membrane-associated ring finger (C3HC4) 3	5.71782	5.14973	52.6304	35.4995	1.48257	0.674505
218308_at	TACC3	10460	transforming, acidic coiled-coil containing protein 3	8.37224	7.80419	331.357	223.51	1.48252	0.674528
1568873_at	ZNF519	162655	zinc finger protein 519	5.63992	5.07198	49.8638	33.6372	1.4824	0.674581
225252_at	SRXN1	140809	sulfiredoxin 1	10.0337	9.46579	1048.18	707.111	1.48234	0.674611
230660_at	SERTAD4	56256	SERTA domain containing 4	4.9007	4.33327	29.8716	20.1578	1.48188	0.674816
237003_at	BEST3	144453	bestrophin 3	5.30985	4.74283	39.6665	26.7753	1.48146	0.675011
226308_at	HAUS8	93323	HAUS augmin-like complex, subunit 8	7.02371	6.45686	130.121	87.8431	1.48129	0.675087
226323_at	ZNF830	91603	zinc finger protein 830	8.04622	7.4795	264.333	178.465	1.48115	0.675152
206359_at	SOCS3	9021	suppressor of cytokine signaling 3	6.89696	6.33109	119.176	80.5098	1.48027	0.675551
229410_at	SLC35E1	79939	solute carrier family 35, member E1	8.54567	7.97983	373.684	252.446	1.48025	0.675561
206098_at	ZBTB6	10773	zinc finger and BTB domain containing 6	3.94574	3.38003	15.4094	10.411	1.48011	0.675627
1554452_a_at	C7orf68	29923	chromosome 7 open reading frame 68	8.70336	8.13785	416.843	281.667	1.47991	0.675716
218755_at	KIF20A	10112	kinesin family member 20A	9.12772	8.56225	559.394	378.002	1.47987	0.675735
227986_at	ZNF343	79175	zinc finger protein 343	7.11815	6.55297	138.923	93.8949	1.47956	0.675875
238788_at	LOC494150	494150	prohibitin pseudogene	5.02952	4.46567	32.6615	22.0953	1.47821	0.676493
1559583_at	CD276	80381	CD276 molecule	4.00139	3.43753	16.0154	10.8343	1.47821	0.676493
1554555_a_at	SETD6	79918	SET domain containing 6	8.45783	7.89425	351.61	237.906	1.47794	0.67662
225805_at	HNRNPU	3192	heterogeneous nuclear ribonucleoprotein U (scaffold attachment factor A)	9.23516	8.67167	602.644	407.788	1.47784	0.676665
242443_at	EML5	161436	echinoderm microtubule associated protein like 5	5.98102	5.4177	63.1637	42.7456	1.47766	0.676744
217996_at	PHLDA1	22822	pleckstrin homology-like domain, family A, member 1	11.2804	10.7175	2487.38	1683.77	1.47727	0.676924
228880_at	NAT8L	339983	N-acetyltransferase 8-like (GCN5-related, putative)	8.18125	7.61846	290.27	196.51	1.47713	0.67699
204977_at	DDX10	1662	DEAD (Asp-Glu-Ala-Asp) box polypeptide 10	10.4012	9.83896	1352.26	915.843	1.47652	0.677267
212654_at	TPM2	7169	tropomyosin 2 (beta)	8.14823	7.58627	283.701	192.175	1.47627	0.677384
236294_at	HUWE1	10075	HECT, UBA and WWE domain containing 1	6.68046	6.11915	102.57	69.5099	1.47561	0.677686
213459_at	RPL37A	6168	ribosomal protein L37a	8.00287	7.44164	256.51	173.843	1.47552	0.677725
241741_at	CRLS1	54675	cardiolipin synthase 1	7.29214	6.73129	156.731	106.248	1.47514	0.677903
212110_at	SLC39A14	23516	solute carrier family 39 (zinc transporter), member 14	10.5864	10.0263	1537.51	1042.82	1.47438	0.678249
1558279_a_at	KDSR	2531	3-ketodihydrosphingosine reductase	7.34312	6.78367	162.368	110.176	1.47371	0.67856
224967_at	UGCG	7357	UDP-glucose ceramide glucosyltransferase	9.46998	8.91142	709.167	481.51	1.4728	0.678979
212339_at	EPB41L1	2036	erythrocyte membrane protein band 4.1-like 1	5.70765	5.14973	52.2607	35.4995	1.47215	0.679277
238477_at	KIF1C	10749	kinesin family member 1C	8.04171	7.48392	263.51	179.013	1.47202	0.67934
219347_at	NUDT15	55270	nudix (nucleoside diphosphate linked moiety X)-type motif 15	9.64914	9.09211	802.935	545.756	1.47123	0.679702
235855_at	COX15	1355	COX15 homolog, cytochrome c oxidase assembly protein (yeast)	7.2034	6.6464	147.38	100.176	1.47121	0.679713
212915_at	PDZRN3	23024	PDZ domain containing ring finger 3	10.1538	9.59716	1139.18	774.52	1.47082	0.679895
229135_at	FASTKD2	22868	FAST kinase domains 2	6.97994	6.42363	126.233	85.8431	1.47051	0.680038
219258_at	TIPIN	54962	TIMELESS interacting protein	9.01237	8.45605	516.407	351.176	1.47051	0.680038
219270_at	CHAC1	79094	ChaC, cation transport regulator homolog 1 (E. coli)	5.15505	4.59892	35.6308	24.2333	1.47032	0.680123
226980_at	DEPDC1B	55789	DEP domain containing 1B	8.26917	7.71317	308.51	209.843	1.47019	0.680183
233660_at	EHD4	30844	EH-domain containing 4	5.20027	4.64435	36.7654	25.0086	1.47011	0.680223
236321_at	FAM200B	285550	family with sequence similarity 200, member B	9.16347	8.60757	573.428	390.065	1.47008	0.680233
219474_at	C3orf52	79669	chromosome 3 open reading frame 52	6.2615	5.70566	76.7183	52.1886	1.47002	0.680263
48808_at	DHFR	1719	dihydrofolate reductase	10.3368	9.78095	1293.24	879.749	1.47001	0.680266
201951_at	ALCAM	214	activated leukocyte cell adhesion molecule	7.4636	6.90792	176.51	120.086	1.46986	0.680336
203234_at	UPP1	7378	uridine phosphorylase 1	9.82152	9.2663	904.843	615.793	1.46939	0.680552
212434_at	GRPEL1	80273	GrpE-like 1, mitochondrial (E. coli)	9.85929	9.30408	928.843	632.131	1.46938	0.680557
236859_at	RUNX2	860	runt-related transcription factor 2	7.95737	7.40238	248.547	169.176	1.46916	0.680663
227170_at	ZNF316	100131017	zinc finger protein 316	6.9831	6.42851	126.51	86.1341	1.46875	0.680849
228121_at	TGFB2	7042	transforming growth factor, beta 2	7.86935	7.31493	233.835	159.225	1.46858	0.68093
1554761_a_at	HEATR2	54919	HEAT repeat containing 2	7.83821	7.28383	228.843	155.83	1.46854	0.680946
243027_at	IGSF5	150084	immunoglobulin superfamily, member 5	4.68739	4.13372	25.766	17.5539	1.46782	0.681283
205891_at	ADORA2B	136	adenosine A2b receptor	8.74099	8.1874	427.858	291.51	1.46773	0.681323
238948_at	TM9SF1	10548	transmembrane 9 superfamily member 1	6.38962	5.83605	83.8431	57.1248	1.46772	0.68133
202441_at	ERLIN1	10613	ER lipid raft associated 1	10.2263	9.67322	1197.93	816.448	1.46725	0.681549
201020_at	YWHAH	7533	tyrosine 3-monooxygenase/tryptophan 5-monooxygenase activation protein, eta polypeptide	10.0084	9.45569	1030.01	702.176	1.46688	0.681719
203276_at	LMNB1	4001	lamin B1	9.20871	8.65619	591.693	403.434	1.46664	0.681829
225100_at	FBXO45	200933	F-box protein 45	8.19563	7.64323	293.176	199.913	1.46652	0.681886
218536_at	MRS2	57380	MRS2 magnesium homeostasis factor homolog (S. cerevisiae)	8.06165	7.5093	267.176	182.189	1.46648	0.681907
226163_at	ZBTB9	221504	zinc finger and BTB domain containing 9	8.45189	7.89992	350.165	238.843	1.46609	0.682088
218898_at	FAM57A	79850	family with sequence similarity 57, member A	9.30045	8.74878	630.545	430.176	1.46578	0.68223
230560_at	STXBP6	29091	syntaxin binding protein 6 (amisyn)	3.61442	3.06298	12.2476	8.35695	1.46555	0.682336
240042_at	FIBCD1	84929	fibrinogen C domain containing 1	4.83169	4.28135	28.4763	19.4454	1.46443	0.68286
200699_at	KDELR2	11014	KDEL (Lys-Asp-Glu-Leu) endoplasmic reticulum protein retention receptor 2	10.449	9.89888	1397.84	954.684	1.46419	0.682969
219118_at	FKBP11	51303	FK506 binding protein 11, 19 kDa	7.67684	7.12767	204.626	139.843	1.46325	0.68341
202813_at	TARBP1	6894	TAR (HIV-1) RNA binding protein 1	8.17827	7.62925	289.671	197.985	1.46309	0.683483
212378_at	GART	2618	phosphoribosylglycinamide formyltransferase, phosphoribosylglycinamide synthetase, phosphoribosylaminoimidazole synthetase	9.99579	9.44745	1021.02	698.176	1.46241	0.683804
227578_at	LOC100128191	100128191	hypothetical protein LOC100128191	4.53914	3.99122	23.2496	15.9029	1.46198	0.684005
235736_at	LOC100287482	100287482	hypothetical protein LOC100287482	7.74274	7.19485	214.189	146.51	1.46194	0.684022
219165_at	PDLIM2	64236	PDZ and LIM domain 2 (mystique)	8.38303	7.83534	333.843	228.387	1.46174	0.684115
212349_at	POFUT1	23509	protein O-fucosyltransferase 1	7.71909	7.17169	210.707	144.176	1.46145	0.684252
204252_at	CDK2	1017	cyclin-dependent kinase 2	9.51802	8.97104	733.176	501.823	1.46102	0.684451
213273_at	ODZ4	26011	odz, odd Oz/ten-m homolog 4 (Drosophila)	6.01408	5.46726	64.6275	44.2395	1.46085	0.684531
209340_at	UAP1	6675	UDP-N-acteylglucosamine pyrophosphorylase 1	10.5798	10.0336	1530.49	1048.1	1.46024	0.684817
228099_at	ZNF550	162972	zinc finger protein 550	7.30321	6.75724	157.937	108.176	1.45999	0.684934
222631_at	PI4K2B	55300	phosphatidylinositol 4-kinase type 2 beta	8.17656	7.63064	289.327	198.176	1.45995	0.684957
214132_at	ATP5C1	509	ATP synthase, H+ transporting, mitochondrial F1 complex, gamma polypeptide 1	6.30091	5.75575	78.8431	54.0321	1.45919	0.685312
204079_at	TPST2	8459	tyrosylprotein sulfotransferase 2	9.06117	8.51615	534.176	366.113	1.45905	0.685379
209180_at	RABGGTB	5876	Rab geranylgeranyltransferase, beta subunit	11.0083	10.4637	2059.75	1412.18	1.45856	0.685606
208916_at	SLC1A5	6510	solute carrier family 1 (neutral amino acid transporter), member 5	7.65118	7.10688	201.017	137.843	1.4583	0.685728
52164_at	C11orf24	53838	chromosome 11 open reading frame 24	9.54348	8.99989	746.229	511.961	1.45759	0.686063
235328_at	PLXNC1	10154	plexin C1	5.3586	4.81504	41.0297	28.1495	1.45757	0.686075
213333_at	MDH2	4191	malate dehydrogenase 2, NAD (mitochondrial)	8.28159	7.73812	311.176	213.505	1.45747	0.686121
227556_at	NME7	29922	non-metastatic cells 7, protein expressed in (nucleoside-diphosphate kinase)	5.23754	4.69436	37.7274	25.8907	1.45718	0.686259
212456_at	KIAA0664	23277	KIAA0664	8.27539	7.73236	309.843	212.654	1.45703	0.686327
1552619_a_at	ANLN	54443	anillin, actin binding protein	8.67892	8.13591	409.841	281.289	1.45701	0.686337
202466_at	PAPD7	11044	PAP associated domain containing 7	9.77216	9.22924	874.405	600.176	1.45691	0.686383
226315_at	ZNF830	91603	zinc finger protein 830	8.67893	8.13616	409.843	281.337	1.45677	0.686451
217997_at	PHLDA1	22822	pleckstrin homology-like domain, family A, member 1	10.0209	9.48014	1038.97	714.176	1.45478	0.687389
218767_at	REXO4	57109	REX4, RNA exonuclease 4 homolog (S. cerevisiae)	8.20488	7.66422	295.064	202.843	1.45464	0.687456
230433_at	LOC729970	729970	hCG2028352-like	6.82667	6.28612	113.51	78.0389	1.45453	0.687509
206188_at	ZNF623	9831	zinc finger protein 623	6.63859	6.09824	99.6355	68.5099	1.45432	0.687605
203871_at	SENP3	26168	SUMO1/sentrin/SMT3 specific peptidase 3	8.46881	7.92868	354.296	243.653	1.4541	0.687711
235686_at	C2orf60	129450	chromosome 2 open reading frame 60	5.43538	4.89562	43.2727	29.7665	1.45374	0.687882
230063_at	ZNF264	9422	zinc finger protein 264	6.69975	6.16007	103.95	71.5098	1.45365	0.687923
204541_at	SEC14L2	23541	SEC14-like 2 (S. cerevisiae)	7.78661	7.24733	220.802	151.937	1.45324	0.688116
219658_at	PTCD2	79810	pentatricopeptide repeat domain 2	6.71876	6.1801	105.329	72.5098	1.45261	0.688414
220244_at	LOH3CR2A	29931	loss of heterozygosity, 3, chromosomal region 2, gene A	3.94784	3.40935	15.4319	10.6247	1.45245	0.688492
1553103_at	NFX1	4799	nuclear transcription factor, X-box binding 1	8.40447	7.866	338.843	233.293	1.45244	0.688498
221100_at	C6orf15	29113	chromosome 6 open reading frame 15	6.27122	5.73298	77.2371	53.1861	1.4522	0.688608
1555004_a_at	RBL1	5933	retinoblastoma-like 1 (p107)	4.51572	3.97764	22.8753	15.754	1.45203	0.68869
238525_at	DDX56	54606	DEAD (Asp-Glu-Ala-Asp) box polypeptide 56	6.56747	6.03105	94.8431	65.3923	1.45037	0.689479
228743_at	TXNDC17	84817	thioredoxin domain containing 17	7.68895	7.15293	206.35	142.313	1.44997	0.68967
226748_at	LYSMD2	256586	LysM, putative peptidoglycan-binding, domain containing 2	9.7578	9.22201	865.744	597.176	1.44973	0.689784
210053_at	TAF5	6877	TAF5 RNA polymerase II, TATA box binding protein (TBP)-associated factor, 100kDa	7.84451	7.30891	229.843	158.563	1.44954	0.689874
221838_at	KLHL22	84861	kelch-like 22 (Drosophila)	6.31306	5.77808	79.5098	54.8751	1.44892	0.690168
230782_at	SORD	6652	sorbitol dehydrogenase	7.96788	7.43332	250.364	172.843	1.4485	0.690367
224806_at	TRIM25	7706	tripartite motif-containing 25	9.23055	8.69642	600.72	414.843	1.44807	0.690576
1557385_at	FAM161A	84140	family with sequence similarity 161, member A	8.3531	7.81918	326.99	225.843	1.44786	0.690673
220223_at	ATAD5	79915	ATPase family, AAA domain containing 5	6.53781	6.00399	92.9132	64.1771	1.44776	0.69072
1557756_a_at	C14orf145	145508	chromosome 14 open reading frame 145	5.04934	4.51566	33.1134	22.8744	1.44762	0.690789
212662_at	PVR	5817	poliovirus receptor	7.73388	7.20087	212.878	147.122	1.44695	0.691107
218725_at	SLC25A22	79751	solute carrier family 25 (mitochondrial carrier: glutamate), member 22	7.58648	7.05361	192.202	132.846	1.44681	0.691176
221773_at	ELK3	2004	ELK3, ETS-domain protein (SRF accessory protein 2)	10.6793	10.1466	1639.84	1133.54	1.44665	0.691251
227093_at	USP36	57602	ubiquitin specific peptidase 36	8.54966	8.01779	374.718	259.176	1.4458	0.691657
226456_at	C16orf75	116028	chromosome 16 open reading frame 75	8.09978	7.56813	274.331	189.773	1.44558	0.691764
236492_at	PPP2R2A	5520	protein phosphatase 2, regulatory subunit B, alpha	7.23905	6.70749	151.068	104.51	1.44549	0.691807
201323_at	EBNA1BP2	10969	EBNA1 binding protein 2	10.53	9.99884	1478.63	1023.18	1.44514	0.691975
219038_at	MORC4	79710	MORC family CW-type zinc finger 4	8.10997	7.57876	276.276	191.176	1.44514	0.691977
242953_at	ZNF234	10780	zinc finger protein 234	6.2825	5.75133	77.8431	53.8672	1.44509	0.691997
224713_at	MKI67IP	84365	MKI67 (FHA domain) interacting nucleolar phosphoprotein	10.5756	10.0446	1526.03	1056.18	1.44486	0.692108
1568623_a_at	SLC35E4	339665	solute carrier family 35, member E4	7.79919	7.26844	222.736	154.176	1.44468	0.692193
219289_at	HEATR3	55027	HEAT repeat containing 3	9.37083	8.84008	662.066	458.279	1.44468	0.692194
213848_at	DUSP7	1849	dual specificity phosphatase 7	7.21347	6.68323	148.412	102.767	1.44417	0.692441
201439_at	GBF1	8729	golgi brefeldin A resistant guanine nucleotide exchange factor 1	6.66978	6.13975	101.813	70.5099	1.44396	0.692542
226481_at	VPRBP	9730	Vpr (HIV-1) binding protein	8.74094	8.21106	427.843	296.329	1.44381	0.692611
232398_at	CCDC150	284992	coiled-coil domain containing 150	5.75519	5.22544	54.0114	37.4124	1.44368	0.692676
1566342_at	SOD2	6648	superoxide dismutase 2, mitochondrial	6.83933	6.30998	114.51	79.3401	1.44328	0.692867
236657_at	LOC100288911	100288911	hypothetical protein LOC100288911	6.16484	5.63583	71.7467	49.7225	1.44294	0.693029
219248_at	THUMPD2	80745	THUMP domain containing 2	9.23482	8.70682	602.5	417.843	1.44193	0.693516
238593_at	C11orf80	79703	chromosome 11 open reading frame 80	4.36852	3.84083	20.6564	14.3286	1.44162	0.693665
212223_at	IDS	3423	iduronate 2-sulfatase	11.07	10.5425	2149.84	1491.48	1.44141	0.693765
221758_at	ARMC6	93436	armadillo repeat containing 6	7.7672	7.24009	217.852	151.176	1.44104	0.693942
202911_at	MSH6	2956	mutS homolog 6 (E. coli)	10.8198	10.2933	1807.58	1254.81	1.44052	0.694195
209196_at	WDR46	9277	WD repeat domain 46	9.05666	8.53022	532.51	369.702	1.44038	0.694262
237515_at	TMEM56	148534	transmembrane protein 56	3.59094	3.06471	12.0499	8.36701	1.44016	0.694366
230320_at	TBRG1	84897	transforming growth factor beta regulator 1	7.00448	6.47859	128.398	89.1764	1.43982	0.694531
226712_at	SSR1	6745	signal sequence receptor, alpha	9.36279	8.83871	658.384	457.843	1.43801	0.695404
218768_at	NUP107	57122	nucleoporin 107kDa	10.6164	10.0923	1569.84	1091.69	1.43799	0.695414
202661_at	ITPR2	3709	inositol 1,4,5-triphosphate receptor, type 2	6.44839	5.92477	87.3291	60.7483	1.43756	0.695625
223473_at	MPV17L2	84769	MPV17 mitochondrial membrane protein-like 2	7.53535	7.0118	185.51	129.051	1.43749	0.695657
227908_at	TBC1D24	57465	TBC1 domain family, member 24	8.48318	7.95978	357.843	248.961	1.43734	0.695728
212992_at	AHNAK2	113146	AHNAK nucleoprotein 2	9.06318	8.53984	534.919	372.176	1.43727	0.695763
238583_at	MSRB3	253827	methionine sulfoxide reductase B3	4.98886	4.46567	31.7539	22.0953	1.43714	0.695829
223746_at	STK4	6789	serine/threonine kinase 4	4.66215	4.13896	25.3191	17.6177	1.43714	0.695829
204932_at	TNFRSF11B	4982	tumor necrosis factor receptor superfamily, member 11b	6.2825	5.7598	77.8431	54.1841	1.43664	0.696067
229720_at	BAG1	573	BCL2-associated athanogene	6.67332	6.15093	102.063	71.058	1.43633	0.696217
218112_at	MRPS34	65993	mitochondrial ribosomal protein S34	10.0623	9.54079	1069.22	744.84	1.4355	0.696621
232020_at	SMURF2	64750	SMAD specific E3 ubiquitin protein ligase 2	7.18166	6.66073	145.176	101.176	1.43488	0.696921
229437_at	MIR155HG	114614	MIR155 host gene (non-protein coding)	3.70614	3.18539	13.0515	9.09699	1.4347	0.697009
1557729_at	GRK5	2869	G protein-coupled receptor kinase 5	4.46859	3.94784	22.1401	15.4319	1.4347	0.697009
204307_at	TECPR2	9895	tectonin beta-propeller repeat containing 2	6.60004	6.07971	97.0083	67.6354	1.43428	0.697212
203837_at	MAP3K5	4217	mitogen-activated protein kinase kinase kinase 5	7.04827	6.52797	132.355	92.2818	1.43425	0.697231
223728_at	CENPBD1	92806	CENPB DNA-binding domains containing 1	7.37154	6.85187	165.598	115.51	1.43363	0.697532
201714_at	TUBG1	7283	tubulin, gamma 1	9.97275	9.45363	1004.84	701.176	1.43308	0.697797
220405_at	SNTG1	54212	syntrophin, gamma 1	3.79996	3.28141	13.9284	9.72308	1.43251	0.698075
213245_at	ADCY1	107	adenylate cyclase 1 (brain)	7.90871	7.39041	240.303	167.778	1.43227	0.698192
209386_at	TM4SF1	4071	transmembrane 4 L six family member 1	6.72469	6.20639	105.763	73.8431	1.43227	0.698193
227025_at	PPHLN1	51535	periphilin 1	9.09252	8.57432	545.91	381.176	1.43217	0.698241
223616_at	ZNF649	65251	zinc finger protein 649	6.04857	5.53041	66.1913	46.2189	1.43212	0.698263
203643_at	ERF	2077	Ets2 repressor factor	8.07646	7.5585	269.934	188.51	1.43194	0.698355
223290_at	PDXP	57026	pyridoxal (pyridoxine, vitamin B6) phosphatase	8.99902	8.48113	511.652	357.334	1.43186	0.698393
203759_at	ST3GAL4	6484	ST3 beta-galactoside alpha-2,3-sialyltransferase 4	5.83744	5.32001	57.1801	39.9468	1.4314	0.698614
212973_at	RPIA	22934	ribose 5-phosphate isomerase A	9.34974	8.83239	652.458	455.843	1.43132	0.698655
238609_at	FAM200A	221786	family with sequence similarity 200, member A	7.02063	6.50441	129.843	90.7867	1.4302	0.699203
204741_at	BICD1	636	bicaudal D homolog 1 (Drosophila)	8.26098	7.7449	306.763	214.51	1.43007	0.699269
218868_at	ACTR3B	57180	ARP3 actin-related protein 3 homolog B (yeast)	8.78303	8.26696	440.51	308.037	1.43005	0.699275
221514_at	UTP14A	10813	UTP14, U3 small nucleolar ribonucleoprotein, homolog A (yeast)	10.1209	9.60485	1113.51	778.659	1.43003	0.699284
228797_at	NLN	57486	neurolysin (metallopeptidase M3 family)	9.10222	8.58688	549.592	384.51	1.42933	0.699628
232613_at	PBRM1	55193	polybromo 1	6.43436	5.91913	86.4838	60.5113	1.42922	0.699683
204492_at	ARHGAP11A	9824	Rho GTPase activating protein 11A	5.61084	5.09599	48.8687	34.2016	1.42884	0.699866
1553528_a_at	TAF5	6877	TAF5 RNA polymerase II, TATA box binding protein (TBP)-associated factor, 100kDa	7.7864	7.27155	220.77	154.51	1.42884	0.699866
225864_at	FAM84B	157638	family with sequence similarity 84, member B	10.53	10.0157	1478.55	1035.18	1.42831	0.700129
204839_at	POP5	51367	processing of precursor 5, ribonuclease P/MRP subunit (S. cerevisiae)	11.2935	10.7798	2510.01	1758.06	1.42771	0.70042
238823_at	FMNL3	91010	formin-like 3	4.66176	4.14865	25.3122	17.7366	1.42712	0.700713
218231_at	NAGK	55577	N-acetylglucosamine kinase	9.493	8.98064	720.574	505.176	1.42638	0.701075
218796_at	FERMT1	55612	fermitin family member 1	8.20287	7.69075	294.652	206.608	1.42614	0.701194
1558747_at	SMCHD1	23347	structural maintenance of chromosomes flexible hinge domain containing 1	4.87112	4.35938	29.2652	20.5259	1.42577	0.701376
227973_at	C2orf69	205327	chromosome 2 open reading frame 69	8.41685	7.90519	341.762	239.718	1.42569	0.701417
212845_at	SAMD4A	23034	sterile alpha motif domain containing 4A	9.38012	8.86865	666.343	467.443	1.42551	0.701505
201142_at	EIF2S1	1965	eukaryotic translation initiation factor 2, subunit 1 alpha, 35kDa	10.4007	9.88941	1351.84	948.439	1.42533	0.70159
212909_at	LYPD1	116372	LY6/PLAUR domain containing 1	10.7361	10.225	1705.68	1196.84	1.42515	0.701683
218336_at	PFDN2	5202	prefoldin subunit 2	11.6099	11.0995	3125.47	2194.18	1.42444	0.702031
1566191_at	SUZ12	23512	suppressor of zeste 12 homolog (Drosophila)	3.74344	3.23306	13.3933	9.40257	1.42443	0.702035
204589_at	NUAK1	9891	NUAK family, SNF1-like kinase, 1	9.47835	8.96829	713.291	500.871	1.4241	0.702197
232568_at	MGC24103	158295	hypothetical MGC24103	5.92664	5.4166	60.827	42.713	1.42409	0.702205
201805_at	PRKAG1	5571	protein kinase, AMP-activated, gamma 1 non-catalytic subunit	9.57828	9.06836	764.448	536.843	1.42397	0.702262
229105_at	GPR39	2863	G protein-coupled receptor 39	5.68498	5.17507	51.4458	36.1285	1.42397	0.702263
227401_at	IL17D	53342	interleukin 17D	7.53535	7.02548	185.51	130.28	1.42393	0.702283
204317_at	GTSE1	51512	G-2 and S-phase expressed 1	6.33957	5.82974	80.9843	56.8756	1.42389	0.702304
221143_at	RPA4	29935	replication protein A4, 30kDa	4.02029	3.51088	16.2266	11.3993	1.42347	0.702506
214595_at	KCNG1	3755	potassium voltage-gated channel, subfamily G, member 1	7.15121	6.64193	142.144	99.8668	1.42334	0.702573
230412_at	NPAS3	64067	neuronal PAS domain protein 3	9.95348	9.44435	991.51	696.678	1.4232	0.702644
204440_at	CD83	9308	CD83 molecule	5.91894	5.40999	60.5032	42.5176	1.42301	0.702734
226122_at	PLEKHG1	57480	pleckstrin homology domain containing, family G (with RhoGef domain) member 1	8.95083	8.44262	494.843	347.923	1.42228	0.703097
1553166_at	CDH24	64403	cadherin 24, type 2	6.1801	5.67214	72.5098	50.9897	1.42205	0.703212
228154_at	C19orf44	84167	chromosome 19 open reading frame 44	5.20027	4.69316	36.7654	25.8691	1.42121	0.703627
244546_at	CYCS	54205	cytochrome c, somatic	6.87924	6.37231	117.722	82.8431	1.42102	0.70372
213302_at	PFAS	5198	phosphoribosylformylglycinamidine synthase	10.5086	10.0018	1456.84	1025.28	1.42092	0.703771
227530_at	AKAP12	9590	A kinase (PRKA) anchor protein 12	9.20624	8.69947	590.684	415.72	1.42087	0.703794
226771_at	ATP8B2	57198	ATPase, class I, type 8B, member 2	8.62985	8.12362	396.135	278.903	1.42033	0.704061
231876_at	TRIM56	81844	tripartite motif-containing 56	7.48792	6.98249	179.51	126.456	1.41955	0.704451
201928_at	PKP4	8502	plakophilin 4	8.93915	8.43397	490.855	345.843	1.4193	0.704572
215704_at	FLG	2312	filaggrin	4.01577	3.51088	16.1758	11.3993	1.41901	0.704715
226742_at	SAR1B	51128	SAR1 homolog B (S. cerevisiae)	10.2349	9.73049	1205.05	849.51	1.41853	0.704955
39549_at	NPAS2	4862	neuronal PAS domain protein 2	5.35879	4.85472	41.0352	28.9345	1.41821	0.705113
212173_at	AK2	204	adenylate kinase 2	7.99525	7.4916	255.159	179.968	1.4178	0.705317
204190_at	USPL1	10208	ubiquitin specific peptidase like 1	8.20531	7.70166	295.152	208.176	1.4178	0.70532
38671_at	PLXND1	23129	plexin D1	8.5211	8.01765	367.372	259.151	1.4176	0.705417
1557360_at	LRPPRC	10128	leucine-rich PPR-motif containing	7.71774	7.21441	210.51	148.51	1.41748	0.705477
225625_at	ALKBH2	121642	alkB, alkylation repair homolog 2 (E. coli)	8.36443	7.86115	329.567	232.51	1.41743	0.7055
220063_at	GSTCD	79807	glutathione S-transferase, C-terminal domain containing	4.81504	4.31199	28.1495	19.8627	1.41721	0.705613
203917_at	CXADR	1525	coxsackie virus and adenovirus receptor	11.1709	10.6682	2305.63	1627.18	1.41695	0.705742
213332_at	PAPPA2	60676	pappalysin 2	3.73561	3.23306	13.3208	9.40257	1.41672	0.705857
228280_at	ZC3HAV1L	92092	zinc finger CCCH-type, antiviral 1-like	10.0205	9.51802	1038.68	733.176	1.41668	0.705874
203690_at	TUBGCP3	10426	tubulin, gamma complex associated protein 3	9.59323	9.09108	772.415	545.365	1.41633	0.706051
228512_at	PTCD3	55037	Pentatricopeptide repeat domain 3	8.58688	8.085	384.51	271.536	1.41605	0.706187
91816_f_at	MEX3D	399664	mex-3 homolog D (C. elegans)	8.45988	7.958	352.109	248.655	1.41605	0.706189
225620_at	RAB35	11021	RAB35, member RAS oncogene family	7.41854	6.91699	171.082	120.843	1.41573	0.706347
227604_at	LOC151146	151146	hypothetical protein LOC151146	6.83134	6.33109	113.878	80.5098	1.41446	0.706985
229796_at	SIX4	51804	SIX homeobox 4	4.50119	4.00139	22.6461	16.0154	1.41402	0.707204
235223_at	RRP36	88745	ribosomal RNA processing 36 homolog (S. cerevisiae)	8.22387	7.72458	298.973	211.51	1.41352	0.707454
225267_at	KPNA4	3840	karyopherin alpha 4 (importin alpha 3)	10.5981	10.0989	1550	1096.66	1.41338	0.707521
202897_at	SIRPA	140885	signal-regulatory protein alpha	7.3506	6.85187	163.212	115.51	1.41297	0.707728
229715_at	DKFZp686O24166	374383	hypothetical protein DKFZp686O24166	6.49468	5.99606	90.1764	63.8255	1.41286	0.707785
208828_at	POLE3	54107	polymerase (DNA directed), epsilon 3 (p17 subunit)	10.8493	10.3509	1844.84	1305.96	1.41263	0.7079
205443_at	SNAPC1	6617	small nuclear RNA activating complex, polypeptide 1, 43kDa	8.61168	8.11397	391.176	277.044	1.41197	0.708232
1552794_a_at	ZNF547	284306	zinc finger protein 547	4.11212	3.61442	17.2931	12.2476	1.41196	0.708234
1557283_a_at	ZNF519	162655	zinc finger protein 519	4.52985	4.03228	23.1004	16.362	1.41183	0.7083
227506_at	SLC16A9	220963	solute carrier family 16, member 9 (monocarboxylic acid transporter 9)	9.16619	8.66888	574.51	407	1.41157	0.70843
243141_at	SGMS2	166929	sphingomyelin synthase 2	4.229	3.73182	18.7523	13.2858	1.41145	0.708489
242263_at	TMED5	50999	transmembrane emp24 protein transport domain containing 5	9.2647	8.76767	615.108	435.843	1.41131	0.708563
224037_at	SDAD1	55153	SDA1 domain containing 1	5.12539	4.62841	34.9057	24.7338	1.41125	0.70859
209191_at	TUBB6	84617	tubulin, beta 6	11.542	11.0457	2981.92	2113.84	1.41066	0.708887
235610_at	ALKBH8	91801	alkB, alkylation repair homolog 8 (E. coli)	8.00998	7.51389	257.778	182.771	1.41039	0.709026
201704_at	ENTPD6	955	ectonucleoside triphosphate diphosphohydrolase 6 (putative)	8.85903	8.3634	464.337	329.333	1.40993	0.709255
201479_at	DKC1	1736	dyskeratosis congenita 1, dyskerin	11.8816	11.386	3773.18	2676.18	1.40991	0.709263
206865_at	HRK	8739	harakiri, BCL2 interacting protein (contains only BH3 domain)	4.229	3.73404	18.7523	13.3063	1.40928	0.709583
209413_at	B4GALT2	8704	UDP-Gal:betaGlcNAc beta 1,4- galactosyltransferase, polypeptide 2	7.47805	6.9831	178.286	126.51	1.40926	0.70959
233780_at	RIF1	55183	RAP1 interacting factor homolog (yeast)	4.22923	3.73441	18.7553	13.3098	1.40914	0.709654
210090_at	ARC	23237	activity-regulated cytoskeleton-associated protein	7.76622	7.27155	217.703	154.51	1.40899	0.709727
221823_at	C5orf30	90355	chromosome 5 open reading frame 30	8.28137	7.78688	311.129	220.843	1.40882	0.709812
229132_at	MINA	84864	MYC induced nuclear antigen	6.38962	5.89529	83.8431	59.5195	1.40867	0.709892
204886_at	PLK4	10733	polo-like kinase 4	7.35029	6.85624	163.176	115.86	1.40839	0.71003
1557987_at	LOC641298	641298	SMG1 homolog, phosphatidylinositol 3-kinase-related kinase pseudogene	7.69865	7.20467	207.742	147.51	1.40833	0.710063
228141_at	GPX8	493869	glutathione peroxidase 8 (putative)	7.06142	6.56747	133.567	94.8431	1.40829	0.710079
212583_at	AQR	9716	aquarius homolog (mouse)	6.73032	6.23653	106.176	75.4022	1.40813	0.71016
229740_at	LOC643008	643008	hypothetical protein LOC643008	5.46899	4.97543	44.2926	31.4595	1.40792	0.710266
226035_at	USP31	57478	ubiquitin specific peptidase 31	7.81689	7.32352	225.486	160.176	1.40773	0.710362
231871_at	GPR180	160897	G protein-coupled receptor 180	6.38845	5.8951	83.7749	59.5118	1.4077	0.710377
225882_at	SLC35B4	84912	solute carrier family 35, member B4	7.64016	7.14721	199.488	141.75	1.40732	0.71057
212252_at	CAMKK2	10645	calcium/calmodulin-dependent protein kinase kinase 2, beta	7.42933	6.93675	172.365	122.51	1.40695	0.710756
238214_at	LRRC69	100130742	leucine rich repeat containing 69	5.98892	5.49656	63.5104	45.1472	1.40674	0.710862
238763_at	RBM20	282996	RNA binding motif protein 20	6.24495	5.75262	75.8431	53.9152	1.40671	0.710878
203911_at	RAP1GAP	5909	RAP1 GTPase activating protein	6.66073	6.16848	101.176	71.9277	1.40664	0.710914
204215_at	C7orf23	79161	chromosome 7 open reading frame 23	8.95169	8.45965	495.14	352.054	1.40643	0.711019
225582_at	ITPRIP	85450	inositol 1,4,5-triphosphate receptor interacting protein	7.5226	7.03169	183.878	130.843	1.40533	0.711576
205928_at	ZNF443	10224	zinc finger protein 443	7.20467	6.7138	147.51	104.967	1.40529	0.711596
224780_at	RBM17	84991	RNA binding motif protein 17	9.24518	8.75494	606.843	432.017	1.40468	0.711908
204058_at	ME1	4199	malic enzyme 1, NADP(+)-dependent, cytosolic	10.0616	9.57146	1068.69	760.843	1.40461	0.711939
212186_at	ACACA	31	acetyl-CoA carboxylase alpha	10.1283	9.63831	1119.23	796.928	1.40443	0.71203
213858_at	ZNF250	58500	zinc finger protein 250	6.07105	5.58119	67.2306	47.8748	1.4043	0.712098
238603_at	LOC254559	254559	hypothetical LOC254559	6.57363	6.08413	95.2485	67.8433	1.40395	0.712276
238469_at	OGFRL1	79627	opioid growth factor receptor-like 1	5.44579	4.95635	43.5861	31.0464	1.4039	0.712301
202097_at	NUP153	9972	nucleoporin 153kDa	10.7467	10.258	1718.18	1224.51	1.40316	0.712677
224939_at	NUFIP2	57532	nuclear fragile X mental retardation protein interacting protein 2	9.91216	9.42471	963.51	687.261	1.40196	0.713289
231808_at	LOC729082	729082	hypothetical protein LOC729082	7.85016	7.36288	230.746	164.607	1.4018	0.713367
222266_at	C19orf2	8725	chromosome 19 open reading frame 2	8.9835	8.49656	506.176	361.176	1.40147	0.713539
228031_at	TTPAL	79183	tocopherol (alpha) transfer protein-like	8.56673	8.07986	379.176	270.571	1.4014	0.713575
238949_at	RNF145	153830	ring finger protein 145	8.17581	7.68912	289.176	206.374	1.40122	0.713662
201037_at	PFKP	5214	phosphofructokinase, platelet	10.6222	10.1356	1576.18	1124.92	1.40115	0.713701
215012_at	ZNF451	26036	zinc finger protein 451	6.85889	6.37231	116.073	82.8431	1.40112	0.713713
232404_at	SHROOM4	57477	shroom family member 4	4.71558	4.229	26.2743	18.7523	1.40112	0.713713
227526_at	CDON	50937	Cdon homolog (mouse)	5.95375	5.46726	61.9809	44.2395	1.40103	0.71376
241599_at	LSM11	134353	LSM11, U7 small nuclear RNA associated	5.38234	4.89617	41.7104	29.7779	1.40072	0.713919
218442_at	TTC4	7268	tetratricopeptide repeat domain 4	9.09619	8.61045	547.3	390.843	1.40031	0.71413
232633_at	XRCC5	7520	X-ray repair complementing defective repair in Chinese hamster cells 5 (double-strand-break rejoining)	5.60893	5.12342	48.8042	34.8582	1.40008	0.714245
206247_at	MICB	4277	MHC class I polypeptide-related sequence B	3.71838	3.23306	13.1627	9.40257	1.3999	0.714334
225579_at	PQLC3	130814	PQ loop repeat containing 3	9.6692	9.18396	814.176	581.63	1.39982	0.714378
203577_at	GTF2H4	2968	general transcription factor IIH, polypeptide 4, 52kDa	8.11202	7.62681	276.67	197.651	1.39979	0.714394
228033_at	E2F7	144455	E2F transcription factor 7	9.63694	9.15183	796.176	568.822	1.39969	0.714442
226393_at	CYP2U1	113612	cytochrome P450, family 2, subfamily U, polypeptide 1	7.02063	6.53604	129.843	92.799	1.39919	0.714701
224387_at	COMMD5	28991	COMM domain containing 5	8.07045	7.58629	268.812	192.176	1.39878	0.71491
217905_at	C10orf119	79892	chromosome 10 open reading frame 119	7.77427	7.29011	218.922	156.51	1.39877	0.714912
219060_at	WDYHV1	55093	WDYHV motif containing 1	9.1014	8.61781	549.28	392.843	1.39822	0.715197
225066_at	PPP2R2D	55844	protein phosphatase 2, regulatory subunit B, delta	5.73298	5.24959	53.1861	38.0438	1.39802	0.715296
230699_at	PGLS	25796	6-phosphogluconolactonase	4.41499	3.93177	21.3327	15.2609	1.39787	0.715376
1554415_at	TAF5L	27097	TAF5-like RNA polymerase II, p300/CBP-associated factor (PCAF)-associated factor, 65kDa	6.89696	6.41393	119.176	85.2676	1.39768	0.715474
232437_at	CPSF3L	54973	cleavage and polyadenylation specific factor 3-like	5.91397	5.43104	60.2953	43.1426	1.39758	0.715522
218786_at	NT5DC3	51559	5'-nucleotidase domain containing 3	7.18166	6.69936	145.176	103.922	1.39697	0.715833
222685_at	HAUS6	54801	HAUS augmin-like complex, subunit 6	10.0961	9.61381	1094.53	783.51	1.39695	0.715843
222622_at	PGP	283871	phosphoglycolate phosphatase	9.10637	8.6241	551.176	394.559	1.39694	0.715849
218427_at	SDCCAG3	10807	serologically defined colon cancer antigen 3	9.39846	8.91641	674.867	483.176	1.39673	0.715958
218594_at	HEATR1	55127	HEAT repeat containing 1	10.3082	9.8263	1267.84	907.843	1.39654	0.716057
229674_at	SERTAD4	56256	SERTA domain containing 4	5.58119	5.09962	47.8748	34.2878	1.39626	0.716198
214913_at	ADAMTS3	9508	ADAM metallopeptidase with thrombospondin type 1 motif, 3	7.67603	7.19485	204.51	146.51	1.39588	0.716395
239425_at	DCUN1D5	84259	DCN1, defective in cullin neddylation 1, domain containing 5 (S. cerevisiae)	5.86018	5.37921	58.0886	41.62	1.39569	0.716492
239730_at	DGCR14	8220	DiGeorge syndrome critical region gene 14	5.25042	4.76956	38.0656	27.2759	1.39557	0.716551
227808_at	DNAJC15	29103	DnaJ (Hsp40) homolog, subfamily C, member 15	6.94848	6.46776	123.51	88.5098	1.39544	0.716622
232001_at	LOC439949	439949	hypothetical LOC439949	7.56077	7.08008	188.807	135.306	1.39541	0.716638
228361_at	E2F2	1870	E2F transcription factor 2	7.46332	6.9831	176.475	126.51	1.39495	0.71687
231852_at	ERI1	90459	exoribonuclease 1	8.15606	7.67603	285.245	204.51	1.39478	0.716961
219999_at	MAN2A2	4122	mannosidase, alpha, class 2A, member 2	5.70528	5.22544	52.1749	37.4124	1.39459	0.717058
228080_at	LAYN	143903	layilin	6.1801	5.70036	72.5098	51.997	1.3945	0.717104
227920_at	BEND3	57673	BEN domain containing 3	8.5781	8.09852	382.176	274.093	1.39433	0.71719
224998_at	CMTM4	146223	CKLF-like MARVEL transmembrane domain containing 4	8.48318	8.00404	357.843	256.718	1.39391	0.717405
230339_at	CCDC138	165055	coiled-coil domain containing 138	7.00019	6.5211	128.017	91.8431	1.39387	0.717429
217608_at	SFRS12IP1	285672	SFRS12-interacting protein 1	7.98471	7.50655	253.301	181.843	1.39296	0.717894
229332_at	HPDL	84842	4-hydroxyphenylpyruvate dioxygenase-like	6.18345	5.70566	72.678	52.1886	1.3926	0.718079
235572_at	SPC24	147841	SPC24, NDC80 kinetochore complex component, homolog (S. cerevisiae)	7.50125	7.02357	181.176	130.109	1.3925	0.718132
230739_at	C18orf19	125228	chromosome 18 open reading frame 19	8.53865	8.06165	371.868	267.176	1.39184	0.718472
241825_at	C2orf60	129450	chromosome 2 open reading frame 60	6.18264	5.70566	72.6373	52.1886	1.39182	0.718481
235603_at	HNRNPU	3192	heterogeneous nuclear ribonucleoprotein U (scaffold attachment factor A)	6.99823	6.52178	127.843	91.8862	1.39132	0.718742
218408_at	TIMM10	26519	translocase of inner mitochondrial membrane 10 homolog (yeast)	10.7843	10.308	1763.6	1267.73	1.39114	0.718833
242149_at	C18orf19	125228	chromosome 18 open reading frame 19	6.26235	5.78614	76.7634	55.1824	1.39108	0.718864
1556715_at	PRPSAP1	5635	phosphoribosyl pyrophosphate synthetase-associated protein 1	4.89092	4.41499	29.6697	21.3327	1.39081	0.719006
225262_at	FOSL2	2355	FOS-like antigen 2	8.79128	8.31537	443.037	318.549	1.39079	0.719013
242979_at	IRS1	3667	insulin receptor substrate 1	3.71964	3.24379	13.1742	9.47281	1.39074	0.719044
212693_at	MDN1	23195	MDN1, midasin homolog (yeast)	9.45911	8.98346	703.843	506.164	1.39054	0.719144
231270_at	CA13	377677	carbonic anhydrase XIII	7.98216	7.50655	252.854	181.843	1.39051	0.719163
235298_at	WDR27	253769	WD repeat domain 27	5.61084	5.13551	48.8687	35.1515	1.39023	0.719304
221746_at	UBL4A	8266	ubiquitin-like 4A	8.41403	7.93894	341.096	245.391	1.39001	0.719418
219007_at	NUP43	348995	nucleoporin 43kDa	10.4085	9.93346	1359.19	977.843	1.38999	0.719432
218916_at	ZNF768	79724	zinc finger protein 768	7.2993	6.82424	157.51	113.319	1.38997	0.71944
213632_at	DHODH	1723	dihydroorotate dehydrogenase	6.79704	6.32251	111.202	80.0321	1.38947	0.719698
212885_at	MPHOSPH10	10199	M-phase phosphoprotein 10 (U3 small nucleolar ribonucleoprotein)	9.75477	9.28041	863.931	621.843	1.38931	0.719783
219178_at	QTRTD1	79691	queuine tRNA-ribosyltransferase domain containing 1	8.80001	8.32616	445.726	320.939	1.38882	0.720037
240928_at	FCF1	51077	FCF1 small subunit (SSU) processome component homolog (S. cerevisiae)	7.05632	6.5826	133.096	95.8431	1.38868	0.720106
1556722_a_at	C20orf203	284805	chromosome 20 open reading frame 203	5.16224	4.6886	35.8088	25.7875	1.38861	0.720144
212921_at	SMYD2	56950	SET and MYND domain containing 2	5.63992	5.16635	49.8638	35.9108	1.38854	0.720179
225094_at	SETD8	387893	SET domain containing (lysine methyltransferase) 8	6.94125	6.46776	122.892	88.5098	1.38846	0.720221
229691_at	ZBTB42	100128927	zinc finger and BTB domain containing 42	6.53672	6.0634	92.8431	66.8753	1.3883	0.720305
218833_at	ZAK	51776	sterile alpha motif and leucine zipper containing kinase AZK	6.22626	5.75302	74.8673	53.93	1.38823	0.720341
226840_at	H2AFY	9555	H2A histone family, member Y	7.78723	7.31448	220.897	159.176	1.38775	0.72059
218530_at	FHOD1	29109	formin homology 2 domain containing 1	6.8766	6.40416	117.507	84.6925	1.38745	0.720747
223680_at	ZNF607	84775	zinc finger protein 607	4.29695	3.82481	19.6567	14.1704	1.38716	0.720896
212658_at	LHFPL2	10184	lipoma HMGIC fusion partner-like 2	8.40559	7.93375	339.106	244.51	1.38688	0.721043
218028_at	ELOVL1	64834	elongation of very long chain fatty acids (FEN1/Elo2, SUR4/Elo3, yeast)-like 1	9.10385	8.63242	550.216	396.843	1.38648	0.72125
243816_at	ZNF70	7621	zinc finger protein 70	6.7351	6.26384	106.529	76.8431	1.38632	0.721337
234465_at	EME1	146956	essential meiotic endonuclease 1 homolog 1 (S. pombe)	6.36569	5.8951	82.464	59.5118	1.38568	0.72167
220466_at	CCDC15	80071	coiled-coil domain containing 15	5.63992	5.16939	49.8638	35.9867	1.38562	0.7217
202715_at	CAD	790	carbamoyl-phosphate synthetase 2, aspartate transcarbamylase, and dihydroorotase	9.49087	9.02038	719.51	519.284	1.38558	0.72172
1553216_at	ZNF41	7592	zinc finger protein 41	5.30985	4.8396	39.6665	28.6328	1.38535	0.721838
227198_at	AFF3	3899	AF4/FMR2 family, member 3	7.48012	7.01039	178.541	128.925	1.38484	0.722103
205085_at	ORC1L	4998	origin recognition complex, subunit 1-like (S. cerevisiae)	7.00929	6.54006	128.827	93.0578	1.38438	0.722345
201998_at	ST6GAL1	6480	ST6 beta-galactosamide alpha-2,6-sialyltranferase 1	8.66429	8.19563	405.705	293.176	1.38383	0.722634
239471_at	LRRC28	123355	leucine rich repeat containing 28	4.72328	4.25515	26.4149	19.0953	1.38332	0.722899
225961_at	KLHDC5	57542	kelch domain containing 5	8.61536	8.1476	392.176	283.577	1.38296	0.723085
208475_at	FRMD4A	55691	FERM domain containing 4A	6.43332	5.96603	86.4218	62.5107	1.38251	0.723321
214764_at	RRP15	51018	ribosomal RNA processing 15 homolog (S. cerevisiae)	8.37	7.90277	330.843	239.316	1.38245	0.723352
219131_at	UBIAD1	29914	UbiA prenyltransferase domain containing 1	7.61869	7.15154	196.542	142.176	1.38238	0.72339
224865_at	FAR1	84188	fatty acyl CoA reductase 1	9.72023	9.25308	843.491	610.176	1.38237	0.723394
235512_at	CDKL1	8814	cyclin-dependent kinase-like 1 (CDC2-related kinase)	5.11407	4.64701	34.633	25.0548	1.38229	0.723437
228785_at	ZNF281	23528	zinc finger protein 281	9.59465	9.12813	773.176	559.553	1.38178	0.723707
204444_at	KIF11	3832	kinesin family member 11	9.31907	8.85334	638.735	462.51	1.38102	0.724102
213338_at	TMEM158	25907	transmembrane protein 158 (gene/pseudogene)	12.1932	11.7275	4683.02	3391.09	1.38098	0.724124
213352_at	TMCC1	23023	transmembrane and coiled-coil domain family 1	7.03169	6.56646	130.843	94.7768	1.38054	0.724355
239749_at	FAF1	11124	Fas (TNFRSF6) associated factor 1	4.60414	4.13896	24.3212	17.6177	1.3805	0.724377
222694_at	MGC2752	65996	hypothetical LOC65996	8.13875	7.67417	281.843	204.247	1.37991	0.724684
220076_at	ANKH	56172	ankylosis, progressive homolog (mouse)	5.34488	4.8806	40.6415	29.4583	1.37963	0.724833
208725_at	EIF2S2	8894	eukaryotic translation initiation factor 2, subunit 2 beta, 38kDa	7.82593	7.36203	226.902	164.51	1.37926	0.725025
223381_at	NUF2	83540	NUF2, NDC80 kinetochore complex component, homolog (S. cerevisiae)	9.03299	8.56915	523.843	379.815	1.37921	0.725054
201012_at	ANXA1	301	annexin A1	12.616	12.1521	6277.4	4551.51	1.37919	0.725063
219629_at	FAM118A	55007	family with sequence similarity 118, member A	5.66314	5.19954	50.6727	36.7466	1.37898	0.725175
1554414_a_at	OSGIN2	734	oxidative stress induced growth inhibitor family member 2	7.62521	7.16165	197.432	143.176	1.37894	0.725193
1559993_at	SFXN3	81855	sideroflexin 3	7.51349	7.04995	182.72	132.51	1.37892	0.725206
225366_at	PGM2	55276	phosphoglucomutase 2	7.9802	7.51709	252.51	183.176	1.37851	0.725423
202771_at	FAM38A	9780	family with sequence similarity 38, member A	8.69642	8.23373	414.843	301.023	1.37811	0.725632
213125_at	OLFML2B	25903	olfactomedin-like 2B	4.66176	4.19929	25.3122	18.3701	1.3779	0.725743
244687_at	DBT	1629	dihydrolipoamide branched chain transacylase E2	6.77052	6.30814	109.176	79.239	1.37781	0.725788
239109_at	LOC728190	728190	hypothetical LOC728190	4.35296	3.89106	20.4348	14.8363	1.37736	0.726028
226380_at	PTPN21	11099	protein tyrosine phosphatase, non-receptor type 21	8.07241	7.61068	269.176	195.453	1.37719	0.726116
203997_at	PTPN3	5774	protein tyrosine phosphatase, non-receptor type 3	7.41934	6.95772	171.176	124.303	1.37708	0.726172
1552625_a_at	TRNT1	51095	tRNA nucleotidyl transferase, CCA-adding, 1	8.08663	7.6253	271.843	197.444	1.37681	0.726315
235595_at	ARHGEF2	9181	Rho/Rac guanine nucleotide exchange factor (GEF) 2	7.25795	6.79671	153.06	111.176	1.37673	0.726359
227818_at	CCDC21	64793	coiled-coil domain containing 21	7.84118	7.38016	229.313	166.591	1.37651	0.726476
226485_at	VSIG10	54621	V-set and immunoglobulin domain containing 10	6.44034	5.97963	86.8431	63.1027	1.37622	0.726629
213960_at	NTRK3	4916	neurotrophic tyrosine kinase, receptor, type 3	3.84083	3.38012	14.3286	10.4116	1.37622	0.726629
235029_at	GINS4	84296	GINS complex subunit 4 (Sld5 homolog)	5.41702	4.95638	42.7253	31.0469	1.37615	0.726663
239800_at	UMPS	7372	uridine monophosphate synthetase	5.45684	4.99655	43.9212	31.9236	1.37582	0.726838
201578_at	PODXL	5420	podocalyxin-like	11.9616	11.5014	3988.38	2899.17	1.3757	0.726904
218529_at	CD320	51293	CD320 molecule	9.51481	9.05576	731.548	532.176	1.37463	0.727466
225436_at	FAM108C1	58489	family with sequence similarity 108, member C1	8.16579	7.70719	287.176	208.975	1.37422	0.727688
227894_at	WDR90	197335	WD repeat domain 90	7.34142	6.88313	162.176	118.039	1.37392	0.727846
203196_at	ABCC4	10257	ATP-binding cassette, sub-family C (CFTR/MRP), member 4	8.94132	8.48305	491.593	357.809	1.3739	0.727857
201675_at	AKAP1	8165	A kinase (PRKA) anchor protein 1	9.86961	9.41192	935.51	681.191	1.37334	0.728149
242584_at	FAM161A	84140	family with sequence similarity 161, member A	8.73615	8.27849	426.427	310.51	1.37331	0.728166
217832_at	SYNCRIP	10492	synaptotagmin binding, cytoplasmic RNA interacting protein	11.2213	10.7639	2387.47	1738.84	1.37302	0.72832
236536_at	GALNT13	114805	UDP-N-acetyl-alpha-D-galactosamine:polypeptide N-acetylgalactosaminyltransferase 13 (GalNAc-T13)	6.16007	5.703	71.5098	52.0925	1.37275	0.728466
218397_at	FANCL	55120	Fanconi anemia, complementation group L	9.61239	9.15611	782.743	570.51	1.37201	0.72886
221786_at	C6orf120	387263	chromosome 6 open reading frame 120	8.9835	8.52726	506.176	368.945	1.37196	0.728887
1556732_at	EML4	27436	echinoderm microtubule associated protein like 4	4.29695	3.84083	19.6567	14.3286	1.37185	0.728944
37950_at	PREP	5550	prolyl endopeptidase	8.7545	8.29839	431.883	314.821	1.37184	0.728949
202106_at	GOLGA3	2802	golgin A3	8.63556	8.17978	397.705	289.975	1.37152	0.729119
230516_at	C7orf30	115416	chromosome 7 open reading frame 30	4.84665	4.39111	28.7731	20.9825	1.37129	0.729241
1569108_a_at	ZNF589	51385	zinc finger protein 589	4.46567	4.01013	22.0953	16.1128	1.37129	0.729241
212311_at	SEL1L3	23231	sel-1 suppressor of lin-12-like 3 (C. elegans)	6.11408	5.65896	69.2663	50.5264	1.37089	0.729452
218300_at	C16orf53	79447	chromosome 16 open reading frame 53	8.58938	8.13438	385.176	280.992	1.37077	0.729514
205345_at	BARD1	580	BRCA1 associated RING domain 1	8.20372	7.74914	294.826	215.141	1.37038	0.729722
201076_at	NHP2L1	4809	NHP2 non-histone chromosome protein 2-like 1 (S. cerevisiae)	10.1616	9.70709	1145.39	835.843	1.37034	0.729747
236259_at	STK4	6789	serine/threonine kinase 4	7.52219	7.06799	183.825	134.176	1.37002	0.729914
225391_at	LOC93622	93622	hypothetical LOC93622	9.00805	8.55399	514.866	375.843	1.3699	0.729983
232533_at	METTL8	79828	methyltransferase like 8	6.50531	6.05177	90.8431	66.3384	1.36939	0.730253
235217_at	LOC100216546	100216546	hypothetical LOC100216546	6.37231	5.91913	82.8431	60.5113	1.36905	0.730433
226386_at	C7orf30	115416	chromosome 7 open reading frame 30	10.729	10.2759	1697.28	1239.81	1.36898	0.730471
209556_at	NCDN	23154	neurochondrin	7.23642	6.78367	150.792	110.176	1.36864	0.730651
1552257_a_at	TTLL12	23170	tubulin tyrosine ligase-like family, member 12	9.91389	9.46116	964.667	704.843	1.36863	0.730659
231192_at	LPAR3	23566	lysophosphatidic acid receptor 3	5.29815	4.84575	39.346	28.7553	1.36831	0.73083
219042_at	LZTS1	11178	leucine zipper, putative tumor suppressor 1	6.55218	6.10005	93.8431	68.5958	1.36806	0.730962
218251_at	MID1IP1	58526	MID1 interacting protein 1 (gastrulation specific G12 homolog (zebrafish))	7.70166	7.2496	208.176	152.176	1.36799	0.730997
212846_at	RRP1B	23076	ribosomal RNA processing 1 homolog B (S. cerevisiae)	11.6157	11.1638	3138.18	2294.18	1.36789	0.731053
213618_at	ARAP2	116984	ArfGAP with RhoGAP domain, ankyrin repeat and PH domain 2	6.98211	6.53029	126.423	92.4301	1.36777	0.731119
237504_at	INTS10	55174	integrator complex subunit 10	4.48397	4.03228	22.3774	16.362	1.36765	0.731184
204401_at	KCNN4	3783	potassium intermediate/small conductance calcium-activated channel, subfamily N, member 4	10.0672	9.61565	1072.8	784.51	1.36748	0.731274
209588_at	EPHB2	2048	EPH receptor B2	9.06656	8.61525	536.176	392.146	1.36729	0.731375
203481_at	FAM178A	55719	family with sequence similarity 178, member A	6.76436	6.31306	108.711	79.5098	1.36727	0.731385
206364_at	KIF14	9928	kinesin family member 14	8.71407	8.26292	419.948	307.176	1.36712	0.731463
212825_at	PAXIP1	22976	PAX interacting (with transcription-activation domain) protein 1	9.38336	8.93224	667.841	488.51	1.3671	0.731476
237333_at	RBBP4	5928	retinoblastoma binding protein 4	8.60798	8.15694	390.176	285.42	1.36702	0.731516
209475_at	USP15	9958	ubiquitin specific peptidase 15	8.1183	7.66744	277.877	203.296	1.36686	0.731605
212314_at	SEL1L3	23231	sel-1 suppressor of lin-12-like 3 (C. elegans)	8.17491	7.72458	288.996	211.51	1.36635	0.731878
215114_at	SENP3	26168	SUMO1/sentrin/SMT3 specific peptidase 3	5.30985	4.85957	39.6665	29.032	1.3663	0.731903
217738_at	NAMPT	10135	nicotinamide phosphoribosyltransferase	9.16116	8.71112	572.51	419.092	1.36607	0.732026
203745_at	HCCS	3052	holocytochrome c synthase	8.69382	8.24401	414.097	303.176	1.36586	0.732139
1556894_at	NT5DC2	64943	5'-nucleotidase domain containing 2	4.26016	3.81052	19.1618	14.0307	1.36571	0.732222
212691_at	NUP188	23511	nucleoporin 188kDa	8.82247	8.37291	452.718	331.51	1.36562	0.732266
236344_at	PDE1C	5137	phosphodiesterase 1C, calmodulin-dependent 70kDa	5.32489	4.87579	40.0822	29.3602	1.36519	0.7325
229515_at	PAWR	5074	PRKC, apoptosis, WT1, regulator	7.02405	6.57501	130.152	95.3398	1.36514	0.732527
228039_at	DDX46	9879	DEAD (Asp-Glu-Ala-Asp) box polypeptide 46	8.49072	8.04171	359.718	263.51	1.3651	0.732545
227846_at	GPR176	11245	G protein-coupled receptor 176	6.72132	6.27259	105.516	77.3106	1.36484	0.732689
225483_at	VPS26B	112936	vacuolar protein sorting 26 homolog B (S. pombe)	8.79391	8.34523	443.843	325.211	1.36479	0.732715
231790_at	DMGDH	29958	dimethylglycine dehydrogenase	3.23306	2.78461	9.40257	6.89048	1.36457	0.73283
223151_at	DCUN1D5	84259	DCN1, defective in cullin neddylation 1, domain containing 5 (S. cerevisiae)	11.4655	11.0179	2827.77	2073.51	1.36376	0.733266
235259_at	PACRGL	133015	PARK2 co-regulated-like	6.74384	6.29641	107.176	78.5977	1.36361	0.733348
49329_at	KLHL22	84861	kelch-like 22 (Drosophila)	7.71877	7.27142	210.66	154.495	1.36353	0.733388
226021_at	RDH10	157506	retinol dehydrogenase 10 (all-trans)	11.8191	11.3719	3613.27	2650.18	1.36341	0.733457
209642_at	BUB1	699	budding uninhibited by benzimidazoles 1 homolog (yeast)	8.99033	8.54314	508.578	373.027	1.36338	0.73347
212701_at	TLN2	83660	talin 2	6.36623	5.91913	82.4948	60.5113	1.3633	0.733516
227272_at	C15orf52	388115	chromosome 15 open reading frame 52	7.47849	7.03169	178.341	130.843	1.36301	0.733668
207125_at	ZNF225	7768	zinc finger protein 225	4.29695	3.85045	19.6567	14.4245	1.36273	0.733823
212448_at	NEDD4L	23327	neural precursor cell expressed, developmentally down-regulated 4-like	8.38014	7.93368	333.176	244.499	1.36269	0.733841
209902_at	ATR	545	ataxia telangiectasia and Rad3 related	8.6999	8.25345	415.843	305.166	1.36268	0.73385
213218_at	ZNF187	7741	zinc finger protein 187	7.37531	6.92888	166.031	121.843	1.36266	0.733859
231976_at	LINS1	55180	lines homolog 1 (Drosophila)	5.77523	5.3289	54.767	40.1937	1.36258	0.733903
223383_at	ZNRF1	84937	zinc and ring finger 1	8.69042	8.24416	413.12	303.207	1.3625	0.733944
222057_at	NOL12	79159	nucleolar protein 12	6.05638	5.61027	66.5505	48.8496	1.36236	0.734022
243502_at	GJC1	10052	gap junction protein, gamma 1, 45kDa	6.02629	5.58046	65.1769	47.8504	1.3621	0.734161
228977_at	LOC729680	729680	hypothetical protein LOC729680	8.66405	8.21841	405.637	297.843	1.36191	0.73426
223518_at	DFFA	1676	DNA fragmentation factor, 45kDa, alpha polypeptide	7.66972	7.2241	203.618	149.51	1.3619	0.734267
226328_at	KLF16	83855	Kruppel-like factor 16	6.74037	6.2948	106.919	78.5098	1.36185	0.734295
212411_at	IMP4	92856	IMP4, U3 small nucleolar ribonucleoprotein, homolog (yeast)	10.0465	9.60117	1057.54	776.675	1.36163	0.734416
233887_at	GPR126	57211	G protein-coupled receptor 126	5.03692	4.59164	32.8294	24.1114	1.36157	0.734447
227559_at	NDUFAF4	29078	NADH dehydrogenase (ubiquinone) 1 alpha subcomplex, assembly factor 4	9.04584	8.60057	528.528	388.176	1.36157	0.734448
203438_at	STC2	8614	stanniocalcin 2	5.10974	4.66502	34.5291	25.3695	1.36105	0.734728
224938_at	NUFIP2	57532	nuclear fragile X mental retardation protein interacting protein 2	9.9918	9.54723	1018.19	748.176	1.3609	0.734807
236134_at	DCAF7	10238	DDB1 and CUL4 associated factor 7	5.04341	4.59892	32.9774	24.2333	1.36083	0.734846
228379_at	NUTF2	10204	nuclear transport factor 2	8.87808	8.43397	470.509	345.843	1.36047	0.735041
200045_at	ABCF1	23	ATP-binding cassette, sub-family F (GCN20), member 1	10.0803	9.63636	1082.64	795.855	1.36034	0.735109
222738_at	WWC2	80014	WW and C2 domain containing 2	5.30339	4.85971	39.4892	29.0348	1.36006	0.73526
213648_at	EXOSC7	23016	exosome component 7	7.9439	7.50125	246.237	181.176	1.3591	0.735782
218299_at	C11orf24	53838	chromosome 11 open reading frame 24	7.58383	7.14136	191.849	141.176	1.35893	0.735874
214628_at	NHLH1	4807	nescient helix loop helix 1	6.4084	5.96603	84.9416	62.5107	1.35883	0.735926
225095_at	SPTLC2	9517	serine palmitoyltransferase, long chain base subunit 2	7.95909	7.51709	248.843	183.176	1.35849	0.736112
220206_at	ZMYM1	79830	zinc finger, MYM-type 1	6.80593	6.36409	111.89	82.3725	1.35834	0.736195
1569661_at	NPAS3	64067	neuronal PAS domain protein 3	5.42793	4.98631	43.0497	31.6977	1.35813	0.736305
202235_at	SLC16A1	6566	solute carrier family 16, member 1 (monocarboxylic acid transporter 1)	8.57176	8.13019	380.501	280.176	1.35808	0.736336
212127_at	RANGAP1	5905	Ran GTPase activating protein 1	7.53791	7.09638	185.839	136.843	1.35804	0.736354
209567_at	RRS1	23212	RRS1 ribosome biogenesis regulator homolog (S. cerevisiae)	11.2842	10.8428	2493.85	1836.51	1.35793	0.736414
207304_at	ZNF45	7596	zinc finger protein 45	6.82667	6.38584	113.51	83.6237	1.35739	0.736709
214245_at	RPS14	6208	ribosomal protein S14	4.49563	4.05485	22.5589	16.6201	1.35733	0.736741
64883_at	MOSPD2	158747	motile sperm domain containing 2	6.92958	6.48898	121.902	89.8208	1.35717	0.736826
217814_at	CCDC47	57003	coiled-coil domain containing 47	10.0645	9.6242	1070.81	789.176	1.35687	0.736989
230266_at	RAB7B	338382	RAB7B, member RAS oncogene family	7.70166	7.26223	208.176	153.514	1.35608	0.737422
226015_at	ZNF12	7559	zinc finger protein 12	9.21039	8.77097	592.386	436.843	1.35606	0.737429
71933_at	WNT6	7475	wingless-type MMTV integration site family, member 6	5.98247	5.54324	63.227	46.6317	1.35588	0.737529
239839_at	ZNF555	148254	zinc finger protein 555	4.00139	3.56241	16.0154	11.8139	1.35564	0.737659
239546_at	LOC100131053	100131053	hypothetical LOC100131053	3.54961	3.11072	11.7095	8.63813	1.35556	0.737701
228708_at	RAB27B	5874	RAB27B, member RAS oncogene family	8.15394	7.71515	284.827	210.131	1.35547	0.737752
223221_at	SCO1	6341	SCO cytochrome oxidase deficient homolog 1 (yeast)	9.29541	8.85669	628.343	463.584	1.3554	0.737788
204032_at	BCAR3	8412	breast cancer anti-estrogen resistance 3	9.01451	8.5761	517.176	381.649	1.35511	0.737948
1553690_at	SGOL1	151648	shugoshin-like 1 (S. pombe)	4.72328	4.28506	26.4149	19.4953	1.35494	0.738042
236910_at	MRPL39	54148	mitochondrial ribosomal protein L39	3.92767	3.48944	15.2176	11.2312	1.35494	0.738042
1566129_at	LIMS1	3987	LIM and senescent cell antigen-like domains 1	5.7241	5.28588	52.86	39.0129	1.35494	0.738042
221522_at	ANKRD27	84079	ankyrin repeat domain 27 (VPS9 domain)	8.9835	8.54549	506.176	373.636	1.35473	0.738154
203235_at	THOP1	7064	thimet oligopeptidase 1	8.42281	7.98485	343.176	253.325	1.35469	0.738178
233005_at	ZNHIT6	54680	zinc finger, HIT type 6	5.37921	4.94125	41.62	30.723	1.35469	0.738178
214048_at	MBD4	8930	methyl-CpG binding domain protein 4	6.99823	6.56054	127.843	94.3884	1.35444	0.738315
223593_at	AADAT	51166	aminoadipate aminotransferase	8.44833	8.01064	349.302	257.896	1.35443	0.738317
227605_at	AIMP1	9255	aminoacyl tRNA synthetase complex-interacting multifunctional protein 1	9.15709	8.71942	570.897	421.51	1.35441	0.738329
203341_at	CEBPZ	10153	CCAAT/enhancer binding protein (C/EBP), zeta	10.8584	10.4208	1856.52	1370.83	1.35431	0.738384
209501_at	CDR2	1039	cerebellar degeneration-related protein 2, 62kDa	9.1762	8.73869	578.51	427.177	1.35426	0.73841
235253_at	RAD1	5810	RAD1 homolog (S. pombe)	7.13565	6.69826	140.619	103.843	1.35415	0.738472
220710_at	C15orf28	80035	chromosome 15 open reading frame 28	3.71823	3.28141	13.1613	9.72308	1.35361	0.738765
1556820_a_at	DLEU2	8847	deleted in lymphocytic leukemia 2 (non-protein coding)	4.57552	4.13896	23.8435	17.6177	1.35338	0.738892
219985_at	HS3ST3A1	9955	heparan sulfate (glucosamine) 3-O-sulfotransferase 3A1	10.0243	9.5878	1041.38	769.51	1.3533	0.738935
230262_at	ST8SIA3	51046	ST8 alpha-N-acetyl-neuraminide alpha-2,8-sialyltransferase 3	5.52013	5.08382	45.8907	33.9144	1.35313	0.739025
52741_at	TRMT61A	115708	tRNA methyltransferase 61 homolog A (S. cerevisiae)	7.01253	6.57691	129.117	95.4656	1.35249	0.739374
226416_at	ERI1	90459	exoribonuclease 1	10.3562	9.92062	1310.75	969.176	1.35244	0.739404
220609_at	LOC202181	202181	hypothetical protein LOC202181	5.12957	4.69436	35.0069	25.8907	1.3521	0.739589
222664_at	KCTD15	79047	potassium channel tetramerisation domain containing 15	9.49568	9.06061	721.91	533.967	1.35198	0.739659
201202_at	PCNA	5111	proliferating cell nuclear antigen	12.2296	11.7946	4802.6	3552.51	1.35189	0.739706
219083_at	SHQ1	55164	SHQ1 homolog (S. cerevisiae)	9.81377	9.37925	899.993	665.939	1.35147	0.739937
242037_at	ASPH	444	aspartate beta-hydroxylase	5.24947	4.81504	38.0407	28.1495	1.35138	0.739983
235266_at	ATAD2	29028	ATPase family, AAA domain containing 2	6.5784	6.14495	95.5643	70.7642	1.35046	0.740488
235536_at	SNORD89	692205	small nucleolar RNA, C/D box 89	7.92784	7.4944	243.51	180.318	1.35044	0.740498
226207_at	RILPL1	353116	Rab interacting lysosomal protein-like 1	7.81149	7.3782	224.643	166.364	1.35032	0.740568
223707_at	RPL27A	6157	ribosomal protein L27a	9.08131	8.64809	541.684	401.176	1.35024	0.74061
225985_at	PRKAA1	5562	protein kinase, AMP-activated, alpha 1 catalytic subunit	6.02629	5.5933	65.1769	48.2781	1.35003	0.740723
227430_at	ZC3H10	84872	zinc finger CCCH-type containing 10	6.37231	5.93932	82.8431	61.3641	1.35003	0.740727
227124_at	LOC221710	221710	hypothetical protein LOC221710	11.1424	10.7096	2260.51	1674.59	1.34989	0.740802
225831_at	LUZP1	7798	leucine zipper protein 1	8.03616	7.6037	262.498	194.51	1.34954	0.740995
235409_at	MGA	23269	MAX gene associated	8.19075	7.75829	292.187	216.51	1.34953	0.740998
211717_at	ANKRD40	91369	ankyrin repeat domain 40	6.49515	6.06271	90.2061	66.8434	1.34951	0.741007
212422_at	PDCD11	22984	programmed cell death 11	8.63278	8.20054	396.94	294.176	1.34933	0.741111
225826_at	MMAB	326625	methylmalonic aciduria (cobalamin deficiency) cblB type	9.33555	8.90341	646.069	478.843	1.34923	0.741164
1552651_a_at	RFFL	117584	ring finger and FYVE-like domain containing 1	6.69541	6.26384	103.638	76.8431	1.3487	0.741455
217792_at	SNX5	27131	sorting nexin 5	10.9032	10.4719	1915.15	1420.18	1.34853	0.741548
229178_at	PRTG	283659	protogenin	6.9416	6.51041	122.922	91.1654	1.34834	0.741652
221549_at	GRWD1	83743	glutamate-rich WD repeat containing 1	8.45598	8.02489	351.158	260.454	1.34825	0.741701
238931_at	METT10D	79066	methyltransferase 10 domain containing	5.34488	4.9139	40.6415	30.1461	1.34815	0.741757
1553994_at	NT5E	4907	5'-nucleotidase, ecto (CD73)	8.2931	7.86214	313.669	232.67	1.34812	0.741771
236146_at	SYNCRIP	10492	synaptotagmin binding, cytoplasmic RNA interacting protein	5.61888	5.18797	49.1417	36.4531	1.34808	0.741795
240072_at	ASXL2	55252	additional sex combs like 2 (Drosophila)	4.94663	4.51572	30.8378	22.8753	1.34808	0.741795
223471_at	RAB3IP	117177	RAB3A interacting protein (rabin3)	7.6355	7.20467	198.845	147.51	1.34801	0.741833
223735_at	ARL6	84100	ADP-ribosylation factor-like 6	5.61084	5.18004	48.8687	36.2532	1.34799	0.741848
201645_at	TNC	3371	tenascin C	12.9043	12.4735	7666.28	5687.38	1.34794	0.74187
227112_at	TMCC1	23023	transmembrane and coiled-coil domain family 1	9.75518	9.32477	864.176	641.261	1.34762	0.742049
203202_at	KRR1	11103	KRR1, small subunit (SSU) processome component, homolog (yeast)	9.76737	9.33726	871.51	646.836	1.34734	0.742201
205569_at	LAMP3	27074	lysosomal-associated membrane protein 3	4.17627	3.74618	18.0793	13.4188	1.34731	0.742219
204241_at	ACOX3	8310	acyl-CoA oxidase 3, pristanoyl	8.04232	7.61232	263.621	195.676	1.34723	0.742262
225439_at	NUDCD1	84955	NudC domain containing 1	9.75835	9.32907	866.078	643.176	1.34656	0.742631
200913_at	PPM1G	5496	protein phosphatase, Mg2+/Mn2+ dependent, 1G	9.94498	9.51573	985.686	732.014	1.34654	0.742644
238965_at	C21orf2	755	chromosome 21 open reading frame 2	4.84591	4.41685	28.7583	21.3601	1.34636	0.742745
46167_at	TTC4	7268	tetratricopeptide repeat domain 4	9.37287	8.94387	663.002	492.461	1.3463	0.742775
1557675_at	RAF1	5894	v-raf-1 murine leukemia viral oncogene homolog 1	7.28086	6.85187	155.51	115.51	1.34629	0.742781
225533_at	PHF19	26147	PHD finger protein 19	8.36126	7.93258	328.843	244.312	1.34599	0.742945
224888_at	EPT1	85465	ethanolaminephosphotransferase 1 (CDP-ethanolamine-specific)	8.79202	8.36345	443.262	329.344	1.34589	0.743
219496_at	ANKRD57	65124	ankyrin repeat domain 57	8.21432	7.78688	297	220.843	1.34485	0.743579
225703_at	FBRSL1	57666	fibrosin-like 1	9.80119	9.37377	892.176	663.416	1.34482	0.743593
219225_at	PGBD5	79605	piggyBac transposable element derived 5	8.2114	7.78436	296.399	220.458	1.34447	0.743789
219626_at	MAP7D3	79649	MAP7 domain containing 3	7.73738	7.31054	213.394	158.741	1.34429	0.743889
235244_at	CCDC58	131076	coiled-coil domain containing 58	9.76617	9.3395	870.782	647.843	1.34413	0.743978
203740_at	MPHOSPH6	10200	M-phase phosphoprotein 6	10.8044	10.3778	1788.28	1330.51	1.34405	0.744018
219189_at	FBXL6	26233	F-box and leucine-rich repeat protein 6	6.49869	6.07228	90.4273	67.2883	1.34388	0.744115
1558251_a_at	ZNF587	84914	zinc finger protein 587	6.11227	5.68715	69.1795	51.5231	1.34269	0.744774
232421_at	SCARB1	949	scavenger receptor class B, member 1	6.21123	5.78614	74.0911	55.1824	1.34266	0.744791
225551_at	CNST	163882	consortin, connexin sorting protein	7.82156	7.39669	226.217	168.51	1.34246	0.744903
200688_at	SF3B3	23450	splicing factor 3b, subunit 3, 130kDa	7.43397	7.00947	172.921	128.843	1.34211	0.745097
202220_at	KIAA0907	22889	KIAA0907	9.6286	9.20419	791.582	589.843	1.34202	0.745144
1555826_at	EPR1	8475	effector cell peptidase receptor 1 (non-protein coding)	5.87012	5.44579	58.4901	43.5861	1.34195	0.745187
227560_at	SFXN2	118980	sideroflexin 2	7.98724	7.56402	253.746	189.233	1.34092	0.745755
225538_at	ZCCHC9	84240	zinc finger, CCHC domain containing 9	9.13145	8.70843	560.843	418.312	1.34073	0.745862
228028_at	FAM59B	150946	family with sequence similarity 59, member B	8.01552	7.59254	258.768	193.012	1.34069	0.745886
203083_at	THBS2	7058	thrombospondin 2	8.23351	7.81063	300.976	224.51	1.34059	0.745939
219596_at	THAP10	56906	THAP domain containing 10	8.58964	8.16702	385.246	287.42	1.34036	0.746068
218695_at	EXOSC4	54512	exosome component 4	10.3478	9.92536	1303.15	972.369	1.34018	0.746168
212297_at	ATP13A3	79572	ATPase type 13A3	9.69663	9.27421	829.807	619.176	1.34018	0.746169
205046_at	CENPE	1062	centromere protein E, 312kDa	8.64045	8.21841	399.058	297.843	1.33983	0.746365
219186_at	ZBTB7A	51341	zinc finger and BTB domain containing 7A	5.54524	5.12342	46.6964	34.8582	1.33961	0.746486
209414_at	FZR1	51343	fizzy/cell division cycle 20 related 1 (Drosophila)	6.44791	6.02629	87.3002	65.1769	1.33943	0.746584
204343_at	ABCA3	21	ATP-binding cassette, sub-family A (ABC1), member 3	8.36564	7.94467	329.843	246.368	1.33882	0.746926
218622_at	NUP37	79023	nucleoporin 37kDa	10.2914	9.87046	1253.18	936.063	1.33877	0.746953
212094_at	PEG10	23089	paternally expressed 10	10.0811	9.66026	1083.18	809.147	1.33866	0.747013
238295_at	C17orf42	79736	chromosome 17 open reading frame 42	6.20639	5.78614	73.8431	55.1824	1.33816	0.747293
236681_at	HOXD13	3239	homeobox D13	4.76956	4.34991	27.2759	20.3917	1.3376	0.747609
229660_at	C16orf55	124045	chromosome 16 open reading frame 55	5.27906	4.85971	38.8289	29.0348	1.33732	0.747763
220088_at	C5AR1	728	complement component 5a receptor 1	3.70069	3.28141	13.0023	9.72308	1.33726	0.747798
232135_at	SAP30L	79685	SAP30-like	5.16224	4.74296	35.8088	26.7777	1.33726	0.747798
235707_at	LOC221710	221710	hypothetical protein LOC221710	6.02972	5.61084	65.3319	48.8687	1.33689	0.748007
218732_at	PTRH2	51651	peptidyl-tRNA hydrolase 2	10.1675	9.74905	1150.05	860.51	1.33647	0.748237
224714_at	MKI67IP	84365	MKI67 (FHA domain) interacting nucleolar phosphoprotein	11.9944	11.5762	4080.18	3053.43	1.33626	0.748356
222529_at	SLC25A37	51312	solute carrier family 25, member 37	7.77717	7.3591	219.362	164.176	1.33613	0.748428
218123_at	C21orf59	56683	chromosome 21 open reading frame 59	10.7046	10.2868	1668.82	1249.18	1.33594	0.748539
205206_at	KAL1	3730	Kallmann syndrome 1 sequence	5.57174	5.15403	47.5619	35.6055	1.3358	0.748614
203666_at	CXCL12	6387	chemokine (C-X-C motif) ligand 12	4.92316	4.50559	30.3402	22.7153	1.33567	0.748686
214331_at	TSFM	10102	Ts translation elongation factor, mitochondrial	7.4268	7.00947	172.064	128.843	1.33545	0.748811
204270_at	SKI	6497	v-ski sarcoma viral oncogene homolog (avian)	8.2853	7.86819	311.977	233.648	1.33525	0.748926
225569_at	EIF2C2	27161	eukaryotic translation initiation factor 2C, 2	9.45276	9.03574	700.751	524.843	1.33516	0.748972
213427_at	RPP40	10799	ribonuclease P/MRP 40kDa subunit	9.79362	9.37673	887.51	664.778	1.33505	0.749037
39313_at	WNK1	65125	WNK lysine deficient protein kinase 1	5.65708	5.24028	50.4606	37.7991	1.33497	0.749082
226488_at	RCCD1	91433	RCC1 domain containing 1	8.82393	8.40739	453.176	339.529	1.33472	0.749219
229305_at	MLF1IP	79682	MLF1 interacting protein	6.25362	5.83744	76.3002	57.1801	1.33438	0.749409
225047_at	NUPL1	9818	nucleoporin like 1	7.3325	6.91701	161.176	120.844	1.33375	0.749765
226103_at	NEXN	91624	nexilin (F actin binding protein)	3.74589	3.33044	13.416	10.0592	1.33371	0.749789
217850_at	GNL3	26354	guanine nucleotide binding protein-like 3 (nucleolar)	11.25	10.8346	2435.51	1826.18	1.33367	0.749813
222883_at	C1orf163	65260	chromosome 1 open reading frame 163	8.98957	8.57432	508.313	381.176	1.33354	0.749885
226887_at	HSPA14	51182	heat shock 70kDa protein 14	8.7717	8.35686	437.063	327.843	1.33315	0.750105
213407_at	PHLPP2	23035	PH domain and leucine rich repeat protein phosphatase 2	7.70308	7.28857	208.381	156.343	1.33284	0.750275
235436_at	DDX31	64794	DEAD (Asp-Glu-Ala-Asp) box polypeptide 31	7.83821	7.42411	228.843	171.744	1.33247	0.750487
213839_at	CLMN	79789	calmin (calponin-like, transmembrane)	6.2258	5.81201	74.8431	56.1811	1.33218	0.750652
230194_at	LRPPRC	10128	leucine-rich PPR-motif containing	8.15864	7.7449	285.756	214.51	1.33214	0.750674
1555465_at	MCOLN2	255231	mucolipin 2	4.6138	4.20013	24.4845	18.3809	1.33206	0.750714
1557395_at	LOC255130	255130	hypothetical LOC255130	4.00139	3.5879	16.0154	12.0245	1.3319	0.750808
201491_at	AHSA1	10598	AHA1, activator of heat shock 90kDa protein ATPase homolog 1 (yeast)	11.2423	10.8293	2422.49	1819.51	1.3314	0.751092
229969_at	SEC63	11231	SEC63 homolog (S. cerevisiae)	7.99168	7.57876	254.529	191.176	1.33138	0.7511
213474_at	KCTD7	154881	potassium channel tetramerisation domain containing 7	7.01335	6.60071	129.19	97.0534	1.33113	0.751244
210335_at	RASSF9	9182	Ras association (RalGDS/AF-6) domain family (N-terminal) member 9	4.17627	3.76387	18.0793	13.5843	1.3309	0.751372
228367_at	ALPK2	115701	alpha-kinase 2	8.87287	8.46047	468.814	352.255	1.3309	0.751373
226355_at	POC1A	25886	POC1 centriolar protein homolog A (Chlamydomonas)	7.41022	6.99796	170.098	127.819	1.33077	0.751443
203974_at	HDHD1	8226	haloacid dehalogenase-like hydrolase domain containing 1	8.67045	8.25822	407.441	306.176	1.33074	0.751462
226373_at	SFXN5	94097	sideroflexin 5	8.90471	8.49256	479.276	360.176	1.33067	0.751501
225602_at	GLIPR2	152007	GLI pathogenesis-related 2	8.61268	8.20054	391.448	294.176	1.33066	0.751508
221819_at	RAB35	11021	RAB35, member RAS oncogene family	8.25822	7.84609	306.176	230.095	1.33065	0.751511
203135_at	TBP	6908	TATA box binding protein	8.26675	7.85493	307.993	231.51	1.33037	0.751673
218718_at	PDGFC	56034	platelet derived growth factor C	10.5781	10.1665	1528.76	1149.3	1.33017	0.751783
229933_at	C1orf74	148304	chromosome 1 open reading frame 74	5.12342	4.71201	34.8582	26.2094	1.32998	0.751888
210005_at	GART	2618	phosphoribosylglycinamide formyltransferase, phosphoribosylglycinamide synthetase, phosphoribosylaminoimidazole synthetase	8.40873	7.99743	339.843	255.545	1.32988	0.751948
225638_at	C1orf31	388753	chromosome 1 open reading frame 31	9.63812	9.22684	796.824	599.176	1.32987	0.751956
227792_at	ITPRIPL2	162073	inositol 1,4,5-triphosphate receptor interacting protein-like 2	10.4831	10.0721	1431.26	1076.51	1.32954	0.75214
1569566_at	TBC1D1	23216	TBC1 (tre-2/USP6, BUB2, cdc16) domain family, member 1	3.56241	3.15163	11.8139	8.88658	1.32941	0.752214
205858_at	NGFR	4804	nerve growth factor receptor	4.06996	3.65931	16.795	12.6346	1.32928	0.752284
228222_at	PPP1CB	5500	protein phosphatase 1, catalytic subunit, beta isozyme	10.9805	10.57	2020.51	1520.18	1.32913	0.752373
214722_at	NOTCH2NL	388677	notch 2 N-terminal like	9.15863	8.74852	571.51	430.096	1.32879	0.752562
212247_at	NUP205	23165	nucleoporin 205kDa	9.74737	9.33727	859.51	646.843	1.32878	0.752572
218356_at	FTSJ2	29960	FtsJ homolog 2 (E. coli)	9.4013	8.99202	676.196	509.176	1.32802	0.753001
222475_at	SAP30BP	29115	SAP30 binding protein	8.06145	7.65232	267.139	201.176	1.32788	0.753079
218210_at	FN3KRP	79672	fructosamine 3 kinase related protein	8.87766	8.46872	470.372	354.274	1.32771	0.753179
204080_at	TOE1	114034	target of EGR1, member 1 (nuclear)	7.80419	7.39554	223.51	168.376	1.32744	0.753328
1554628_at	ZNF57	126295	zinc finger protein 57	6.45686	6.04825	87.8431	66.1768	1.3274	0.753352
239582_at	PML	5371	promyelocytic leukemia	4.5179	4.10947	22.91	17.2613	1.32725	0.75344
243851_at	RAB3GAP2	25782	RAB3 GTPase activating protein subunit 2 (non-catalytic)	4.32781	3.91949	20.0817	15.1316	1.32714	0.753499
1555272_at	RSPH10B2	728194	radial spoke head 10 homolog B2 (Chlamydomonas)	6.11915	5.71084	69.5099	52.3761	1.32713	0.753505
212118_at	TRIM27	5987	tripartite motif-containing 27	9.6754	9.26736	817.684	616.247	1.32688	0.75365
202691_at	SNRPD1	6632	small nuclear ribonucleoprotein D1 polypeptide 16kDa	10.2585	9.85086	1224.95	923.432	1.32651	0.753855
242326_at	COL22A1	169044	collagen, type XXII, alpha 1	8.22233	7.81491	298.653	225.176	1.32631	0.753973
217657_at	BCAP29	55973	B-cell receptor-associated protein 29	5.2671	4.85971	38.5084	29.0348	1.32628	0.753986
230158_at	DPY19L2	283417	dpy-19-like 2 (C. elegans)	5.38282	4.97543	41.7243	31.4595	1.32628	0.753986
213682_at	NUP50	10762	nucleoporin 50kDa	10.6172	10.2104	1570.69	1184.77	1.32573	0.754302
205303_at	KCNJ8	3764	potassium inwardly-rectifying channel, subfamily J, member 8	6.99823	6.59289	127.843	96.5287	1.3244	0.755056
1569311_at	NCRNA00183	554203	non-protein coding RNA 183	3.78532	3.38012	13.7878	10.4116	1.32428	0.755129
209747_at	TGFB3	7043	transforming growth factor, beta 3	5.38063	4.97543	41.6611	31.4595	1.32428	0.755129
226630_at	C14orf106	55320	chromosome 14 open reading frame 106	8.87399	8.46963	469.176	354.496	1.3235	0.755571
202212_at	PES1	23481	pescadillo homolog 1, containing BRCT domain (zebrafish)	9.78873	9.38473	884.51	668.474	1.32318	0.755757
213825_at	OLIG2	10215	oligodendrocyte lineage transcription factor 2	5.00269	4.59892	32.0597	24.2333	1.32296	0.755883
205628_at	PRIM2	5558	primase, DNA, polypeptide 2 (58kDa)	6.5435	6.13975	93.2806	70.5099	1.32294	0.75589
218316_at	TIMM9	26520	translocase of inner mitochondrial membrane 9 homolog (yeast)	9.02464	8.62148	520.82	393.843	1.3224	0.756198
229655_at	FAM19A5	25817	family with sequence similarity 19 (chemokine (C-C motif)-like), member A5	5.6804	5.27745	51.2828	38.7856	1.32221	0.756309
227928_at	C12orf48	55010	chromosome 12 open reading frame 48	6.84322	6.44034	114.819	86.8431	1.32215	0.756345
201574_at	ETF1	2107	eukaryotic translation termination factor 1	11.7296	11.3268	3395.84	2568.7	1.32201	0.756426
235333_at	B4GALT6	9331	UDP-Gal:betaGlcNAc beta 1,4- galactosyltransferase, polypeptide 6	3.78277	3.38012	13.7635	10.4116	1.32194	0.756466
223253_at	EPDR1	54749	ependymin related protein 1 (zebrafish)	10.1903	9.78765	1168.36	883.843	1.32191	0.756482
202159_at	FARSA	2193	phenylalanyl-tRNA synthetase, alpha subunit	8.80362	8.40105	446.843	338.041	1.32186	0.756509
223742_at	MRPL4	51073	mitochondrial ribosomal protein L4	7.62473	7.22234	197.366	149.328	1.3217	0.756602
232004_at	HNRNPR	10236	heterogeneous nuclear ribonucleoprotein R	7.94519	7.54311	246.456	186.51	1.32141	0.756766
212991_at	FBXO9	26268	F-box protein 9	7.15154	6.74948	142.176	107.596	1.3214	0.756776
204064_at	THOC1	9984	THO complex 1	9.82695	9.42498	908.252	687.387	1.32131	0.756825
225989_at	HERC4	26091	hect domain and RLD 4	8.74688	8.34508	429.609	325.176	1.32116	0.756912
210002_at	GATA6	2627	GATA binding protein 6	3.46614	3.06471	11.0513	8.36701	1.32082	0.757106
227064_at	ANKRD40	91369	ankyrin repeat domain 40	10.0008	9.59962	1024.53	775.843	1.32054	0.757264
221535_at	LSG1	55341	large subunit GTPase 1 homolog (S. cerevisiae)	8.75787	8.35686	432.894	327.843	1.32043	0.757329
203270_at	DTYMK	1841	deoxythymidylate kinase (thymidylate kinase)	9.19765	8.79672	587.176	444.711	1.32036	0.757372
232137_at	ZNF616	90317	zinc finger protein 616	5.40284	5.00219	42.3075	32.0486	1.32011	0.757515
236703_at	NT5C2	22978	5'-nucleotidase, cytosolic II	6.29561	5.8951	78.5536	59.5118	1.31997	0.757594
241812_at	SPATS2L	26010	spermatogenesis associated, serine-rich 2-like	6.07703	5.67689	67.51	51.158	1.31964	0.757784
228030_at	RBM6	10180	RNA binding motif protein 6	4.66176	4.26172	25.3122	19.1825	1.31955	0.757836
230337_at	SOS1	6654	son of sevenless homolog 1 (Drosophila)	6.08703	5.68715	67.9798	51.5231	1.31941	0.757917
226115_at	AHCTF1	25909	AT hook containing transcription factor 1	8.52304	8.12319	367.866	278.82	1.31937	0.757939
1559355_at	NXPH2	11249	neurexophilin 2	4.86536	4.46567	29.1487	22.0953	1.31923	0.75802
235470_at	NAA38	51691	N(alpha)-acetyltransferase 38, NatC auxiliary subunit	7.58795	7.18827	192.398	145.843	1.31922	0.758026
228506_at	NSMCE4A	54780	non-SMC element 4 homolog A (S. cerevisiae)	6.18545	5.78614	72.7789	55.1824	1.31888	0.75822
218568_at	AGK	55750	acylglycerol kinase	8.88725	8.48794	473.51	359.025	1.31888	0.758221
202251_at	PRPF3	9129	PRP3 pre-mRNA processing factor 3 homolog (S. cerevisiae)	8.37939	7.9802	333.003	252.51	1.31877	0.75828
223081_at	PHF23	79142	PHD finger protein 23	10.138	9.73877	1126.76	854.402	1.31877	0.758282
212256_at	GALNT10	55568	UDP-N-acetyl-alpha-D-galactosamine:polypeptide N-acetylgalactosaminyltransferase 10 (GalNAc-T10)	7.78696	7.3881	220.856	167.51	1.31847	0.758456
212333_at	FAM98A	25940	family with sequence similarity 98, member A	11.1	10.7014	2195.03	1665.11	1.31825	0.758579
229539_at	ABCB8	11194	ATP-binding cassette, sub-family B (MDR/TAP), member 8	6.20639	5.8083	73.8431	56.0366	1.31777	0.75886
200969_at	SERP1	27230	stress-associated endoplasmic reticulum protein 1	10.432	10.0342	1381.51	1048.55	1.31754	0.758988
225650_at	SAMD1	90378	sterile alpha motif domain containing 1	7.09638	6.69859	136.843	103.867	1.31748	0.759022
229545_at	FERMT1	55612	fermitin family member 1	6.38667	5.98892	83.6717	63.5104	1.31745	0.759043
227455_at	C6orf136	221545	chromosome 6 open reading frame 136	6.75724	6.35973	108.176	82.1239	1.31723	0.759167
227731_at	CNBP	7555	CCHC-type zinc finger, nucleic acid binding protein	8.4201	8.02269	342.532	260.057	1.31714	0.75922
228461_at	SH3RF3	344558	SH3 domain containing ring finger 3	8.3192	7.9219	319.395	242.51	1.31704	0.75928
240452_at	GSPT1	2935	G1 to S phase transition 1	7.33578	6.93868	161.543	122.673	1.31686	0.759385
235316_at	NAT8L	339983	N-acetyltransferase 8-like (GCN5-related, putative)	7.71251	7.31571	209.748	159.312	1.31659	0.759537
235255_at	ATP6V0A2	23545	ATPase, H+ transporting, lysosomal V0 subunit a2	6.67492	6.27821	102.176	77.6123	1.3165	0.759591
244033_at	C14orf145	145508	chromosome 14 open reading frame 145	7.05743	6.66073	133.199	101.176	1.3165	0.759591
210801_at	DIMT1L	27292	DIM1 dimethyladenosine transferase 1-like (S. cerevisiae)	5.57144	5.17473	47.5521	36.1202	1.3165	0.759591
218447_at	C16orf61	56942	chromosome 16 open reading frame 61	10.5808	10.1843	1531.59	1163.51	1.31636	0.759673
225291_at	PNPT1	87178	polyribonucleotide nucleotidyltransferase 1	10.6963	10.2999	1659.18	1260.56	1.31622	0.759751
243188_at	ZNF283	284349	zinc finger protein 283	4.98886	4.59256	31.7539	24.1267	1.31613	0.759803
208636_at	ACTN1	87	actinin, alpha 1	12.5402	12.1443	5956.18	4526.8	1.31576	0.760018
221569_at	AHI1	54806	Abelson helper integration site 1	9.09164	8.69642	545.577	414.843	1.31514	0.760375
218238_at	GTPBP4	23560	GTP binding protein 4	10.2824	9.88749	1245.43	947.176	1.31489	0.760521
217899_at	TMEM214	54867	transmembrane protein 214	7.0281	6.63321	130.517	99.2646	1.31484	0.760548
228286_at	GEN1	348654	Gen homolog 1, endonuclease (Drosophila)	7.19157	6.79671	146.176	111.176	1.31481	0.760563
212214_at	OPA1	4976	optic atrophy 1 (autosomal dominant)	9.43658	9.04205	692.934	527.143	1.31451	0.760741
224715_at	WDR34	89891	WD repeat domain 34	9.45836	9.06387	703.479	535.176	1.31448	0.760757
212723_at	JMJD6	23210	jumonji domain containing 6	8.80362	8.40915	446.843	339.943	1.31447	0.760765
221818_at	INTS5	80789	integrator complex subunit 5	7.57457	7.18039	190.622	145.048	1.3142	0.760922
230192_at	TRIM13	10206	tripartite motif-containing 13	8.07687	7.6827	270.011	205.459	1.31419	0.760927
228293_at	DEPDC7	91614	DEP domain containing 7	6.92071	6.52671	121.155	92.2012	1.31403	0.761019
202042_at	HARS	3035	histidyl-tRNA synthetase	11.1438	10.7499	2262.68	1722.06	1.31394	0.76107
212063_at	CD44	960	CD44 molecule (Indian blood group)	12.8853	12.4915	7566.01	5758.73	1.31383	0.761132
227790_at	UBE2CBP	90025	ubiquitin-conjugating enzyme E2C binding protein	7.34142	6.94781	162.176	123.452	1.31367	0.761223
225105_at	C12orf75	387882	chromosome 12 open reading frame 75	9.32275	8.92931	640.365	487.517	1.31353	0.76131
224893_at	ATL3	25923	atlastin GTPase 3	10.1886	9.79515	1166.99	888.455	1.31351	0.76132
231962_at	AP4B1	10717	adaptor-related protein complex 4, beta 1 subunit	3.8943	3.50092	14.8696	11.3209	1.31347	0.761343
238554_at	CYB5B	80777	cytochrome b5 type B (outer mitochondrial membrane)	7.50125	7.10798	181.176	137.948	1.31337	0.761399
225790_at	MSRB3	253827	methionine sulfoxide reductase B3	4.53138	4.13896	23.1249	17.6177	1.31259	0.76185
218512_at	WDR12	55759	WD repeat domain 12	10.5557	10.1635	1505.18	1146.86	1.31243	0.761945
219328_at	DDX31	64794	DEAD (Asp-Glu-Ala-Asp) box polypeptide 31	7.80253	7.41089	223.253	170.176	1.31189	0.762259
225527_at	CEBPG	1054	CCAAT/enhancer binding protein (C/EBP), gamma	8.67014	8.27849	407.353	310.51	1.31188	0.762262
225696_at	COPS7B	64708	COP9 constitutive photomorphogenic homolog subunit 7B (Arabidopsis)	7.59626	7.20467	193.51	147.51	1.31184	0.762286
235690_at	ZNF594	84622	zinc finger protein 594	5.32419	4.933	40.0627	30.5479	1.31147	0.762502
218194_at	REXO2	25996	REX2, RNA exonuclease 2 homolog (S. cerevisiae)	11.7373	11.3464	3414.18	2603.85	1.3112	0.76266
228433_at	NFYA	4800	nuclear transcription factor Y, alpha	8.27539	7.88454	309.843	236.311	1.31117	0.76268
219022_at	C12orf43	64897	chromosome 12 open reading frame 43	8.17116	7.78033	288.247	219.843	1.31115	0.762691
201948_at	GNL2	29889	guanine nucleotide binding protein-like 2 (nucleolar)	10.1042	9.7134	1100.67	839.51	1.31109	0.762723
227421_at	C21orf57	54059	chromosome 21 open reading frame 57	9.3095	8.91927	634.51	484.136	1.3106	0.763007
224788_at	ARF6	382	ADP-ribosylation factor 6	11.0997	10.7098	2194.56	1674.84	1.31031	0.76318
218104_at	TEX10	54881	testis expressed 10	9.87115	9.48156	936.51	714.88	1.31002	0.763345
232873_at	ZNF33A	7581	zinc finger protein 33A	6.04842	5.65896	66.1843	50.5264	1.3099	0.763419
228330_at	ZUFSP	221302	zinc finger with UFM1-specific peptidase domain	8.22524	7.83584	299.257	228.466	1.30985	0.763445
213124_at	ZNF473	25888	zinc finger protein 473	6.55218	6.16282	93.8431	71.6463	1.30981	0.763469
236721_at	ALKBH1	8846	alkB, alkylation repair homolog 1 (E. coli)	4.85971	4.47052	29.0348	22.1697	1.30966	0.763555
239038_at	C1orf52	148423	chromosome 1 open reading frame 52	6.47464	6.08565	88.9328	67.9147	1.30948	0.763664
1564639_at	LOC389906	389906	hypothetical LOC389906	4.95402	4.56511	30.9962	23.672	1.30941	0.763705
214138_at	ZNF79	7633	zinc finger protein 79	4.55007	4.16126	23.4266	17.8922	1.30932	0.763756
232231_at	RUNX2	860	runt-related transcription factor 2	9.57486	9.18614	762.641	582.51	1.30923	0.763806
242283_at	DNAH14	127602	dynein, axonemal, heavy chain 14	7.28083	6.89215	155.506	118.78	1.30919	0.763829
222526_at	GATAD2A	54815	GATA zinc finger domain containing 2A	8.6746	8.28622	408.615	312.176	1.30892	0.763987
229073_at	PRTG	283659	protogenin	7.45541	7.06705	175.51	134.089	1.30891	0.763997
210656_at	EED	8726	embryonic ectoderm development	3.81827	3.43041	14.1063	10.7809	1.30845	0.764264
209731_at	NTHL1	4913	nth endonuclease III-like 1 (E. coli)	8.39164	8.00411	335.843	256.73	1.30816	0.764434
226727_at	CISD3	284106	CDGSH iron sulfur domain 3	8.12545	7.73816	279.258	213.51	1.30794	0.764562
225546_at	EEF2K	29904	eukaryotic elongation factor-2 kinase	9.3142	8.92731	636.579	486.843	1.30756	0.764781
206648_at	ZNF571	51276	zinc finger protein 571	4.52581	4.13896	23.0359	17.6177	1.30754	0.764796
227632_at	TBC1D24	57465	TBC1 domain family, member 24	6.4131	6.02629	85.219	65.1769	1.3075	0.764817
228257_at	ANKRD52	283373	ankyrin repeat domain 52	7.37716	6.99069	166.244	127.176	1.30719	0.764997
221539_at	EIF4EBP1	1978	eukaryotic translation initiation factor 4E binding protein 1	10.3135	9.92705	1272.52	973.51	1.30714	0.765026
218249_at	ZDHHC6	64429	zinc finger, DHHC-type containing 6	9.9994	9.61301	1023.57	783.076	1.30712	0.76504
213388_at	PDE4DIP	9659	phosphodiesterase 4D interacting protein	6.28147	5.8951	77.7878	59.5118	1.3071	0.765053
214761_at	ZNF423	23090	zinc finger protein 423	9.99873	9.61282	1023.1	782.976	1.30668	0.7653
214061_at	WDR67	93594	WD repeat domain 67	7.53535	7.14946	185.51	141.972	1.30666	0.765308
228262_at	MAP7D2	256714	MAP7 domain containing 2	4.66307	4.27767	25.3352	19.3958	1.30622	0.765569
212316_at	NUP210	23225	nucleoporin 210kDa	6.88886	6.50383	118.51	90.7502	1.30589	0.765761
235350_at	C4orf19	55286	chromosome 4 open reading frame 19	5.36044	4.97543	41.0821	31.4595	1.30587	0.765771
219538_at	WDR5B	54554	WD repeat domain 5B	6.61059	6.2258	97.7203	74.8431	1.30567	0.765891
204472_at	GEM	2669	GTP binding protein overexpressed in skeletal muscle	8.13362	7.74951	280.843	215.197	1.30505	0.766254
228002_at	IDI2	91734	isopentenyl-diphosphate delta isomerase 2	8.08663	7.70299	271.843	208.368	1.30463	0.7665
203512_at	TRAPPC3	27095	trafficking protein particle complex 3	9.39912	9.01569	675.176	517.6	1.30444	0.766614
227144_at	C22orf9	23313	chromosome 22 open reading frame 9	7.40384	7.02063	169.347	129.843	1.30424	0.766727
203540_at	GFAP	2670	glial fibrillary acidic protein	12.924	12.541	7771.7	5959.51	1.30408	0.766822
226320_at	THOC4	10189	THO complex 4	10.8747	10.4917	1877.57	1439.84	1.30401	0.766865
218496_at	RNASEH1	246243	ribonuclease H1	9.93198	9.54942	976.843	749.311	1.30365	0.767074
223273_at	C14orf142	84520	chromosome 14 open reading frame 142	9.33793	8.95568	647.14	496.51	1.30338	0.767237
218646_at	C4orf27	54969	chromosome 4 open reading frame 27	9.75712	9.37491	865.339	663.938	1.30334	0.767258
238790_at	LOC374443	374443	CLR pseudogene	3.38702	3.00486	10.4615	8.02697	1.30329	0.767286
218126_at	FAM82A2	55177	family with sequence similarity 82, member A2	9.58297	9.20092	766.939	588.51	1.30319	0.767349
227388_at	TUSC1	286319	tumor suppressor candidate 1	6.80515	6.42363	111.829	85.8431	1.30271	0.767631
244767_at	FRA10AC1	118924	fragile site, folic acid type, rare, fra(10)(q23.3) or fra(10)(q24.2) candidate 1	4.71464	4.33327	26.2571	20.1578	1.30258	0.76771
205896_at	SLC22A4	6583	solute carrier family 22 (organic cation/ergothioneine transporter), member 4	5.93233	5.55096	61.0673	46.882	1.30258	0.76771
1552942_at	FLJ30430	149373	hypothetical protein FLJ30430	3.71181	3.33044	13.1029	10.0592	1.30258	0.76771
209946_at	VEGFC	7424	vascular endothelial growth factor C	4.89696	4.51572	29.7943	22.8753	1.30247	0.767774
202625_at	LYN	4067	v-yes-1 Yamaguchi sarcoma viral related oncogene homolog	6.73032	6.34944	106.176	81.5402	1.30214	0.767969
212350_at	TBC1D1	23216	TBC1 (tre-2/USP6, BUB2, cdc16) domain family, member 1	8.3255	7.94463	320.793	246.361	1.30212	0.767977
219494_at	RAD54B	25788	RAD54 homolog B (S. cerevisiae)	7.93893	7.5585	245.39	188.51	1.30174	0.768205
206537_at	XIAP	331	X-linked inhibitor of apoptosis	4.22123	3.84083	18.6517	14.3286	1.30171	0.768222
237783_at	PLAC8L1	153770	PLAC8-like 1	5.19544	4.81504	36.6424	28.1495	1.30171	0.768222
205598_at	TRAIP	10293	TRAF interacting protein	5.73646	5.35625	53.3148	40.9631	1.30153	0.768324
226734_at	EIF4E2	9470	eukaryotic translation initiation factor 4E family member 2	8.27073	7.89058	308.843	237.302	1.30148	0.768359
232560_at	UROS	7390	uroporphyrinogen III synthase	5.43484	5.05487	43.2562	33.2406	1.30131	0.768457
225268_at	KPNA4	3840	karyopherin alpha 4 (importin alpha 3)	11.5364	11.1564	2970.22	2282.51	1.30129	0.768466
212274_at	LPIN1	23175	lipin 1	10.4458	10.0659	1394.75	1071.84	1.30127	0.768482
218460_at	HEATR2	54919	HEAT repeat containing 2	10.9467	10.5669	1973.7	1516.84	1.30119	0.768529
204363_at	F3	2152	coagulation factor III (thromboplastin, tissue factor)	9.53062	9.15081	739.607	568.42	1.30116	0.768542
1553015_a_at	RECQL4	9401	RecQ protein-like 4	7.11731	6.73764	138.843	106.717	1.30104	0.768615
226180_at	WDR36	134430	WD repeat domain 36	9.99312	9.6136	1019.13	783.398	1.3009	0.768696
228323_at	CASC5	57082	cancer susceptibility candidate 5	8.67451	8.29543	408.589	314.176	1.30051	0.76893
235488_at	RASL10B	91608	RAS-like, family 10, member B	7.75829	7.3793	216.51	166.491	1.30043	0.768979
205830_at	CLGN	1047	calmegin	6.88329	6.50435	118.053	90.7833	1.30038	0.769004
227369_at	SERBP1	26135	SERPINE1 mRNA binding protein 1	10.0271	9.6482	1043.42	802.414	1.30035	0.769026
214046_at	FUT9	10690	fucosyltransferase 9 (alpha (1,3) fucosyltransferase)	7.23072	6.85187	150.198	115.51	1.30031	0.769049
202633_at	TOPBP1	11073	topoisomerase (DNA) II binding protein 1	9.41978	9.04123	684.915	526.843	1.30004	0.769209
227197_at	ARHGEF26	26084	Rho guanine nucleotide exchange factor (GEF) 26	8.63201	8.2535	396.728	305.176	1.29999	0.769234
235903_at	ANKS6	203286	ankyrin repeat and sterile alpha motif domain containing 6	6.84607	6.46776	115.046	88.5098	1.29981	0.769343
218099_at	TEX2	55852	testis expressed 2	9.78593	9.40764	882.795	679.176	1.2998	0.769348
215425_at	BTG3	10950	BTG family, member 3	5.60066	5.22254	48.5252	37.3372	1.29965	0.76944
223257_at	G2E3	55632	G2/M-phase specific E3 ubiquitin ligase	7.37077	6.99274	165.51	127.357	1.29957	0.769485
204381_at	LRP3	4037	low density lipoprotein receptor-related protein 3	7.03873	6.66073	131.483	101.176	1.29954	0.769503
236761_at	LHFPL3	375612	lipoma HMGIC fusion partner-like 3	5.87644	5.49915	58.7469	45.2283	1.2989	0.769884
239911_at	ONECUT2	9480	one cut homeobox 2	5.37921	5.00219	41.62	32.0486	1.29866	0.770027
203489_at	SIVA1	10572	SIVA1, apoptosis-inducing factor	8.93099	8.55399	488.087	375.843	1.29864	0.770034
212500_at	ADO	84890	2-aminoethanethiol (cysteamine) dioxygenase	9.16762	8.79065	575.082	442.843	1.29861	0.770052
235030_at	FAM55C	91775	family with sequence similarity 55, member C	6.01279	5.63611	64.5699	49.7323	1.29835	0.77021
1552417_a_at	NEDD1	121441	neural precursor cell expressed, developmentally down-regulated 1	8.07776	7.70109	270.176	208.094	1.29834	0.770215
228066_at	C17orf96	100170841	chromosome 17 open reading frame 96	7.51709	7.14136	183.176	141.176	1.2975	0.770713
213581_at	PDCD2	5134	programmed cell death 2	9.85722	9.48162	927.51	714.913	1.29737	0.770788
218355_at	KIF4A	24137	kinesin family member 4A	9.815	9.43985	900.761	694.51	1.29697	0.771026
230150_at	BCAP29	55973	B-cell receptor-associated protein 29	7.36582	6.99069	164.943	127.176	1.29696	0.771034
223141_at	UCK1	83549	uridine-cytidine kinase 1	8.62843	8.2535	395.746	305.176	1.29678	0.771143
225993_at	EARS2	124454	glutamyl-tRNA synthetase 2, mitochondrial (putative)	7.8385	7.4636	228.889	176.51	1.29675	0.77116
236641_at	KIF14	9928	kinesin family member 14	8.11986	7.74506	278.176	214.533	1.29666	0.771212
229175_at	SMYD4	114826	SET and MYND domain containing 4	6.66916	6.2948	101.77	78.5098	1.29627	0.771445
228902_at	NUP214	8021	nucleoporin 214kDa	7.50194	7.12767	181.263	139.843	1.29619	0.771491
216331_at	ITGA7	3679	integrin, alpha 7	11.3966	11.0225	2695.96	2080.18	1.29603	0.77159
219179_at	DACT1	51339	dapper, antagonist of beta-catenin, homolog 1 (Xenopus laevis)	6.45823	6.08413	87.9266	67.8433	1.29603	0.77159
225024_at	RPRD1B	58490	regulation of nuclear pre-mRNA domain containing 1B	8.24401	7.87034	303.176	233.996	1.29565	0.771816
227686_at	OXNAD1	92106	oxidoreductase NAD-binding domain containing 1	8.29557	7.9219	314.207	242.51	1.29565	0.771816
200916_at	TAGLN2	8407	transgelin 2	12.4773	12.1037	5702.27	4401.18	1.29562	0.771828
229603_at	BBS12	166379	Bardet-Biedl syndrome 12	6.86431	6.49069	116.51	89.9274	1.2956	0.771844
218741_at	CENPM	79019	centromere protein M	8.20098	7.82736	294.267	227.128	1.2956	0.771845
40465_at	DDX23	9416	DEAD (Asp-Glu-Ala-Asp) box polypeptide 23	8.57663	8.2033	381.79	294.741	1.29534	0.771997
218056_at	BFAR	51283	bifunctional apoptosis regulator	10.0099	9.63694	1031.06	796.176	1.29502	0.77219
213599_at	OIP5	11339	Opa interacting protein 5	8.9063	8.53407	479.804	370.689	1.29436	0.772583
200959_at	FUS	2521	fused in sarcoma	11.2819	10.9098	2490.02	1923.84	1.2943	0.772621
228571_at	RBAK	57786	RB-associated KRAB zinc finger	9.02239	8.65031	520.01	401.793	1.29422	0.772663
226224_at	FOXK2	3607	forkhead box K2	8.58129	8.21031	383.024	296.176	1.29323	0.773258
218605_at	TFB2M	64216	transcription factor B2, mitochondrial	10.6139	10.243	1567.16	1211.87	1.29318	0.77329
235205_at	LOC346887	346887	similar to solute carrier family 16 (monocarboxylic acid transporters), member 14	9.48886	9.1181	718.51	555.676	1.29304	0.773374
1555543_a_at	CLCC1	23155	chloride channel CLIC-like 1	7.27155	6.90108	154.51	119.518	1.29278	0.773528
231288_at	CCDC88C	440193	coiled-coil domain containing 88C	4.41391	4.04346	21.3166	16.4893	1.29276	0.773541
1553743_at	FAM119A	151194	family with sequence similarity 119, member A	7.58629	7.21597	192.176	148.671	1.29263	0.773615
227616_at	BCL9L	283149	B-cell CLL/lymphoma 9-like	4.93539	4.56511	30.5984	23.672	1.2926	0.773633
1553956_at	ALS2CR4	65062	amyotrophic lateral sclerosis 2 (juvenile) chromosome region, candidate 4	8.58312	8.21285	383.51	296.697	1.2926	0.773636
226171_at	ZDHHC3	51304	zinc finger, DHHC-type containing 3	7.2872	6.91699	156.195	120.843	1.29254	0.77367
227489_at	SMURF2	64750	SMAD specific E3 ubiquitin protein ligase 2	9.02754	8.65744	521.869	403.784	1.29245	0.773726
202309_at	MTHFD1	4522	methylenetetrahydrofolate dehydrogenase (NADP+ dependent) 1, methenyltetrahydrofolate cyclohydrolase, formyltetrahydrofolate synthetase	11.6734	11.3035	3266.27	2527.51	1.29229	0.773822
228802_at	RBPMS2	348093	RNA binding protein with multiple splicing 2	7.35098	6.98149	163.255	126.368	1.2919	0.774054
219809_at	WDR55	54853	WD repeat domain 55	7.59626	7.22731	193.51	149.843	1.29142	0.774344
234689_at	C6orf138	442213	chromosome 6 open reading frame 138	6.20639	5.83744	73.8431	57.1801	1.29141	0.774346
206003_at	CEP135	9662	centrosomal protein 135kDa	7.99723	7.62828	255.51	197.853	1.29141	0.774346
242361_at	IMMT	10989	inner membrane protein, mitochondrial	4.5077	4.13896	22.7485	17.6177	1.29123	0.774458
238977_at	MCM6	4175	minichromosome maintenance complex component 6	5.16816	4.79958	35.956	27.8495	1.29108	0.774544
204024_at	OSGIN2	734	oxidative stress induced growth inhibitor family member 2	6.07703	5.70886	67.51	52.3043	1.29072	0.774764
205218_at	POLR3F	10621	polymerase (RNA) III (DNA directed) polypeptide F, 39 kDa	8.45991	8.09193	352.117	272.843	1.29055	0.774864
227349_at	HELLS	3070	helicase, lymphoid-specific	5.59691	5.22916	48.399	37.509	1.29033	0.774995
201025_at	EIF5B	9669	eukaryotic translation initiation factor 5B	8.60057	8.23287	388.176	300.843	1.2903	0.775016
225167_at	FRMD4A	55691	FERM domain containing 4A	8.97553	8.60798	503.389	390.176	1.29016	0.775099
239106_at	CA5BP	340591	carbonic anhydrase VB pseudogene	7.69126	7.32379	206.681	160.206	1.29009	0.775137
221865_at	C9orf91	203197	chromosome 9 open reading frame 91	7.52892	7.16165	184.685	143.176	1.28991	0.775246
1555897_at	KDM1A	23028	lysine (K)-specific demethylase 1A	4.31503	3.94784	19.9046	15.4319	1.28983	0.775294
225890_at	C20orf72	92667	chromosome 20 open reading frame 72	9.97496	9.60779	1006.38	780.25	1.28982	0.775301
208776_at	PSMD11	5717	proteasome (prosome, macropain) 26S subunit, non-ATPase, 11	8.4751	8.10812	355.843	275.922	1.28965	0.775405
217591_at	SKIL	6498	SKI-like oncogene	6.10225	5.73532	68.7005	53.2726	1.2896	0.775432
241343_at	RNASEH1	246243	ribonuclease H1	6.83446	6.46776	114.124	88.5098	1.28939	0.775558
203185_at	RASSF2	9770	Ras association (RalGDS/AF-6) domain family member 2	10.7531	10.3865	1725.84	1338.62	1.28927	0.775632
214987_at	GAB1	2549	GRB2-associated binding protein 1	6.61136	6.24495	97.7728	75.8431	1.28915	0.775708
214583_at	RSC1A1	6248	regulatory solute carrier protein, family 1, member 1	6.40673	6.04139	84.8431	65.8625	1.28819	0.776286
241933_at	QRSL1	55278	glutaminyl-tRNA synthase (glutamine-hydrolyzing)-like 1	7.93043	7.56543	243.948	189.419	1.28788	0.776471
203277_at	DFFA	1676	DNA fragmentation factor, 45kDa, alpha polypeptide	8.5346	8.16985	370.827	287.985	1.28766	0.776603
223305_at	TMEM216	51259	transmembrane protein 216	7.24949	6.8848	152.165	118.176	1.28761	0.776634
226429_at	KIAA1704	55425	KIAA1704	7.48185	7.11731	178.756	138.843	1.28747	0.776717
227737_at	SRPRB	58477	signal recognition particle receptor, B subunit	7.92784	7.56356	243.51	189.172	1.28724	0.776857
218575_at	ANAPC1	64682	anaphase promoting complex subunit 1	9.24835	8.8842	608.176	472.51	1.28712	0.776929
33307_at	RRP7A	27341	ribosomal RNA processing 7 homolog A (S. cerevisiae)	8.00016	7.63634	256.029	198.961	1.28683	0.777105
228336_at	PWWP2A	114825	PWWP domain containing 2A	8.11539	7.75161	277.317	215.51	1.28679	0.777125
218309_at	CAMK2N1	55450	calcium/calmodulin-dependent protein kinase II inhibitor 1	9.34986	8.98667	652.51	507.29	1.28626	0.777445
225562_at	RASA3	22821	RAS p21 protein activator 3	8.37	8.00689	330.843	257.226	1.2862	0.777486
206866_at	CDH4	1002	cadherin 4, type 1, R-cadherin (retinal)	7.27208	6.90901	154.566	120.176	1.28616	0.777509
219275_at	PDCD5	9141	programmed cell death 5	9.64793	9.28504	802.261	623.843	1.286	0.777606
204604_at	CDK14	5218	cyclin-dependent kinase 14	9.2672	8.90441	616.176	479.176	1.28591	0.777661
209012_at	TRIO	7204	triple functional domain (PTPRF interacting)	9.35855	8.99588	656.454	510.54	1.2858	0.777723
228897_at	DERL3	91319	Der1-like domain family, member 3	5.91913	5.55659	60.5113	47.0652	1.28569	0.777792
218244_at	NOL8	55035	nucleolar protein 8	10.2575	9.89509	1224.1	952.176	1.28558	0.777861
228277_at	FBXL19	54620	F-box and leucine-rich repeat protein 19	7.23051	6.86842	150.176	116.842	1.28529	0.778033
239083_at	ZNF786	136051	zinc finger protein 786	6.94848	6.58662	123.51	96.11	1.28509	0.778157
202767_at	ACP2	53	acid phosphatase 2, lysosomal	8.12331	7.76185	278.843	217.045	1.28472	0.778378
218145_at	TRIB3	57761	tribbles homolog 3 (Drosophila)	7.34501	6.98376	162.581	126.567	1.28454	0.778488
218455_at	NFS1	9054	NFS1 nitrogen fixation 1 homolog (S. cerevisiae)	7.54733	7.18615	187.057	145.628	1.28448	0.778526
203114_at	SSSCA1	10534	Sjogren syndrome/scleroderma autoantigen 1	8.89333	8.5323	475.51	370.235	1.28435	0.778606
218948_at	QRSL1	55278	glutaminyl-tRNA synthase (glutamine-hydrolyzing)-like 1	7.78026	7.41934	219.832	171.176	1.28424	0.778669
1555091_at	PPM1F	9647	protein phosphatase, Mg2+/Mn2+ dependent, 1F	4.49949	4.13896	22.6194	17.6177	1.2839	0.778876
228238_at	GAS5	60674	growth arrest-specific 5 (non-protein coding)	9.96748	9.60704	1001.18	779.843	1.28382	0.778927
1565620_at	AGAP4	119016	ArfGAP with GTPase domain, ankyrin repeat and PH domain 4	5.21985	4.85971	37.2676	29.0348	1.28355	0.779089
225574_at	RWDD4A	201965	RWD domain containing 4A	10.3021	9.94228	1262.51	983.843	1.28324	0.779276
235371_at	GXYLT2	727936	glucoside xylosyltransferase 2	5.55096	5.19137	46.882	36.539	1.28307	0.779383
236941_at	C22orf30	253143	chromosome 22 open reading frame 30	4.95845	4.59892	31.0916	24.2333	1.28301	0.779417
218493_at	SNRNP25	79622	small nuclear ribonucleoprotein 25kDa (U11/U12)	10.4141	10.0546	1364.49	1063.51	1.28301	0.779418
225110_at	OGFOD1	55239	2-oxoglutarate and iron-dependent oxygenase domain containing 1	10.2137	9.85462	1187.53	925.843	1.28264	0.77964
233852_at	POLH	5429	polymerase (DNA directed), eta	7.35029	6.99125	163.176	127.226	1.28257	0.779682
219337_at	C1orf159	54991	chromosome 1 open reading frame 159	5.86243	5.50353	58.1793	45.3656	1.28245	0.779755
243372_at	HSPD1	3329	heat shock 60kDa protein 1 (chaperonin)	6.4069	6.04825	84.8535	66.1768	1.28223	0.779894
222058_at	RNF130	55819	ring finger protein 130	6.09081	5.73298	68.1581	53.1861	1.2815	0.780333
225108_at	AGPS	8540	alkylglycerone phosphate synthase	9.08579	8.72795	543.369	424.009	1.2815	0.780333
212463_at	CD59	966	CD59 molecule, complement regulatory protein	7.2241	6.86641	149.51	116.68	1.28137	0.780417
226619_at	SENP1	29843	SUMO1/sentrin specific peptidase 1	6.92493	6.56754	121.51	94.8477	1.2811	0.780577
212116_at	TRIM27	5987	tripartite motif-containing 27	9.54351	9.18614	746.245	582.51	1.28109	0.780588
213698_at	ZMYM6	9204	zinc finger, MYM-type 6	8.1764	7.81918	289.296	225.843	1.28096	0.780665
226441_at	MAP3K2	10746	mitogen-activated protein kinase kinase kinase 2	7.79877	7.44164	222.671	173.843	1.28087	0.780717
207187_at	JAK3	3718	Janus kinase 3	4.81504	4.45794	28.1495	21.9772	1.28085	0.780733
36936_at	TSTA3	7264	tissue specific transplantation antigen P35B	8.89085	8.5339	474.693	370.646	1.28072	0.780812
1555292_at	FAM40B	57464	family with sequence similarity 40, member B	3.71031	3.35348	13.0893	10.2211	1.28061	0.780876
222704_at	POLR1A	25885	polymerase (RNA) I polypeptide A, 194kDa	7.50015	7.14365	181.038	141.401	1.28032	0.781054
241366_at	RBAK	57786	RB-associated KRAB zinc finger	5.54438	5.18797	46.6685	36.4531	1.28024	0.781106
222584_at	MSTO1	55154	misato homolog 1 (Drosophila)	8.17336	7.81699	288.687	225.501	1.2802	0.781129
228229_at	ZNF526	116115	zinc finger protein 526	5.81201	5.4559	56.1811	43.8925	1.27997	0.781268
209834_at	CHST3	9469	carbohydrate (chondroitin 6) sulfotransferase 3	10.5424	10.1863	1491.37	1165.18	1.27996	0.781277
227066_at	MOBKL2C	148932	MOB1, Mps One Binder kinase activator-like 2C (yeast)	5.47921	5.12342	44.6073	34.8582	1.27968	0.781445
225046_at	LOC389831	389831	hypothetical LOC389831	8.21678	7.86115	297.508	232.51	1.27955	0.781525
212918_at	RECQL	5965	RecQ protein-like (DNA helicase Q1-like)	9.79126	9.43569	886.062	692.51	1.27949	0.781559
226418_at	ERGIC2	51290	ERGIC and golgi 2	6.0145	5.65896	64.6466	50.5264	1.27946	0.781578
219123_at	ZNF232	7775	zinc finger protein 232	8.37855	8.02335	332.809	260.176	1.27917	0.781759
225396_at	RBBP4	5928	retinoblastoma binding protein 4	8.49898	8.14386	361.784	282.843	1.2791	0.781802
233030_at	PNPLA3	80339	patatin-like phospholipase domain containing 3	8.85544	8.50052	463.183	362.168	1.27892	0.781912
224711_at	YY1	7528	YY1 transcription factor	10.6007	10.2461	1552.84	1214.45	1.27863	0.782086
228530_at	MZT1	440145	mitotic spindle organizing protein 1	3.61442	3.25986	12.2476	9.5789	1.2786	0.782107
228189_at	BAG4	9530	BCL2-associated athanogene 4	9.20786	8.85334	591.347	462.51	1.27856	0.78213
218384_at	CARHSP1	23589	calcium regulated heat stable protein 1, 24kDa	8.4186	8.0641	342.176	267.63	1.27854	0.782141
1553997_a_at	ASPHD1	253982	aspartate beta-hydroxylase domain containing 1	7.51189	7.15745	182.518	142.76	1.27849	0.782172
233430_at	TBC1D22B	55633	TBC1 domain family, member 22B	4.71779	4.36375	26.3146	20.5883	1.27814	0.782388
204935_at	PTPN2	5771	protein tyrosine phosphatase, non-receptor type 2	4.62513	4.27109	24.6776	19.3075	1.27814	0.782388
224868_at	ZDHHC5	25921	zinc finger, DHHC-type containing 5	6.16588	5.81201	71.7985	56.1811	1.27798	0.782484
213248_at	LOC730101	730101	hypothetical LOC730101	6.44034	6.08673	86.8431	67.9653	1.27776	0.782622
1557217_a_at	FANCB	2187	Fanconi anemia, complementation group B	3.42677	3.0732	10.7538	8.41636	1.27772	0.782642
1569003_at	TMEM49	81671	transmembrane protein 49	5.2125	4.85971	37.0783	29.0348	1.27703	0.783067
238418_at	SLC35B4	84912	solute carrier family 35, member B4	6.8623	6.50952	116.348	91.1088	1.27702	0.783072
209315_at	HBS1L	10767	HBS1-like (S. cerevisiae)	5.86243	5.50975	58.1793	45.5616	1.27694	0.783125
237179_at	PCMTD2	55251	protein-L-isoaspartate (D-aspartate) O-methyltransferase domain containing 2	3.94784	3.59578	15.4319	12.0903	1.27639	0.783461
229441_at	PRSS23	11098	protease, serine, 23	7.9155	7.56359	241.436	189.176	1.27625	0.783545
219644_at	CCDC41	51134	coiled-coil domain containing 41	8.04193	7.69007	263.549	206.51	1.27621	0.783572
225341_at	MTERFD3	80298	MTERF domain containing 3	7.81498	7.4636	225.187	176.51	1.27578	0.783837
225348_at	SRSF10	10772	serine/arginine-rich splicing factor 10	9.11354	8.76234	553.922	434.239	1.27562	0.783934
221770_at	RPE	6120	ribulose-5-phosphate-3-epimerase	8.427	8.07598	344.176	269.843	1.27547	0.784025
57163_at	ELOVL1	64834	elongation of very long chain fatty acids (FEN1/Elo2, SUR4/Elo3, yeast)-like 1	9.23715	8.88634	603.476	473.211	1.27528	0.784144
AFFX-HUMISGF3A/M97935_MB_at	STAT1	6772	signal transducer and activator of transcription 1, 91kDa	7.10969	6.75903	138.111	108.31	1.27514	0.784225
225064_at	RABEP1	9135	rabaptin, RAB GTPase binding effector protein 1	8.81648	8.46644	450.843	353.714	1.2746	0.784562
203707_at	ZNF263	10127	zinc finger protein 263	8.35605	8.00661	327.659	257.176	1.27406	0.78489
200698_at	KDELR2	11014	KDEL (Lys-Asp-Glu-Leu) endoplasmic reticulum protein retention receptor 2	10.6342	10.2848	1589.28	1247.51	1.27396	0.784954
228733_at	PUSL1	126789	pseudouridylate synthase-like 1	7.28593	6.93675	156.057	122.51	1.27383	0.785031
236243_at	ZCCHC6	79670	zinc finger, CCHC domain containing 6	6.13641	5.78731	70.3467	55.2275	1.27376	0.785075
204169_at	IMPDH1	3614	IMP (inosine 5'-monophosphate) dehydrogenase 1	7.7371	7.3881	213.354	167.51	1.27368	0.785127
227607_at	STAMBPL1	57559	STAM binding protein-like 1	4.94663	4.59762	30.8378	24.2116	1.27368	0.785127
242560_at	FANCD2	2177	Fanconi anemia, complementation group D2	8.87042	8.52164	468.019	367.51	1.27349	0.785246
209313_at	GPN1	11321	GPN-loop GTPase 1	10.1195	9.77068	1112.4	873.51	1.27348	0.78525
242851_at	KIAA1919	91749	KIAA1919	5.92965	5.58119	60.9539	47.8748	1.27319	0.785426
201692_at	SIGMAR1	10280	sigma non-opioid intracellular receptor 1	8.86986	8.52164	467.837	367.51	1.27299	0.78555
238982_at	DENR	8562	density-regulated protein	5.71655	5.3685	52.584	41.3122	1.27284	0.785642
215287_at	LOC100288939	100288939	similar to hCG1987955	7.63064	7.28287	198.176	155.726	1.2726	0.785796
223040_at	NAA20	51126	N(alpha)-acetyltransferase 20, NatB catalytic subunit	10.4459	10.0983	1394.87	1096.18	1.27248	0.785865
219429_at	FA2H	79152	fatty acid 2-hydroxylase	3.44475	3.0971	10.8886	8.55697	1.27248	0.785866
40420_at	STK10	6793	serine/threonine kinase 10	7.60554	7.25801	194.758	153.066	1.27238	0.785928
228282_at	MFSD8	256471	major facilitator superfamily domain containing 8	7.45541	7.10801	175.51	137.951	1.27226	0.786003
212061_at	SR140	23350	U2-associated SR140 protein	9.68904	9.34173	825.449	648.843	1.27219	0.786049
230020_at	NAA38	51691	N(alpha)-acetyltransferase 38, NatC auxiliary subunit	5.23665	4.88977	37.7042	29.646	1.27181	0.786279
213462_at	NPAS2	4862	neuronal PAS domain protein 2	5.96603	5.61967	62.5107	49.1687	1.27135	0.786565
1553995_a_at	NT5E	4907	5'-nucleotidase, ecto (CD73)	7.51416	7.168	182.804	143.808	1.27117	0.786678
212714_at	LARP4	113251	La ribonucleoprotein domain family, member 4	10.804	10.4582	1787.85	1406.84	1.27082	0.786893
218969_at	PAM16	51025	presequence translocase-asssociated motor 16 homolog (S. cerevisiae)	7.90095	7.55542	239.014	188.108	1.27062	0.787018
218798_at	KRI1	65095	KRI1 homolog (S. cerevisiae)	7.93204	7.58661	244.22	192.219	1.27053	0.787075
210447_at	GLUD2	2747	glutamate dehydrogenase 2	5.8756	5.53041	58.7125	46.2189	1.27031	0.787208
202344_at	HSF1	3297	heat shock transcription factor 1	7.4636	7.11862	176.51	138.969	1.27013	0.787319
228096_at	C1orf151	440574	chromosome 1 open reading frame 151	6.03185	5.68715	65.4287	51.5231	1.26989	0.787468
200962_at	RPL31	6160	ribosomal protein L31	10.5081	10.1635	1456.33	1146.84	1.26986	0.787491
223513_at	CENPJ	55835	centromere protein J	8.75619	8.41155	432.39	340.51	1.26983	0.787505
223093_at	ANKH	56172	ankylosis, progressive homolog (mouse)	7.0655	6.72123	133.945	105.51	1.2695	0.78771
1553387_at	ATM	472	ataxia telangiectasia mutated	3.72417	3.38012	13.2156	10.4116	1.26932	0.787825
201303_at	EIF4A3	9775	eukaryotic translation initiation factor 4A3	11.1584	10.8143	2285.62	1800.7	1.26929	0.787839
244297_at	ANKRD18A	253650	ankyrin repeat domain 18A	5.91913	5.57514	60.5113	47.6743	1.26927	0.787857
218802_at	CCDC109B	55013	coiled-coil domain containing 109B	9.24042	8.89651	604.843	476.558	1.26919	0.787903
206928_at	ZNF124	7678	zinc finger protein 124	7.18166	6.8378	145.176	114.389	1.26915	0.787929
221883_at	PKNOX1	5316	PBX/knotted 1 homeobox 1	8.29083	7.94745	313.176	246.842	1.26873	0.78819
205726_at	DIAPH2	1730	diaphanous homolog 2 (Drosophila)	7.57876	7.23541	191.176	150.687	1.2687	0.78821
235644_at	CCDC138	165055	coiled-coil domain containing 138	8.12781	7.78499	279.715	220.555	1.26823	0.788498
225126_at	MRRF	92399	mitochondrial ribosome recycling factor	8.07241	7.72959	269.176	212.246	1.26823	0.7885
209068_at	HNRPDL	9987	heterogeneous nuclear ribonucleoprotein D-like	9.90833	9.56576	960.959	757.843	1.26802	0.788632
227034_at	ANKRD57	65124	ankyrin repeat domain 57	9.53103	9.18846	739.819	583.448	1.26801	0.788636
232521_at	PCSK7	9159	proprotein convertase subtilisin/kexin type 7	5.1251	4.7826	34.8986	27.5236	1.26795	0.788674
225075_at	PDRG1	81572	p53 and DNA-damage regulated 1	8.9255	8.58312	486.233	383.51	1.26785	0.788736
40472_at	LPCAT4	254531	lysophosphatidylcholine acyltransferase 4	7.1546	6.81236	142.479	112.389	1.26773	0.788814
217529_at	ORAI2	80228	ORAI calcium release-activated calcium modulator 2	8.95568	8.61349	496.51	391.669	1.26768	0.788845
225435_at	SSR1	6745	signal sequence receptor, alpha	10.1301	9.78801	1120.62	884.063	1.26758	0.788904
219854_at	ZNF14	7561	zinc finger protein 14	5.84119	5.49915	57.3288	45.2283	1.26754	0.788929
230083_at	USP53	54532	ubiquitin specific peptidase 53	6.5211	6.17925	91.8431	72.467	1.26738	0.78903
213403_at	MFSD9	84804	major facilitator superfamily domain containing 9	5.77506	5.43328	54.7603	43.2097	1.26731	0.78907
205224_at	SURF2	6835	surfeit 2	7.95983	7.61846	248.97	196.51	1.26696	0.789292
212703_at	TLN2	83660	talin 2	6.13975	5.79873	70.5099	55.6662	1.26665	0.789481
226016_at	CD47	961	CD47 molecule	10.0842	9.7435	1085.51	857.206	1.26633	0.78968
225803_at	FBXO32	114907	F-box protein 32	5.89153	5.55096	59.3644	46.882	1.26625	0.789733
225879_at	TSEN54	283989	tRNA splicing endonuclease 54 homolog (S. cerevisiae)	8.11466	7.77429	277.176	218.924	1.26609	0.789836
227411_at	WTIP	126374	Wilms tumor 1 interacting protein	6.4801	6.13975	89.2695	70.5099	1.26606	0.789854
209704_at	MTF2	22823	metal response element binding transcription factor 2	7.52755	7.18726	184.51	145.74	1.26602	0.789879
209681_at	SLC19A2	10560	solute carrier family 19 (thiamine transporter), member 2	8.28766	7.94745	312.488	246.843	1.26594	0.789927
212907_at	SLC30A1	7779	solute carrier family 30 (zinc transporter), member 1	11.1692	10.8293	2302.78	1819.51	1.2656	0.790136
203126_at	IMPA2	3613	inositol(myo)-1(or 4)-monophosphatase 2	6.77052	6.43073	109.176	86.2667	1.26557	0.790159
228168_at	ATP5G3	518	ATP synthase, H+ transporting, mitochondrial Fo complex, subunit C3 (subunit 9)	7.9109	7.57119	240.668	190.176	1.2655	0.790202
219130_at	CCDC76	54482	coiled-coil domain containing 76	8.68723	8.34803	412.208	325.843	1.26505	0.790482
212927_at	SMC5	23137	structural maintenance of chromosomes 5	8.90582	8.56673	479.645	379.176	1.26497	0.790535
201348_at	GPX3	2878	glutathione peroxidase 3 (plasma)	4.12598	3.78751	17.46	13.8087	1.26441	0.79088
1556429_a_at	WDR67	93594	WD repeat domain 67	5.94277	5.6043	61.5109	48.6478	1.26441	0.79088
218153_at	CARS2	79587	cysteinyl-tRNA synthetase 2, mitochondrial (putative)	8.6999	8.36143	415.843	328.883	1.26441	0.790883
241879_at	LPP	4026	LIM domain containing preferred translocation partner in lipoma	5.887	5.54872	59.1786	46.8093	1.26425	0.790984
205777_at	DUSP9	1852	dual specificity phosphatase 9	4.37049	4.03228	20.6846	16.362	1.26419	0.791023
202188_at	NUP93	9688	nucleoporin 93kDa	9.92755	9.58983	973.843	770.598	1.26375	0.791295
211952_at	IPO5	3843	importin 5	8.84186	8.50426	458.843	363.109	1.26365	0.791358
223020_at	CLPTM1L	81037	CLPTM1-like	11.1003	10.7628	2195.44	1737.49	1.26357	0.791411
227145_at	LOXL4	84171	lysyl oxidase-like 4	7.63642	7.2993	198.972	157.51	1.26324	0.791617
228077_at	MRI1	84245	methylthioribose-1-phosphate isomerase homolog (S. cerevisiae)	8.38303	8.04613	333.843	264.317	1.26304	0.791741
227527_at	MLL2	8085	myeloid/lymphoid or mixed-lineage leukemia 2	9.27264	8.93592	618.505	489.755	1.26289	0.791837
1557799_at	C11orf31	280636	chromosome 11 open reading frame 31	7.48804	7.15154	179.525	142.176	1.26269	0.791959
219980_at	C4orf29	80167	chromosome 4 open reading frame 29	5.26946	4.933	38.5713	30.5479	1.26265	0.791984
224817_at	SH3PXD2A	9644	SH3 and PX domains 2A	7.40431	7.06799	169.402	134.176	1.26253	0.792059
215231_at	PRKAG2	51422	protein kinase, AMP-activated, gamma 2 non-catalytic subunit	3.52142	3.18539	11.4829	9.09699	1.26228	0.79222
218461_at	GPN3	51184	GPN-loop GTPase 3	10.025	9.68896	1041.88	825.407	1.26226	0.792232
213191_at	TICAM1	148022	toll-like receptor adaptor molecule 1	5.83744	5.50172	57.1801	45.3089	1.26201	0.792389
222571_at	ST6GALNAC6	30815	ST6 (alpha-N-acetyl-neuraminyl-2,3-beta-galactosyl-1,3)-N-acetylgalactosaminide alpha-2,6-sialyltransferase 6	6.32463	5.98892	80.1499	63.5104	1.262	0.792396
218040_at	PRPF38B	55119	PRP38 pre-mRNA processing factor 38 (yeast) domain containing B	8.89333	8.55772	475.51	376.817	1.26191	0.792448
229999_at	LOC100128416	100128416	RAB28, member RAS oncogene family pseudogene	5.33773	5.00219	40.4406	32.0486	1.26185	0.792486
242123_at	PAQR7	164091	progestin and adipoQ receptor family member VII	6.79296	6.45742	110.888	87.8774	1.26185	0.792486
213035_at	ANKRD28	23243	ankyrin repeat domain 28	8.37786	8.04244	332.651	263.644	1.26174	0.792554
225695_at	C2orf18	54978	chromosome 2 open reading frame 18	9.57524	9.24042	762.843	604.843	1.26122	0.79288
227568_at	HECTD2	143279	HECT domain containing 2	8.93909	8.60428	490.833	389.176	1.26121	0.79289
202094_at	BIRC5	332	baculoviral IAP repeat-containing 5	9.04494	8.71027	528.201	418.843	1.2611	0.792961
221739_at	C19orf10	56005	chromosome 19 open reading frame 10	9.7916	9.45706	886.265	702.843	1.26097	0.793039
218305_at	IPO4	79711	importin 4	9.1816	8.84709	580.68	460.51	1.26095	0.793052
227352_at	C19orf39	126074	chromosome 19 open reading frame 39	6.00399	5.66966	64.1771	50.9025	1.26078	0.793157
230405_at	C5orf56	441108	chromosome 5 open reading frame 56	6.50733	6.17325	90.9708	72.1661	1.26058	0.793289
237418_at	CDK5RAP2	55755	CDK5 regulatory subunit associated protein 2	4.00139	3.66736	16.0154	12.7053	1.26053	0.793319
230365_at	LIN9	286826	lin-9 homolog (C. elegans)	3.38012	3.04609	10.4116	8.25972	1.26053	0.793319
242082_at	MMAB	326625	methylmalonic aciduria (cobalamin deficiency) cblB type	7.03281	6.69882	130.945	103.883	1.2605	0.793338
228192_at	C6orf125	84300	chromosome 6 open reading frame 125	5.45704	5.12342	43.927	34.8582	1.26016	0.793547
227289_at	PCDH17	27253	protocadherin 17	8.14846	7.81491	283.747	225.176	1.26011	0.793581
1558295_a_at	PPFIA2	8499	protein tyrosine phosphatase, receptor type, f polypeptide (PTPRF), interacting protein (liprin), alpha 2	6.27619	5.94277	77.5036	61.5109	1.26	0.793653
226032_at	CASP2	835	caspase 2, apoptosis-related cysteine peptidase	9.76416	9.43076	869.574	690.145	1.25999	0.793659
232645_at	LOC153684	153684	hypothetical LOC153684	5.32078	4.98777	39.9681	31.7298	1.25964	0.793879
216697_at	TRIO	7204	triple functional domain (PTPRF interacting)	5.52098	5.18797	45.9177	36.4531	1.25964	0.793879
200992_at	IPO7	10527	importin 7	11.4489	11.116	2795.51	2219.51	1.25952	0.793955
222582_at	PRKAG2	51422	protein kinase, AMP-activated, gamma 2 non-catalytic subunit	7.57876	7.24596	191.176	151.792	1.25946	0.793991
243708_at	TMEM132E	124842	transmembrane protein 132E	6.27547	5.94277	77.4649	61.5109	1.25937	0.794049
219654_at	PTPLA	9200	protein tyrosine phosphatase-like (proline instead of catalytic arginine), member A	8.88725	8.55482	473.51	376.061	1.25913	0.794199
200627_at	PTGES3	10728	prostaglandin E synthase 3 (cytosolic)	13.3416	13.0093	10380.6	8244.84	1.25904	0.794257
212092_at	PEG10	23089	paternally expressed 10	6.85312	6.5211	115.61	91.8431	1.25878	0.794423
230933_at	DSTN	11034	destrin (actin depolymerizing factor)	6.144	5.81201	70.7179	56.1811	1.25875	0.79444
236523_at	LOC285556	285556	hypothetical protein LOC285556	4.47084	4.13896	22.1747	17.6177	1.25866	0.794498
212738_at	ARHGAP19	84986	Rho GTPase activating protein 19	9.31177	8.97995	635.51	504.935	1.2586	0.794535
201440_at	DDX23	9416	DEAD (Asp-Glu-Ala-Asp) box polypeptide 23	8.30914	7.97747	317.176	252.033	1.25847	0.794614
225781_at	MAPK9	5601	mitogen-activated protein kinase 9	7.68306	7.35144	205.51	163.306	1.25843	0.79464
235907_at	TMEM33	55161	transmembrane protein 33	9.35712	9.02563	655.803	521.176	1.25831	0.794714
1559402_a_at	C1orf61	10485	chromosome 1 open reading frame 61	6.13975	5.80835	70.5099	56.0385	1.25824	0.794761
218937_at	ZNF434	54925	zinc finger protein 434	7.31448	6.98363	159.176	126.556	1.25775	0.795067
223097_at	ADPRHL2	54936	ADP-ribosylhydrolase like 2	9.2725	8.94182	618.443	491.765	1.2576	0.795167
222978_at	SURF4	6836	surfeit 4	10.9276	10.597	1947.79	1548.84	1.25757	0.795181
226685_at	SNTB2	6645	syntrophin, beta 2 (dystrophin-associated protein A1, 59kDa, basic component 2)	8.47402	8.14386	355.577	282.843	1.25715	0.795448
244142_at	DTNA	1837	dystrobrevin, alpha	4.46891	4.13896	22.145	17.6177	1.25697	0.795563
222274_at	ZDHHC8P1	150244	zinc finger, DHHC-type containing 8 pseudogene 1	4.29695	3.96719	19.6567	15.6402	1.25681	0.795666
205241_at	SCO2	9997	SCO cytochrome oxidase deficient homolog 2 (yeast)	8.90331	8.57432	478.81	381.176	1.25614	0.796092
223898_at	ZNF670	93474	zinc finger protein 670	6.79671	6.46776	111.176	88.5098	1.25609	0.79612
201026_at	EIF5B	9669	eukaryotic translation initiation factor 5B	7.86416	7.53535	232.995	185.51	1.25597	0.796196
200670_at	XBP1	7494	X-box binding protein 1	9.17057	8.84186	576.257	458.843	1.25589	0.796247
213625_at	ZKSCAN4	387032	zinc finger with KRAB and SCAN domains 4	6.68929	6.36065	103.199	82.1764	1.25583	0.796289
203128_at	SPTLC2	9517	serine palmitoyltransferase, long chain base subunit 2	6.69499	6.36649	103.608	82.5098	1.25571	0.796364
213528_at	C1orf156	92342	chromosome 1 open reading frame 156	8.02888	7.70053	261.176	208.013	1.25558	0.796448
235588_at	ESCO2	157570	establishment of cohesion 1 homolog 2 (S. cerevisiae)	4.17627	3.84792	18.0793	14.3992	1.25557	0.796448
218696_at	EIF2AK3	9451	eukaryotic translation initiation factor 2-alpha kinase 3	8.98174	8.65407	505.561	402.843	1.25498	0.796824
221831_at	LUZP1	7798	leucine zipper protein 1	6.87984	6.55218	117.771	93.8431	1.25498	0.796826
241027_at	OPA1	4976	optic atrophy 1 (autosomal dominant)	3.78751	3.45986	13.8087	11.0033	1.25497	0.796834
225661_at	IFNAR1	3454	interferon (alpha, beta and omega) receptor 1	8.53596	8.20846	371.176	295.796	1.25484	0.796915
201642_at	IFNGR2	3460	interferon gamma receptor 2 (interferon gamma transducer 1)	9.87738	9.54989	940.565	749.553	1.25483	0.796918
217784_at	YKT6	10652	YKT6 v-SNARE homolog (S. cerevisiae)	9.23564	8.90817	602.843	480.427	1.25481	0.796935
213216_at	OTUD3	23252	OTU domain containing 3	7.36203	7.03498	164.51	131.142	1.25444	0.797166
228305_at	ZNF565	147929	zinc finger protein 565	6.79474	6.46776	111.025	88.5098	1.25438	0.797206
217754_at	DDX56	54606	DEAD (Asp-Glu-Ala-Asp) box polypeptide 56	9.09053	8.76369	545.158	434.645	1.25426	0.797283
214747_at	ZBED4	9889	zinc finger, BED-type containing 4	5.41592	5.08921	42.6929	34.0413	1.25415	0.797352
204117_at	PREP	5550	prolyl endopeptidase	9.36962	9.04305	661.51	527.507	1.25403	0.797428
224459_at	L2HGDH	79944	L-2-hydroxyglutarate dehydrogenase	3.63299	3.30646	12.4062	9.89336	1.25399	0.797454
221575_at	SCLY	51540	selenocysteine lyase	7.53535	7.20889	185.51	147.942	1.25393	0.797491
212570_at	ENDOD1	23052	endonuclease domain containing 1	5.7598	5.43377	54.1841	43.2243	1.25356	0.79773
218282_at	EDEM2	55741	ER degradation enhancer, mannosidase alpha-like 2	7.80827	7.48291	224.142	178.888	1.25297	0.798103
223786_at	CHST6	4166	carbohydrate (N-acetylglucosamine 6-O) sulfotransferase 6	5.85537	5.53041	57.8953	46.2189	1.25263	0.798319
232499_at	ITPKB	3707	inositol 1,4,5-trisphosphate 3-kinase B	4.55365	4.229	23.4847	18.7523	1.25236	0.798493
228676_at	ORAOV1	220064	oral cancer overexpressed 1	6.31306	5.98892	79.5098	63.5104	1.25192	0.798775
218481_at	EXOSC5	56915	exosome component 5	9.01106	8.68712	515.939	412.176	1.25174	0.798886
226907_at	PPP1R14C	81706	protein phosphatase 1, regulatory (inhibitor) subunit 14C	9.79595	9.47203	888.943	710.176	1.25172	0.7989
221480_at	HNRNPD	3184	heterogeneous nuclear ribonucleoprotein D (AU-rich element RNA binding protein 1, 37kDa)	8.9599	8.63606	497.965	397.843	1.25166	0.798938
205379_at	CBR3	874	carbonyl reductase 3	7.79512	7.47175	222.108	177.51	1.25125	0.799203
228729_at	CCNB1	891	cyclin B1	9.86188	9.5387	930.51	743.765	1.25108	0.79931
218138_at	MKKS	8195	McKusick-Kaufman syndrome	9.68464	9.3616	822.936	657.843	1.25096	0.799386
238557_at	LOC100144603	100144603	hypothetical transcript	5.86378	5.54078	58.2337	46.5523	1.25093	0.799404
218586_at	C20orf20	55257	chromosome 20 open reading frame 20	7.86115	7.53832	232.51	185.892	1.25078	0.799503
235977_at	LONRF2	164832	LON peptidase N-terminal domain and ring finger 2	7.85031	7.52755	230.769	184.51	1.25072	0.799542
229007_at	LOC283788	283788	FSHD region gene 1 pseudogene	7.32088	6.99823	159.884	127.843	1.25063	0.799599
225962_at	ZNRF1	84937	zinc and ring finger 1	7.48946	7.16692	179.702	143.7	1.25053	0.79966
203047_at	STK10	6793	serine/threonine kinase 10	7.15154	6.82903	142.176	113.695	1.2505	0.799678
224721_at	WDR75	84128	WD repeat domain 75	9.20955	8.88721	592.039	473.495	1.25036	0.799769
201870_at	TOMM34	10953	translocase of outer mitochondrial membrane 34	8.94744	8.62514	493.684	394.843	1.25033	0.79979
204978_at	SFRS16	11129	splicing factor, arginine/serine-rich 16	7.70166	7.37946	208.176	166.51	1.25024	0.799849
223455_at	TCHP	84260	trichoplein, keratin filament binding	9.12888	8.80671	559.843	447.8	1.25021	0.799867
230763_at	SPATA17	128153	spermatogenesis associated 17	7.13584	6.81391	140.638	112.51	1.25001	0.799994
209450_at	OSGEP	55644	O-sialoglycoprotein endopeptidase	8.55454	8.23287	375.987	300.843	1.24978	0.800142
230206_at	DOCK5	80005	dedicator of cytokinesis 5	5.85186	5.53041	57.7544	46.2189	1.24958	0.800268
205045_at	AKAP10	11216	A kinase (PRKA) anchor protein 10	5.28145	4.96015	38.8933	31.1283	1.24945	0.800351
230630_at	AK4	205	adenylate kinase 4	7.33054	7.00947	160.958	128.843	1.24926	0.800476
226782_at	SLC25A30	253512	solute carrier family 25, member 30	9.08351	8.76256	542.51	434.304	1.24915	0.800546
219177_at	BRIX1	55299	BRX1, biogenesis of ribosomes, homolog (S. cerevisiae)	8.75062	8.4298	430.725	344.843	1.24905	0.800612
227484_at	SRGAP1	57522	SLIT-ROBO Rho GTPase activating protein 1	7.3765	7.05611	166.168	133.076	1.24867	0.800851
1554915_a_at	PDE12	201626	phosphodiesterase 12	7.11704	6.79671	138.817	111.176	1.24862	0.800887
202757_at	COBRA1	25920	cofactor of BRCA1	8.92929	8.60898	487.51	390.447	1.24859	0.800901
240440_at	NPL	80896	N-acetylneuraminate pyruvate lyase (dihydrodipicolinate synthase)	5.25321	4.933	38.1395	30.5479	1.24852	0.800951
222735_at	TMEM38B	55151	transmembrane protein 38B	8.84709	8.52706	460.51	368.894	1.24835	0.801056
218456_at	CAPRIN2	65981	caprin family member 2	10.2343	9.91445	1204.59	965.045	1.24823	0.801138
224718_at	YY1	7528	YY1 transcription factor	10.154	9.83432	1139.32	912.905	1.24802	0.80127
1553987_at	C12orf47	51275	chromosome 12 open reading frame 47	8.60553	8.28622	389.515	312.176	1.24774	0.80145
204175_at	ZNF593	51042	zinc finger protein 593	9.63675	9.31752	796.07	638.047	1.24767	0.801496
36830_at	MIPEP	4285	mitochondrial intermediate peptidase	8.23109	7.91195	300.474	240.843	1.24759	0.801545
213452_at	ZNF184	7738	zinc finger protein 184	7.3325	7.01338	161.176	129.193	1.24757	0.801561
204137_at	GPR137B	7107	G protein-coupled receptor 137B	8.65523	8.33618	403.167	323.176	1.24751	0.801595
228771_at	ADRBK2	157	adrenergic, beta, receptor kinase 2	4.98886	4.66999	31.7539	25.457	1.24736	0.801695
223417_at	RAD18	56852	RAD18 homolog (S. cerevisiae)	6.77251	6.45376	109.328	87.6544	1.24726	0.801759
225930_at	NKIRAS1	28512	NFKB inhibitor interacting Ras-like 1	7.36862	7.04995	165.263	132.51	1.24718	0.801811
223405_at	NPL	80896	N-acetylneuraminate pyruvate lyase (dihydrodipicolinate synthase)	7.20339	6.8848	147.38	118.176	1.24712	0.80185
204686_at	IRS1	3667	insulin receptor substrate 1	7.05319	6.73484	132.807	106.51	1.2469	0.801989
226600_at	TMTC3	160418	transmembrane and tetratricopeptide repeat containing 3	8.55432	8.23606	375.929	301.51	1.24682	0.802038
228314_at	LRRC8C	84230	leucine rich repeat containing 8 family, member C	6.68472	6.36649	102.873	82.5098	1.2468	0.802055
205277_at	PRDM2	7799	PR domain containing 2, with ZNF domain	6.36647	6.04825	82.5082	66.1768	1.24678	0.802063
231919_at	DBT	1629	dihydrolipoamide branched chain transacylase E2	6.5211	6.20302	91.8431	73.6707	1.24667	0.802136
231188_at	ZSCAN2	54993	zinc finger and SCAN domain containing 2	6.53672	6.21865	92.8431	74.473	1.24667	0.802138
209146_at	SC4MOL	6307	sterol-C4-methyl oxidase-like	12.2182	11.9002	4764.9	3822.18	1.24665	0.802152
225148_at	RPS19BP1	91582	ribosomal protein S19 binding protein 1	10.0286	9.71054	1044.49	837.843	1.24665	0.802152
219037_at	RRP15	51018	ribosomal RNA processing 15 homolog (S. cerevisiae)	9.89407	9.57636	951.51	763.434	1.24636	0.802339
219263_at	RNF128	79589	ring finger protein 128	6.60153	6.28406	97.1086	77.9277	1.24614	0.80248
223613_at	UQCR11	10975	ubiquinol-cytochrome c reductase, complex III subunit XI	7.08504	6.76775	135.772	108.967	1.24599	0.802574
44040_at	FBXO41	150726	F-box protein 41	6.05727	5.74	66.5919	53.4455	1.24598	0.802583
201274_at	PSMA5	5686	proteasome (prosome, macropain) subunit, alpha type, 5	11.394	11.0772	2691.19	2160.51	1.24563	0.80281
44065_at	C12orf52	84934	chromosome 12 open reading frame 52	7.09688	6.78015	136.891	109.908	1.2455	0.802888
233865_at	NPAS3	64067	neuronal PAS domain protein 3	6.17909	5.86243	72.459	58.1793	1.24544	0.802927
203410_at	AP3M2	10947	adaptor-related protein complex 3, mu 2 subunit	8.94205	8.62585	491.843	395.038	1.24505	0.803179
212737_at	GM2A	2760	GM2 ganglioside activator	7.82824	7.51212	227.266	182.547	1.24497	0.803229
227796_at	ZFP62	643836	zinc finger protein 62 homolog (mouse)	8.44229	8.12686	347.843	279.531	1.24438	0.803612
214241_at	NDUFB8	4714	NADH dehydrogenase (ubiquinone) 1 beta subcomplex, 8, 19kDa	7.11731	6.80195	138.843	111.581	1.24432	0.803651
223265_at	SH3BP5L	80851	SH3-binding domain protein 5-like	7.08581	6.77052	135.844	109.176	1.24426	0.803689
235096_at	LEO1	123169	Leo1, Paf1/RNA polymerase II complex component, homolog (S. cerevisiae)	8.75338	8.43814	431.548	346.843	1.24422	0.803719
201589_at	SMC1A	8243	structural maintenance of chromosomes 1A	10.9537	10.6386	1983.36	1594.18	1.24412	0.803781
225752_at	NIPA1	123606	non imprinted in Prader-Willi/Angelman syndrome 1	8.15571	7.84061	285.176	229.223	1.2441	0.803792
212326_at	VPS13D	55187	vacuolar protein sorting 13 homolog D (S. cerevisiae)	7.20467	6.88963	147.51	118.573	1.24404	0.803833
227954_at	ITPRIPL2	162073	inositol 1,4,5-triphosphate receptor interacting protein-like 2	8.87399	8.55896	469.176	377.142	1.24403	0.803838
228515_at	LOC90784	90784	hypothetical protein LOC90784	8.92278	8.60798	485.315	390.176	1.24384	0.803965
225593_at	LSM10	84967	LSM10, U7 small nuclear RNA associated	9.54399	9.22924	746.497	600.176	1.2438	0.80399
206772_at	PTH2R	5746	parathyroid hormone 2 receptor	3.37933	3.06471	10.4059	8.36701	1.24368	0.804066
212803_at	NAB2	4665	NGFI-A binding protein 2 (EGR1 binding protein 2)	7.66895	7.35435	203.51	163.636	1.24367	0.804072
203138_at	HAT1	8520	histone acetyltransferase 1	11.0332	10.7187	2095.65	1685.25	1.24352	0.804166
219138_at	RPL14	9045	ribosomal protein L14	5.95427	5.63992	62.0033	49.8638	1.24345	0.804212
209154_at	TAX1BP3	30851	Tax1 (human T-cell leukemia virus type I) binding protein 3	11.156	10.8417	2281.84	1835.18	1.24339	0.804252
218650_at	DGCR8	54487	DiGeorge syndrome critical region gene 8	7.49589	7.18166	180.505	145.176	1.24335	0.804281
209689_at	CCDC93	54520	coiled-coil domain containing 93	7.16587	6.85187	143.596	115.51	1.24315	0.804407
244552_at	ZNF788	388507	zinc finger family member 788	4.62599	4.31199	24.6923	19.8627	1.24315	0.804407
205439_at	GSTT2	2953	glutathione S-transferase theta 2	8.89333	8.57935	475.51	382.509	1.24313	0.804419
220439_at	RIN3	79890	Ras and Rab interactor 3	3.64437	3.33044	12.5045	10.0592	1.24309	0.804449
204004_at	PAWR	5074	PRKC, apoptosis, WT1, regulator	9.41153	9.09764	681.01	547.849	1.24306	0.804466
201829_at	NET1	10276	neuroepithelial cell transforming 1	7.7553	7.44164	216.062	173.843	1.24286	0.804598
202794_at	INPP1	3628	inositol polyphosphate-1-phosphatase	9.05673	8.74318	532.535	428.51	1.24276	0.804661
200993_at	IPO7	10527	importin 7	12.0641	11.7506	4281.95	3445.84	1.24264	0.804736
222723_at	VWA1	64856	von Willebrand factor A domain containing 1	4.56511	4.25215	23.672	19.0557	1.24225	0.804989
221895_at	MOSPD2	158747	motile sperm domain containing 2	7.68306	7.37039	205.51	165.466	1.24201	0.805147
227862_at	TRNP1	388610	TMF1-regulated nuclear protein 1	5.887	5.57496	59.1786	47.6683	1.24147	0.805499
235857_at	KCTD11	147040	potassium channel tetramerisation domain containing 11	5.91913	5.60713	60.5113	48.7434	1.24143	0.805525
209670_at	TRAC	28755	T cell receptor alpha constant	6.23934	5.92736	75.5489	60.8572	1.24141	0.805534
1552286_at	ATP6V1E2	90423	ATPase, H+ transporting, lysosomal 31kDa, V1 subunit E2	6.13975	5.82809	70.5099	56.8107	1.24114	0.805713
202788_at	MAPKAPK3	7867	mitogen-activated protein kinase-activated protein kinase 3	8.462	8.15034	352.626	284.116	1.24113	0.805716
1568713_a_at	TBC1D1	23216	TBC1 (tre-2/USP6, BUB2, cdc16) domain family, member 1	3.77667	3.46502	13.7053	11.0427	1.24112	0.805725
203733_at	DEXI	28955	Dexi homolog (mouse)	8.49109	8.17961	359.81	289.94	1.24098	0.805813
229213_at	DIRC2	84925	disrupted in renal carcinoma 2	5.37921	5.06774	41.62	33.5382	1.24097	0.805819
238642_at	ANKRD13D	338692	ankyrin repeat domain 13 family, member D	6.49158	6.1801	89.9827	72.5098	1.24097	0.805819
227543_at	RNASEH2C	84153	ribonuclease H2, subunit C	7.28296	6.97166	155.736	125.51	1.24083	0.805915
225276_at	GSPT1	2935	G1 to S phase transition 1	9.42454	9.11342	687.176	553.875	1.24067	0.806015
226425_at	CLIP4	79745	CAP-GLY domain containing linker protein family, member 4	8.09721	7.78646	273.843	220.779	1.24035	0.806225
226201_at	DOT1L	84444	DOT1-like, histone H3 methyltransferase (S. cerevisiae)	6.83649	6.52575	114.285	92.1396	1.24035	0.806225
240172_at	ERGIC2	51290	ERGIC and golgi 2	7.45194	7.14136	175.089	141.176	1.24021	0.806313
223051_at	SSU72	29101	SSU72 RNA polymerase II CTD phosphatase homolog (S. cerevisiae)	10.9316	10.6211	1953.18	1574.94	1.24016	0.806346
222875_at	DHX33	56919	DEAH (Asp-Glu-Ala-His) box polypeptide 33	10.4029	10.0925	1353.91	1091.84	1.24002	0.806436
201292_at	TOP2A	7153	topoisomerase (DNA) II alpha 170kDa	10.1712	9.86084	1152.99	929.843	1.23998	0.806465
207130_at	ZMYND8	23613	zinc finger, MYND-type containing 8	4.33447	4.0242	20.1746	16.2706	1.23994	0.806488
226974_at	NEDD4L	23327	neural precursor cell expressed, developmentally down-regulated 4-like	7.85328	7.54311	231.246	186.51	1.23986	0.806543
212180_at	CRKL	1399	v-crk sarcoma virus CT10 oncogene homolog (avian)-like	10.4725	10.1624	1420.84	1146	1.23982	0.806567
1552277_a_at	C9orf30	91283	chromosome 9 open reading frame 30	9.6181	9.3085	785.843	634.069	1.23936	0.806865
225699_at	C7orf40	285958	chromosome 7 open reading frame 40	8.68945	8.38014	412.843	333.176	1.23911	0.807029
228122_at	CCDC66	285331	coiled-coil domain containing 66	6.83041	6.5211	113.804	91.8431	1.23911	0.80703
212978_at	LRRC8B	23507	leucine rich repeat containing 8 family, member B	8.44781	8.13875	349.176	281.843	1.2389	0.807165
222566_at	SUV420H1	51111	suppressor of variegation 4-20 homolog 1 (Drosophila)	7.49327	7.1843	180.176	145.442	1.23882	0.80722
240037_at	ITPRIPL1	150771	inositol 1,4,5-triphosphate receptor interacting protein-like 1	5.98892	5.68	63.5104	51.2686	1.23878	0.807247
34260_at	TELO2	9894	TEL2, telomere maintenance 2, homolog (S. cerevisiae)	7.71297	7.40416	209.815	169.385	1.23869	0.807307
218678_at	NES	10763	nestin	13.2274	12.9186	9590.51	7742.5	1.23868	0.807308
228776_at	GJC1	10052	gap junction protein, gamma 1, 45kDa	10.4119	10.1031	1362.35	1099.84	1.23867	0.807314
214617_at	PRF1	5551	perforin 1 (pore forming protein)	5.55827	5.24959	47.1201	38.0438	1.23858	0.807379
1555390_at	C14orf21	161424	chromosome 14 open reading frame 21	5.28321	4.97499	38.9408	31.4501	1.23818	0.807637
202780_at	OXCT1	5019	3-oxoacid CoA transferase 1	9.90895	9.60089	961.368	776.528	1.23803	0.807732
202486_at	AFG3L2	10939	AFG3 ATPase family gene 3-like 2 (S. cerevisiae)	9.01915	8.71142	518.843	419.177	1.23777	0.807907
235170_at	ZNF92	168374	zinc finger protein 92	8.41361	8.10596	340.995	275.51	1.23769	0.807958
227101_at	ZNF800	168850	zinc finger protein 800	6.09327	5.78614	68.2743	55.1824	1.23725	0.808247
221965_at	MPHOSPH9	10198	M-phase phosphoprotein 9	8.58259	8.27549	383.37	309.864	1.23722	0.808264
226265_at	QSER1	79832	glutamine and serine rich 1	11.6466	11.3398	3206.04	2591.84	1.23697	0.808425
213052_at	PRKAR2A	5576	protein kinase, cAMP-dependent, regulatory, type II, alpha	9.6245	9.31781	789.341	638.176	1.23687	0.808493
225296_at	ZNF317	57693	zinc finger protein 317	8.69546	8.38878	414.566	335.176	1.23686	0.8085
213865_at	DCBLD2	131566	discoidin, CUB and LCCL domain containing 2	6.84339	6.53672	114.833	92.8431	1.23685	0.808509
218664_at	MECR	51102	mitochondrial trans-2-enoyl-CoA reductase	8.80063	8.49396	445.915	360.527	1.23684	0.808509
205747_at	CBLN1	869	cerebellin 1 precursor	4.25436	3.94784	19.0849	15.4319	1.23672	0.808589
232794_at	LOC153682	153682	hypothetical protein LOC153682	4.3922	4.0857	20.9983	16.9793	1.2367	0.808602
213310_at	EIF2C2	27161	eukaryotic translation initiation factor 2C, 2	7.87768	7.57119	235.19	190.176	1.23669	0.808608
203607_at	INPP5F	22876	inositol polyphosphate-5-phosphatase F	9.5515	9.24518	750.392	606.843	1.23655	0.808702
218307_at	RSAD1	55316	radical S-adenosyl methionine domain containing 1	9.15954	8.85334	571.867	462.51	1.23644	0.808771
227962_at	ACOX1	51	acyl-CoA oxidase 1, palmitoyl	9.07979	8.77361	541.115	437.643	1.23643	0.808779
231112_at	SNRPE	6635	small nuclear ribonucleoprotein polypeptide E	6.76267	6.45686	108.584	87.8431	1.23611	0.808989
221512_at	TMEM222	84065	transmembrane protein 222	8.1874	7.88162	291.51	235.832	1.23609	0.809003
[truncated: 13,107 more rows]
