# Supplementary material for: Sox2 acts as a transcriptional repressor in neural stem cells
Source: BMC Neurosci. 2014 Aug 8;15:95. doi: 10.1186/1471-2202-15-95 (PMC4148960; doi:10.1186/1471-2202-15-95)
Supplement: Supplementary file 2 — Additional file 2: Table S2: List of GO terms of genes that increased in expression when Sox2 was over-expressed in NSCs. N is the total number of genes; B is the total number of genes associated with a specific GO term; n is the flexible cutoff, i.e. the automatically determined number of genes in the ‘target set’ (ie. affected by Sox2 overexpression) and b is the number of genes in the ‘target set’ that are associated with a specific GO term. Enrichment is defined as (b/n)/(B/N). FDR q-value - False Discovery Rate analogue of the p-value. (TXT 775 KB) [file 12868_2014_3786_MOESM2_ESM.txt]

GO Term	Description	P-value	FDR q-value	Enrichment	N	B	n	b	Genes
GO:0048522	positive regulation of cellular process	2.17E-14	1.34E-10	1.65	16376	3497	548	193	"[CREB5  -  camp responsive element binding protein 5, BNIP3L  -  bcl2/adenovirus e1b 19kda interacting protein 3-like, ITM2C  -  integral membrane protein 2c, BNIP2  -  bcl2/adenovirus e1b 19kda interacting protein 2, TSPAN14  -  tetraspanin 14, LGALS8  -  lectin, galactoside-binding, soluble, 8, MAP3K8  -  mitogen-activated protein kinase kinase kinase 8, RFX4  -  regulatory factor x, 4 (influences hla class ii expression), LIFR  -  leukemia inhibitory factor receptor alpha, RFX3  -  regulatory factor x, 3 (influences hla class ii expression), GCNT2  -  glucosaminyl (n-acetyl) transferase 2, i-branching enzyme (i blood group), TRPS1  -  trichorhinophalangeal syndrome i, DKK1  -  dickkopf wnt signaling pathway inhibitor 1, EN1  -  engrailed homeobox 1, BTG1  -  b-cell translocation gene 1, anti-proliferative, KLF5  -  kruppel-like factor 5 (intestinal), CDC42EP4  -  cdc42 effector protein (rho gtpase binding) 4, MYO10  -  myosin x, GADD45G  -  growth arrest and dna-damage-inducible, gamma, EGR3  -  early growth response 3, EPS8L1  -  eps8-like 1, BIK  -  bcl2-interacting killer (apoptosis-inducing), ELF1  -  e74-like factor 1 (ets domain transcription factor), TRIM22  -  tripartite motif containing 22, KAT2B  -  k(lysine) acetyltransferase 2b, TSC22D1  -  tsc22 domain family, member 1, BMP7  -  bone morphogenetic protein 7, ACVR2A  -  activin a receptor, type iia, DLL1  -  delta-like 1 (drosophila), EGR1  -  early growth response 1, FZD7  -  frizzled family receptor 7, ADA  -  adenosine deaminase, TP53INP2  -  tumor protein p53 inducible nuclear protein 2, ADCY8  -  adenylate cyclase 8 (brain), TCF7L1  -  transcription factor 7-like 1 (t-cell specific, hmg-box), ADCY2  -  adenylate cyclase 2 (brain), CTDSP2  -  ctd (carboxy-terminal domain, rna polymerase ii, polypeptide a) small phosphatase 2, ROBO2  -  roundabout, axon guidance receptor, homolog 2 (drosophila), AKAP7  -  a kinase (prka) anchor protein 7, MAML3  -  mastermind-like 3 (drosophila), RORB  -  rar-related orphan receptor b, EBF1  -  early b-cell factor 1, SPRY2  -  sprouty homolog 2 (drosophila), AFAP1L2  -  actin filament associated protein 1-like 2, SOX6  -  sry (sex determining region y)-box 6, BCL10  -  b-cell cll/lymphoma 10, GNAI2  -  guanine nucleotide binding protein (g protein), alpha inhibiting activity polypeptide 2, TNFRSF19  -  tumor necrosis factor receptor superfamily, member 19, KLF6  -  kruppel-like factor 6, ADM  -  adrenomedullin, HES5  -  hairy and enhancer of split 5 (drosophila), CAPN3  -  calpain 3, (p94), SYT1  -  synaptotagmin i, CTGF  -  connective tissue growth factor, SUN2  -  sad1 and unc84 domain containing 2, JAG1  -  jagged 1, AGT  -  angiotensinogen (serpin peptidase inhibitor, clade a, member 8), INSIG2  -  insulin induced gene 2, HDAC5  -  histone deacetylase 5, NRARP  -  notch-regulated ankyrin repeat protein, EYA1  -  eyes absent homolog 1 (drosophila), ALDH3A1  -  aldehyde dehydrogenase 3 family, member a1, UVRAG  -  uv radiation resistance associated, ACKR3  -  atypical chemokine receptor 3, FYN  -  fyn oncogene related to src, fgr, yes, F2R  -  coagulation factor ii (thrombin) receptor, OSR2  -  odd-skipped related 2 (drosophila), F2RL1  -  coagulation factor ii (thrombin) receptor-like 1, FZD2  -  frizzled family receptor 2, MAPK8IP3  -  mitogen-activated protein kinase 8 interacting protein 3, CITED2  -  cbp/p300-interacting transactivator, with glu/asp-rich carboxy-terminal domain, 2, KLF15  -  kruppel-like factor 15, PROX1  -  prospero homeobox 1, JUND  -  jun d proto-oncogene, KLF2  -  kruppel-like factor 2 (lung), CORO1B  -  coronin, actin binding protein, 1b, TWIST1  -  twist basic helix-loop-helix transcription factor 1, MAP2K5  -  mitogen-activated protein kinase kinase 5, ETV1  -  ets variant 1, MAP2K6  -  mitogen-activated protein kinase kinase 6, TNFSF10  -  tumor necrosis factor (ligand) superfamily, member 10, ITPKB  -  inositol-trisphosphate 3-kinase b, RUNX3  -  runt-related transcription factor 3, MAPK10  -  mitogen-activated protein kinase 10, EPHB1  -  eph receptor b1, PELI1  -  pellino e3 ubiquitin protein ligase 1, PELI2  -  pellino e3 ubiquitin protein ligase family member 2, EPHA4  -  eph receptor a4, UCP2  -  uncoupling protein 2 (mitochondrial, proton carrier), BAMBI  -  bmp and activin membrane-bound inhibitor, KLF4  -  kruppel-like factor 4 (gut), BOC  -  boc cell adhesion associated, oncogene regulated, NR4A3  -  nuclear receptor subfamily 4, group a, member 3, ANXA1  -  annexin a1, CSPG4  -  chondroitin sulfate proteoglycan 4, PRKAR2B  -  protein kinase, camp-dependent, regulatory, type ii, beta, NR4A1  -  nuclear receptor subfamily 4, group a, member 1, NR1D2  -  nuclear receptor subfamily 1, group d, member 2, GAS1  -  growth arrest-specific 1, PAIP1  -  poly(a) binding protein interacting protein 1, PAX6  -  paired box 6, RAB8B  -  rab8b, member ras oncogene family, SDCBP  -  syndecan binding protein (syntenin), STXBP5  -  syntaxin binding protein 5 (tomosyn), PBX1  -  pre-b-cell leukemia homeobox 1, GAB2  -  grb2-associated binding protein 2, APC  -  adenomatous polyposis coli, PIAS1  -  protein inhibitor of activated stat, 1, DFNA5  -  deafness, autosomal dominant 5, TMEM27  -  transmembrane protein 27, CYTL1  -  cytokine-like 1, FKBP1B  -  fk506 binding protein 1b, 12.6 kda, AKAP13  -  a kinase (prka) anchor protein 13, KDM3A  -  lysine (k)-specific demethylase 3a, C1orf85  -  chromosome 1 open reading frame 85, SCG2  -  secretogranin ii, CXCR4  -  chemokine (c-x-c motif) receptor 4, FGFR3  -  fibroblast growth factor receptor 3, ATXN1  -  ataxin 1, KIAA1161  -  kiaa1161, JMY  -  junction mediating and regulatory protein, p53 cofactor, PDGFRA  -  platelet-derived growth factor receptor, alpha polypeptide, AHRR  -  aryl-hydrocarbon receptor repressor, HAS2  -  hyaluronan synthase 2, SERPINF1  -  serpin peptidase inhibitor, clade f (alpha-2 antiplasmin, pigment epithelium derived factor), member 1, IL31RA  -  interleukin 31 receptor a, MAP3K1  -  mitogen-activated protein kinase kinase kinase 1, e3 ubiquitin protein ligase, INSM1  -  insulinoma-associated 1, S100A4  -  s100 calcium binding protein a4, CDKN1C  -  cyclin-dependent kinase inhibitor 1c (p57, kip2), CDKN1B  -  cyclin-dependent kinase inhibitor 1b (p27, kip1), S100A6  -  s100 calcium binding protein a6, ZEB2  -  zinc finger e-box binding homeobox 2, FAM175A  -  family with sequence similarity 175, member a, CLIP3  -  cap-gly domain containing linker protein 3, DAPK1  -  death-associated protein kinase 1, S100A10  -  s100 calcium binding protein a10, SULF2  -  sulfatase 2, TBC1D8  -  tbc1 domain family, member 8 (with gram domain), TSPAN31  -  tetraspanin 31, PTPRD  -  protein tyrosine phosphatase, receptor type, d, JHDM1D  -  jumonji c domain containing histone demethylase 1 homolog d (s. cerevisiae), FBN2  -  fibrillin 2, IFIT2  -  interferon-induced protein with tetratricopeptide repeats 2, CBFA2T2  -  core-binding factor, runt domain, alpha subunit 2; translocated to, 2, IFIT1  -  interferon-induced protein with tetratricopeptide repeats 1, TIMP2  -  timp metallopeptidase inhibitor 2, PTX3  -  pentraxin 3, long, ANKRD6  -  ankyrin repeat domain 6, NOTCH4  -  notch 4, CHN2  -  chimerin 2, SEMA6A  -  sema domain, transmembrane domain (tm), and cytoplasmic domain, (semaphorin) 6a, PILRB  -  paired immunoglobin-like type 2 receptor beta, ATF3  -  activating transcription factor 3, ID2  -  inhibitor of dna binding 2, dominant negative helix-loop-helix protein, ID3  -  inhibitor of dna binding 3, dominant negative helix-loop-helix protein, HEY1  -  hairy/enhancer-of-split related with yrpw motif 1, TSPYL5  -  tspy-like 5, NFKBIA  -  nuclear factor of kappa light polypeptide gene enhancer in b-cells inhibitor, alpha, FOXP2  -  forkhead box p2, NKX6-1  -  nk6 homeobox 1, GPER1  -  g protein-coupled estrogen receptor 1, DUSP1  -  dual specificity phosphatase 1, NID1  -  nidogen 1, SMOC1  -  sparc related modular calcium binding 1, TRIM62  -  tripartite motif containing 62, LRP6  -  low density lipoprotein receptor-related protein 6, FNDC5  -  fibronectin type iii domain containing 5, PIK3R1  -  phosphoinositide-3-kinase, regulatory subunit 1 (alpha), SEMA5A  -  sema domain, seven thrombospondin repeats (type 1 and type 1-like), transmembrane domain (tm) and short cytoplasmic domain, (semaphorin) 5a, EPC1  -  enhancer of polycomb homolog 1 (drosophila), MORF4L2  -  mortality factor 4 like 2, TFDP2  -  transcription factor dp-2 (e2f dimerization partner 2), NFATC4  -  nuclear factor of activated t-cells, cytoplasmic, calcineurin-dependent 4, PDGFD  -  platelet derived growth factor d, NR2F1  -  nuclear receptor subfamily 2, group f, member 1, ST8SIA1  -  st8 alpha-n-acetyl-neuraminide alpha-2,8-sialyltransferase 1, TPP1  -  tripeptidyl peptidase i, TGFBR1  -  transforming growth factor, beta receptor 1, FGD3  -  fyve, rhogef and ph domain containing 3, ARHGEF4  -  rho guanine nucleotide exchange factor (gef) 4, TGFB1I1  -  transforming growth factor beta 1 induced transcript 1, ZNF711  -  zinc finger protein 711, TP53INP1  -  tumor protein p53 inducible nuclear protein 1, DNMT3B  -  dna (cytosine-5-)-methyltransferase 3 beta, TGIF1  -  tgfb-induced factor homeobox 1, PIK3CA  -  phosphatidylinositol-4,5-bisphosphate 3-kinase, catalytic subunit alpha, CYR61  -  cysteine-rich, angiogenic inducer, 61, FOS  -  fbj murine osteosarcoma viral oncogene homolog, THBS4  -  thrombospondin 4, KLF13  -  kruppel-like factor 13, KAT6B  -  k(lysine) acetyltransferase 6b, SH3BGRL  -  sh3 domain binding glutamic acid-rich protein like]"
GO:0044767	single-organism developmental process	5.80E-14	2.39E-10	1.61	16376	3683	548	199	"[CREB5  -  camp responsive element binding protein 5, MEX3C  -  mex-3 rna binding family member c, A2M  -  alpha-2-macroglobulin, ITM2C  -  integral membrane protein 2c, BNIP2  -  bcl2/adenovirus e1b 19kda interacting protein 2, LGALS8  -  lectin, galactoside-binding, soluble, 8, TSHZ2  -  teashirt zinc finger homeobox 2, RFX4  -  regulatory factor x, 4 (influences hla class ii expression), RFX3  -  regulatory factor x, 3 (influences hla class ii expression), BDH2  -  3-hydroxybutyrate dehydrogenase, type 2, GCNT2  -  glucosaminyl (n-acetyl) transferase 2, i-branching enzyme (i blood group), TRPS1  -  trichorhinophalangeal syndrome i, DKK1  -  dickkopf wnt signaling pathway inhibitor 1, EN1  -  engrailed homeobox 1, KLF5  -  kruppel-like factor 5 (intestinal), APCDD1  -  adenomatosis polyposis coli down-regulated 1, PLP1  -  proteolipid protein 1, GADD45G  -  growth arrest and dna-damage-inducible, gamma, EGR3  -  early growth response 3, CPE  -  carboxypeptidase e, PLXNA2  -  plexin a2, BIK  -  bcl2-interacting killer (apoptosis-inducing), ELF1  -  e74-like factor 1 (ets domain transcription factor), PLCG2  -  phospholipase c, gamma 2 (phosphatidylinositol-specific), HES4  -  hairy and enhancer of split 4 (drosophila), APOLD1  -  apolipoprotein l domain containing 1, DHRS2  -  dehydrogenase/reductase (sdr family) member 2, PLCD1  -  phospholipase c, delta 1, BMP7  -  bone morphogenetic protein 7, ACVR2A  -  activin a receptor, type iia, PPL  -  periplakin, DLL1  -  delta-like 1 (drosophila), EGR1  -  early growth response 1, FZD7  -  frizzled family receptor 7, FZD6  -  frizzled family receptor 6, ADA  -  adenosine deaminase, TP53INP2  -  tumor protein p53 inducible nuclear protein 2, GPSM2  -  g-protein signaling modulator 2, TCF7L1  -  transcription factor 7-like 1 (t-cell specific, hmg-box), ROBO2  -  roundabout, axon guidance receptor, homolog 2 (drosophila), COL9A3  -  collagen, type ix, alpha 3, RORB  -  rar-related orphan receptor b, EBF1  -  early b-cell factor 1, SPRY2  -  sprouty homolog 2 (drosophila), SOX6  -  sry (sex determining region y)-box 6, SLIT1  -  slit homolog 1 (drosophila), BCL10  -  b-cell cll/lymphoma 10, TNFRSF19  -  tumor necrosis factor receptor superfamily, member 19, KLF6  -  kruppel-like factor 6, ADM  -  adrenomedullin, HES5  -  hairy and enhancer of split 5 (drosophila), TTC21B  -  tetratricopeptide repeat domain 21b, CAPN3  -  calpain 3, (p94), FREM2  -  fras1 related extracellular matrix protein 2, ARID5B  -  at rich interactive domain 5b (mrf1-like), ITGB1BP2  -  integrin beta 1 binding protein (melusin) 2, CTGF  -  connective tissue growth factor, JAG1  -  jagged 1, AGT  -  angiotensinogen (serpin peptidase inhibitor, clade a, member 8), INSIG2  -  insulin induced gene 2, RPE65  -  retinal pigment epithelium-specific protein 65kda, HDAC5  -  histone deacetylase 5, HHAT  -  hedgehog acyltransferase, EID2B  -  ep300 interacting inhibitor of differentiation 2b, HS6ST1  -  heparan sulfate 6-o-sulfotransferase 1, NRARP  -  notch-regulated ankyrin repeat protein, ZBTB18  -  zinc finger and btb domain containing 18, MAFF  -  v-maf avian musculoaponeurotic fibrosarcoma oncogene homolog f, EYA1  -  eyes absent homolog 1 (drosophila), ALDH3A1  -  aldehyde dehydrogenase 3 family, member a1, ACKR3  -  atypical chemokine receptor 3, FYN  -  fyn oncogene related to src, fgr, yes, OSR2  -  odd-skipped related 2 (drosophila), F2RL1  -  coagulation factor ii (thrombin) receptor-like 1, FZD2  -  frizzled family receptor 2, MAPK8IP3  -  mitogen-activated protein kinase 8 interacting protein 3, CITED2  -  cbp/p300-interacting transactivator, with glu/asp-rich carboxy-terminal domain, 2, KLF15  -  kruppel-like factor 15, PROX1  -  prospero homeobox 1, EYA4  -  eyes absent homolog 4 (drosophila), JUND  -  jun d proto-oncogene, KLF2  -  kruppel-like factor 2 (lung), CRYBA1  -  crystallin, beta a1, CCNG1  -  cyclin g1, TWIST1  -  twist basic helix-loop-helix transcription factor 1, CD9  -  cd9 molecule, MAP2K5  -  mitogen-activated protein kinase kinase 5, ETV1  -  ets variant 1, MAP2K6  -  mitogen-activated protein kinase kinase 6, TNFSF10  -  tumor necrosis factor (ligand) superfamily, member 10, RUNX3  -  runt-related transcription factor 3, EPHB1  -  eph receptor b1, EPHA4  -  eph receptor a4, UCP2  -  uncoupling protein 2 (mitochondrial, proton carrier), SSBP1  -  single-stranded dna binding protein 1, mitochondrial, KLF4  -  kruppel-like factor 4 (gut), BOC  -  boc cell adhesion associated, oncogene regulated, NR4A3  -  nuclear receptor subfamily 4, group a, member 3, ANXA1  -  annexin a1, CSPG4  -  chondroitin sulfate proteoglycan 4, VCAN  -  versican, NR4A1  -  nuclear receptor subfamily 4, group a, member 1, GAS1  -  growth arrest-specific 1, FN1  -  fibronectin 1, F11R  -  f11 receptor, PAX6  -  paired box 6, GSN  -  gelsolin, DCX  -  doublecortin, PBX1  -  pre-b-cell leukemia homeobox 1, GAB2  -  grb2-associated binding protein 2, VEZF1  -  vascular endothelial zinc finger 1, PBXIP1  -  pre-b-cell leukemia homeobox interacting protein 1, ZNF521  -  zinc finger protein 521, CECR1  -  cat eye syndrome chromosome region, candidate 1, APC  -  adenomatous polyposis coli, PCDH8  -  protocadherin 8, ERRFI1  -  erbb receptor feedback inhibitor 1, DFNA5  -  deafness, autosomal dominant 5, CYTL1  -  cytokine-like 1, MSI2  -  musashi rna-binding protein 2, SCG2  -  secretogranin ii, CXCR4  -  chemokine (c-x-c motif) receptor 4, FGFR3  -  fibroblast growth factor receptor 3, KIAA1161  -  kiaa1161, PTCH1  -  patched 1, PDGFRA  -  platelet-derived growth factor receptor, alpha polypeptide, HAS2  -  hyaluronan synthase 2, ATL1  -  atlastin gtpase 1, SERPINF1  -  serpin peptidase inhibitor, clade f (alpha-2 antiplasmin, pigment epithelium derived factor), member 1, IL31RA  -  interleukin 31 receptor a, MAP3K1  -  mitogen-activated protein kinase kinase kinase 1, e3 ubiquitin protein ligase, INSM1  -  insulinoma-associated 1, S100A4  -  s100 calcium binding protein a4, CDKN1C  -  cyclin-dependent kinase inhibitor 1c (p57, kip2), ZEB2  -  zinc finger e-box binding homeobox 2, CDKN1B  -  cyclin-dependent kinase inhibitor 1b (p27, kip1), S100A6  -  s100 calcium binding protein a6, FAT4  -  fat atypical cadherin 4, CLIP3  -  cap-gly domain containing linker protein 3, TIPARP  -  tcdd-inducible poly(adp-ribose) polymerase, SULF2  -  sulfatase 2, CDH5  -  cadherin 5, type 2 (vascular endothelium), PDE2A  -  phosphodiesterase 2a, cgmp-stimulated, SAT1  -  spermidine/spermine n1-acetyltransferase 1, CDH11  -  cadherin 11, type 2, ob-cadherin (osteoblast), SATB1  -  satb homeobox 1, PTPRD  -  protein tyrosine phosphatase, receptor type, d, JHDM1D  -  jumonji c domain containing histone demethylase 1 homolog d (s. cerevisiae), SHISA3  -  shisa family member 3, FBN2  -  fibrillin 2, ZFAND5  -  zinc finger, an1-type domain 5, CBFA2T2  -  core-binding factor, runt domain, alpha subunit 2; translocated to, 2, CRB1  -  crumbs homolog 1 (drosophila), TIMP2  -  timp metallopeptidase inhibitor 2, TLE1  -  transducin-like enhancer of split 1 (e(sp1) homolog, drosophila), NOTCH4  -  notch 4, MAP2  -  microtubule-associated protein 2, SEMA6A  -  sema domain, transmembrane domain (tm), and cytoplasmic domain, (semaphorin) 6a, ATF3  -  activating transcription factor 3, ID2  -  inhibitor of dna binding 2, dominant negative helix-loop-helix protein, ID3  -  inhibitor of dna binding 3, dominant negative helix-loop-helix protein, INTU  -  inturned planar cell polarity protein, DUSP4  -  dual specificity phosphatase 4, CHD2  -  chromodomain helicase dna binding protein 2, HEY1  -  hairy/enhancer-of-split related with yrpw motif 1, FAM65B  -  family with sequence similarity 65, member b, SP8  -  sp8 transcription factor, FOXP2  -  forkhead box p2, TTBK2  -  tau tubulin kinase 2, NKX6-1  -  nk6 homeobox 1, DUSP1  -  dual specificity phosphatase 1, NHS  -  nance-horan syndrome (congenital cataracts and dental anomalies), MAP7  -  microtubule-associated protein 7, SMOC1  -  sparc related modular calcium binding 1, CRISPLD2  -  cysteine-rich secretory protein lccl domain containing 2, CSPG5  -  chondroitin sulfate proteoglycan 5 (neuroglycan c), IRX1  -  iroquois homeobox 1, LRP6  -  low density lipoprotein receptor-related protein 6, CXXC4  -  cxxc finger protein 4, MORC3  -  morc family cw-type zinc finger 3, DLL3  -  delta-like 3 (drosophila), PIK3R1  -  phosphoinositide-3-kinase, regulatory subunit 1 (alpha), SEMA5A  -  sema domain, seven thrombospondin repeats (type 1 and type 1-like), transmembrane domain (tm) and short cytoplasmic domain, (semaphorin) 5a, TFDP2  -  transcription factor dp-2 (e2f dimerization partner 2), NFATC4  -  nuclear factor of activated t-cells, cytoplasmic, calcineurin-dependent 4, PDGFD  -  platelet derived growth factor d, NR2F1  -  nuclear receptor subfamily 2, group f, member 1, RBM24  -  rna binding motif protein 24, TPP1  -  tripeptidyl peptidase i, TGFBR1  -  transforming growth factor, beta receptor 1, SEZ6L  -  seizure related 6 homolog (mouse)-like, TGFB1I1  -  transforming growth factor beta 1 induced transcript 1, TRIM45  -  tripartite motif containing 45, TGIF1  -  tgfb-induced factor homeobox 1, PIK3CA  -  phosphatidylinositol-4,5-bisphosphate 3-kinase, catalytic subunit alpha, CYR61  -  cysteine-rich, angiogenic inducer, 61, FOS  -  fbj murine osteosarcoma viral oncogene homolog, BCHE  -  butyrylcholinesterase, PCDH18  -  protocadherin 18]"
GO:0048518	positive regulation of biological process	1.98E-14	2.45E-10	1.6	16376	3900	548	209	"[CREB5  -  camp responsive element binding protein 5, BNIP3L  -  bcl2/adenovirus e1b 19kda interacting protein 3-like, ITM2C  -  integral membrane protein 2c, TSPAN14  -  tetraspanin 14, BNIP2  -  bcl2/adenovirus e1b 19kda interacting protein 2, LGALS8  -  lectin, galactoside-binding, soluble, 8, MAP3K8  -  mitogen-activated protein kinase kinase kinase 8, RFX4  -  regulatory factor x, 4 (influences hla class ii expression), LIFR  -  leukemia inhibitory factor receptor alpha, RFX3  -  regulatory factor x, 3 (influences hla class ii expression), GCNT2  -  glucosaminyl (n-acetyl) transferase 2, i-branching enzyme (i blood group), TRPS1  -  trichorhinophalangeal syndrome i, DKK1  -  dickkopf wnt signaling pathway inhibitor 1, EN1  -  engrailed homeobox 1, BTG1  -  b-cell translocation gene 1, anti-proliferative, KLF5  -  kruppel-like factor 5 (intestinal), CDC42EP4  -  cdc42 effector protein (rho gtpase binding) 4, MYO10  -  myosin x, PLP1  -  proteolipid protein 1, GADD45G  -  growth arrest and dna-damage-inducible, gamma, EGR3  -  early growth response 3, EPS8L1  -  eps8-like 1, BIK  -  bcl2-interacting killer (apoptosis-inducing), ELF1  -  e74-like factor 1 (ets domain transcription factor), PLCG2  -  phospholipase c, gamma 2 (phosphatidylinositol-specific), TRIM22  -  tripartite motif containing 22, KAT2B  -  k(lysine) acetyltransferase 2b, TSC22D1  -  tsc22 domain family, member 1, BMP7  -  bone morphogenetic protein 7, ACVR2A  -  activin a receptor, type iia, DLL1  -  delta-like 1 (drosophila), EGR1  -  early growth response 1, FZD7  -  frizzled family receptor 7, ADA  -  adenosine deaminase, TP53INP2  -  tumor protein p53 inducible nuclear protein 2, ADCY8  -  adenylate cyclase 8 (brain), TCF7L1  -  transcription factor 7-like 1 (t-cell specific, hmg-box), ADCY2  -  adenylate cyclase 2 (brain), CTDSP2  -  ctd (carboxy-terminal domain, rna polymerase ii, polypeptide a) small phosphatase 2, ROBO2  -  roundabout, axon guidance receptor, homolog 2 (drosophila), AKAP7  -  a kinase (prka) anchor protein 7, MAML3  -  mastermind-like 3 (drosophila), RORB  -  rar-related orphan receptor b, EBF1  -  early b-cell factor 1, SPRY2  -  sprouty homolog 2 (drosophila), AFAP1L2  -  actin filament associated protein 1-like 2, SOX6  -  sry (sex determining region y)-box 6, BCL10  -  b-cell cll/lymphoma 10, GNAI2  -  guanine nucleotide binding protein (g protein), alpha inhibiting activity polypeptide 2, TNFRSF19  -  tumor necrosis factor receptor superfamily, member 19, KLF6  -  kruppel-like factor 6, ADM  -  adrenomedullin, HES5  -  hairy and enhancer of split 5 (drosophila), CAPN3  -  calpain 3, (p94), SYT1  -  synaptotagmin i, CTGF  -  connective tissue growth factor, SUN2  -  sad1 and unc84 domain containing 2, JAG1  -  jagged 1, AGT  -  angiotensinogen (serpin peptidase inhibitor, clade a, member 8), INSIG2  -  insulin induced gene 2, HDAC5  -  histone deacetylase 5, CTSK  -  cathepsin k, NRARP  -  notch-regulated ankyrin repeat protein, EYA1  -  eyes absent homolog 1 (drosophila), ALDH3A1  -  aldehyde dehydrogenase 3 family, member a1, ACKR3  -  atypical chemokine receptor 3, UVRAG  -  uv radiation resistance associated, FYN  -  fyn oncogene related to src, fgr, yes, F2R  -  coagulation factor ii (thrombin) receptor, OSR2  -  odd-skipped related 2 (drosophila), F2RL1  -  coagulation factor ii (thrombin) receptor-like 1, FZD2  -  frizzled family receptor 2, MAPK8IP3  -  mitogen-activated protein kinase 8 interacting protein 3, CITED2  -  cbp/p300-interacting transactivator, with glu/asp-rich carboxy-terminal domain, 2, KLF15  -  kruppel-like factor 15, PROX1  -  prospero homeobox 1, JUND  -  jun d proto-oncogene, KLF2  -  kruppel-like factor 2 (lung), POLR3GL  -  polymerase (rna) iii (dna directed) polypeptide g (32kd)-like, CORO1B  -  coronin, actin binding protein, 1b, TWIST1  -  twist basic helix-loop-helix transcription factor 1, MAP2K5  -  mitogen-activated protein kinase kinase 5, ETV1  -  ets variant 1, MAP2K6  -  mitogen-activated protein kinase kinase 6, TNFSF10  -  tumor necrosis factor (ligand) superfamily, member 10, ITPKB  -  inositol-trisphosphate 3-kinase b, RUNX3  -  runt-related transcription factor 3, MAPK10  -  mitogen-activated protein kinase 10, CBLB  -  cbl proto-oncogene b, e3 ubiquitin protein ligase, EPHB1  -  eph receptor b1, PELI1  -  pellino e3 ubiquitin protein ligase 1, PELI2  -  pellino e3 ubiquitin protein ligase family member 2, EPHA4  -  eph receptor a4, UCP2  -  uncoupling protein 2 (mitochondrial, proton carrier), BAMBI  -  bmp and activin membrane-bound inhibitor, KLF4  -  kruppel-like factor 4 (gut), DTX4  -  deltex homolog 4 (drosophila), BOC  -  boc cell adhesion associated, oncogene regulated, NR4A3  -  nuclear receptor subfamily 4, group a, member 3, ANXA1  -  annexin a1, CSPG4  -  chondroitin sulfate proteoglycan 4, PRKAR2B  -  protein kinase, camp-dependent, regulatory, type ii, beta, NR1D2  -  nuclear receptor subfamily 1, group d, member 2, NR4A1  -  nuclear receptor subfamily 4, group a, member 1, GAS1  -  growth arrest-specific 1, PAIP1  -  poly(a) binding protein interacting protein 1, PAX6  -  paired box 6, RAB8B  -  rab8b, member ras oncogene family, SDCBP  -  syndecan binding protein (syntenin), STXBP5  -  syntaxin binding protein 5 (tomosyn), PBX1  -  pre-b-cell leukemia homeobox 1, GAB2  -  grb2-associated binding protein 2, APC  -  adenomatous polyposis coli, PIAS1  -  protein inhibitor of activated stat, 1, DFNA5  -  deafness, autosomal dominant 5, TMEM27  -  transmembrane protein 27, CYTL1  -  cytokine-like 1, FKBP1B  -  fk506 binding protein 1b, 12.6 kda, AKAP13  -  a kinase (prka) anchor protein 13, KDM3A  -  lysine (k)-specific demethylase 3a, C1orf85  -  chromosome 1 open reading frame 85, SCG2  -  secretogranin ii, FGF14  -  fibroblast growth factor 14, CXCR4  -  chemokine (c-x-c motif) receptor 4, FGFR3  -  fibroblast growth factor receptor 3, ATXN1  -  ataxin 1, KIAA1161  -  kiaa1161, JMY  -  junction mediating and regulatory protein, p53 cofactor, PTCH1  -  patched 1, PDGFRA  -  platelet-derived growth factor receptor, alpha polypeptide, AHRR  -  aryl-hydrocarbon receptor repressor, HAS2  -  hyaluronan synthase 2, SERPINF1  -  serpin peptidase inhibitor, clade f (alpha-2 antiplasmin, pigment epithelium derived factor), member 1, IL31RA  -  interleukin 31 receptor a, MAP3K1  -  mitogen-activated protein kinase kinase kinase 1, e3 ubiquitin protein ligase, CREBRF  -  creb3 regulatory factor, INSM1  -  insulinoma-associated 1, S100A4  -  s100 calcium binding protein a4, CDKN1C  -  cyclin-dependent kinase inhibitor 1c (p57, kip2), ZEB2  -  zinc finger e-box binding homeobox 2, CDKN1B  -  cyclin-dependent kinase inhibitor 1b (p27, kip1), S100A6  -  s100 calcium binding protein a6, FAM175A  -  family with sequence similarity 175, member a, DAPK1  -  death-associated protein kinase 1, CLIP3  -  cap-gly domain containing linker protein 3, S100A10  -  s100 calcium binding protein a10, TIPARP  -  tcdd-inducible poly(adp-ribose) polymerase, SULF2  -  sulfatase 2, TBC1D8  -  tbc1 domain family, member 8 (with gram domain), PDE2A  -  phosphodiesterase 2a, cgmp-stimulated, TSPAN31  -  tetraspanin 31, PTPRD  -  protein tyrosine phosphatase, receptor type, d, JHDM1D  -  jumonji c domain containing histone demethylase 1 homolog d (s. cerevisiae), FBN2  -  fibrillin 2, CBFA2T2  -  core-binding factor, runt domain, alpha subunit 2; translocated to, 2, IFIT2  -  interferon-induced protein with tetratricopeptide repeats 2, IFIT1  -  interferon-induced protein with tetratricopeptide repeats 1, TIMP2  -  timp metallopeptidase inhibitor 2, PTX3  -  pentraxin 3, long, TLE1  -  transducin-like enhancer of split 1 (e(sp1) homolog, drosophila), ANKRD6  -  ankyrin repeat domain 6, NOTCH4  -  notch 4, CHN2  -  chimerin 2, SEMA6A  -  sema domain, transmembrane domain (tm), and cytoplasmic domain, (semaphorin) 6a, PILRB  -  paired immunoglobin-like type 2 receptor beta, ATF3  -  activating transcription factor 3, ID2  -  inhibitor of dna binding 2, dominant negative helix-loop-helix protein, ID3  -  inhibitor of dna binding 3, dominant negative helix-loop-helix protein, DUSP4  -  dual specificity phosphatase 4, HEY1  -  hairy/enhancer-of-split related with yrpw motif 1, TSPYL5  -  tspy-like 5, NFKBIA  -  nuclear factor of kappa light polypeptide gene enhancer in b-cells inhibitor, alpha, FOXP2  -  forkhead box p2, NKX6-1  -  nk6 homeobox 1, GPER1  -  g protein-coupled estrogen receptor 1, DUSP1  -  dual specificity phosphatase 1, IFIH1  -  interferon induced with helicase c domain 1, NID1  -  nidogen 1, HBP1  -  hmg-box transcription factor 1, SMOC1  -  sparc related modular calcium binding 1, TRIM62  -  tripartite motif containing 62, LRP6  -  low density lipoprotein receptor-related protein 6, FNDC5  -  fibronectin type iii domain containing 5, PIK3R1  -  phosphoinositide-3-kinase, regulatory subunit 1 (alpha), EPC1  -  enhancer of polycomb homolog 1 (drosophila), SEMA5A  -  sema domain, seven thrombospondin repeats (type 1 and type 1-like), transmembrane domain (tm) and short cytoplasmic domain, (semaphorin) 5a, MORF4L2  -  mortality factor 4 like 2, TFDP2  -  transcription factor dp-2 (e2f dimerization partner 2), NFATC4  -  nuclear factor of activated t-cells, cytoplasmic, calcineurin-dependent 4, PDGFD  -  platelet derived growth factor d, NR2F1  -  nuclear receptor subfamily 2, group f, member 1, ST8SIA1  -  st8 alpha-n-acetyl-neuraminide alpha-2,8-sialyltransferase 1, TPP1  -  tripeptidyl peptidase i, TGFBR1  -  transforming growth factor, beta receptor 1, FGD3  -  fyve, rhogef and ph domain containing 3, ARHGEF4  -  rho guanine nucleotide exchange factor (gef) 4, TGFB1I1  -  transforming growth factor beta 1 induced transcript 1, ZNF711  -  zinc finger protein 711, TP53INP1  -  tumor protein p53 inducible nuclear protein 1, DNMT3B  -  dna (cytosine-5-)-methyltransferase 3 beta, TGIF1  -  tgfb-induced factor homeobox 1, PIK3CA  -  phosphatidylinositol-4,5-bisphosphate 3-kinase, catalytic subunit alpha, CYR61  -  cysteine-rich, angiogenic inducer, 61, FOS  -  fbj murine osteosarcoma viral oncogene homolog, THBS4  -  thrombospondin 4, KLF13  -  kruppel-like factor 13, KAT6B  -  k(lysine) acetyltransferase 6b, SGK1  -  serum/glucocorticoid regulated kinase 1, SH3BGRL  -  sh3 domain binding glutamic acid-rich protein like]"
GO:0032502	developmental process	8.36E-14	2.59E-10	1.57	16376	4082	548	214	"[CREB5  -  camp responsive element binding protein 5, A2M  -  alpha-2-macroglobulin, MEX3C  -  mex-3 rna binding family member c, TAGLN3  -  transgelin 3, ITM2C  -  integral membrane protein 2c, BNIP2  -  bcl2/adenovirus e1b 19kda interacting protein 2, TSHZ2  -  teashirt zinc finger homeobox 2, LGALS8  -  lectin, galactoside-binding, soluble, 8, RFX4  -  regulatory factor x, 4 (influences hla class ii expression), RFX3  -  regulatory factor x, 3 (influences hla class ii expression), BDH2  -  3-hydroxybutyrate dehydrogenase, type 2, GCNT2  -  glucosaminyl (n-acetyl) transferase 2, i-branching enzyme (i blood group), TRPS1  -  trichorhinophalangeal syndrome i, DKK1  -  dickkopf wnt signaling pathway inhibitor 1, EN1  -  engrailed homeobox 1, KLF5  -  kruppel-like factor 5 (intestinal), APCDD1  -  adenomatosis polyposis coli down-regulated 1, PLP1  -  proteolipid protein 1, GADD45G  -  growth arrest and dna-damage-inducible, gamma, EGR3  -  early growth response 3, CPE  -  carboxypeptidase e, PLXNA2  -  plexin a2, BIK  -  bcl2-interacting killer (apoptosis-inducing), ELF1  -  e74-like factor 1 (ets domain transcription factor), PLCG2  -  phospholipase c, gamma 2 (phosphatidylinositol-specific), HES4  -  hairy and enhancer of split 4 (drosophila), APOLD1  -  apolipoprotein l domain containing 1, DHRS2  -  dehydrogenase/reductase (sdr family) member 2, MINPP1  -  multiple inositol-polyphosphate phosphatase 1, PLCD1  -  phospholipase c, delta 1, BMP7  -  bone morphogenetic protein 7, IGSF8  -  immunoglobulin superfamily, member 8, ACVR2A  -  activin a receptor, type iia, PPL  -  periplakin, DLL1  -  delta-like 1 (drosophila), EGR1  -  early growth response 1, FZD7  -  frizzled family receptor 7, FZD6  -  frizzled family receptor 6, ADA  -  adenosine deaminase, TP53INP2  -  tumor protein p53 inducible nuclear protein 2, GPSM2  -  g-protein signaling modulator 2, TCF7L1  -  transcription factor 7-like 1 (t-cell specific, hmg-box), ROBO2  -  roundabout, axon guidance receptor, homolog 2 (drosophila), COL9A3  -  collagen, type ix, alpha 3, RORB  -  rar-related orphan receptor b, EBF1  -  early b-cell factor 1, SPRY2  -  sprouty homolog 2 (drosophila), SOX6  -  sry (sex determining region y)-box 6, SLIT1  -  slit homolog 1 (drosophila), BCL10  -  b-cell cll/lymphoma 10, TNFRSF19  -  tumor necrosis factor receptor superfamily, member 19, KLF6  -  kruppel-like factor 6, ADM  -  adrenomedullin, HES5  -  hairy and enhancer of split 5 (drosophila), TTC21B  -  tetratricopeptide repeat domain 21b, CAPN3  -  calpain 3, (p94), FREM2  -  fras1 related extracellular matrix protein 2, ARID5B  -  at rich interactive domain 5b (mrf1-like), ITGB1BP2  -  integrin beta 1 binding protein (melusin) 2, CTGF  -  connective tissue growth factor, JAG1  -  jagged 1, AGT  -  angiotensinogen (serpin peptidase inhibitor, clade a, member 8), INSIG2  -  insulin induced gene 2, RPE65  -  retinal pigment epithelium-specific protein 65kda, HDAC5  -  histone deacetylase 5, HHAT  -  hedgehog acyltransferase, EID2B  -  ep300 interacting inhibitor of differentiation 2b, HS6ST1  -  heparan sulfate 6-o-sulfotransferase 1, NRARP  -  notch-regulated ankyrin repeat protein, ZBTB18  -  zinc finger and btb domain containing 18, MAFF  -  v-maf avian musculoaponeurotic fibrosarcoma oncogene homolog f, EYA1  -  eyes absent homolog 1 (drosophila), ALDH3A1  -  aldehyde dehydrogenase 3 family, member a1, ACKR3  -  atypical chemokine receptor 3, ST8SIA4  -  st8 alpha-n-acetyl-neuraminide alpha-2,8-sialyltransferase 4, FYN  -  fyn oncogene related to src, fgr, yes, F2R  -  coagulation factor ii (thrombin) receptor, OSR2  -  odd-skipped related 2 (drosophila), F2RL1  -  coagulation factor ii (thrombin) receptor-like 1, FZD2  -  frizzled family receptor 2, MAPK8IP3  -  mitogen-activated protein kinase 8 interacting protein 3, CITED2  -  cbp/p300-interacting transactivator, with glu/asp-rich carboxy-terminal domain, 2, KLF15  -  kruppel-like factor 15, PROX1  -  prospero homeobox 1, EYA4  -  eyes absent homolog 4 (drosophila), JUND  -  jun d proto-oncogene, KLF2  -  kruppel-like factor 2 (lung), CRYBA1  -  crystallin, beta a1, CCNG1  -  cyclin g1, TWIST1  -  twist basic helix-loop-helix transcription factor 1, CD9  -  cd9 molecule, MAP2K5  -  mitogen-activated protein kinase kinase 5, ETV1  -  ets variant 1, MAP2K6  -  mitogen-activated protein kinase kinase 6, TNFSF10  -  tumor necrosis factor (ligand) superfamily, member 10, RUNX3  -  runt-related transcription factor 3, EPHB1  -  eph receptor b1, EPHA4  -  eph receptor a4, UCP2  -  uncoupling protein 2 (mitochondrial, proton carrier), SSBP1  -  single-stranded dna binding protein 1, mitochondrial, KLF4  -  kruppel-like factor 4 (gut), BOC  -  boc cell adhesion associated, oncogene regulated, NR4A3  -  nuclear receptor subfamily 4, group a, member 3, ANXA1  -  annexin a1, CSPG4  -  chondroitin sulfate proteoglycan 4, VCAN  -  versican, NR4A1  -  nuclear receptor subfamily 4, group a, member 1, GAS1  -  growth arrest-specific 1, FN1  -  fibronectin 1, F11R  -  f11 receptor, PAX6  -  paired box 6, GSN  -  gelsolin, DCX  -  doublecortin, PBX1  -  pre-b-cell leukemia homeobox 1, GAB2  -  grb2-associated binding protein 2, VEZF1  -  vascular endothelial zinc finger 1, PBXIP1  -  pre-b-cell leukemia homeobox interacting protein 1, ZNF521  -  zinc finger protein 521, APC  -  adenomatous polyposis coli, CECR1  -  cat eye syndrome chromosome region, candidate 1, PCDH8  -  protocadherin 8, ERRFI1  -  erbb receptor feedback inhibitor 1, DFNA5  -  deafness, autosomal dominant 5, CYTL1  -  cytokine-like 1, MSI2  -  musashi rna-binding protein 2, MOBP  -  myelin-associated oligodendrocyte basic protein, SCG2  -  secretogranin ii, FGF14  -  fibroblast growth factor 14, CXCR4  -  chemokine (c-x-c motif) receptor 4, FGFR3  -  fibroblast growth factor receptor 3, KIAA1161  -  kiaa1161, PTCH1  -  patched 1, RNF103  -  ring finger protein 103, PDGFRA  -  platelet-derived growth factor receptor, alpha polypeptide, HAS2  -  hyaluronan synthase 2, GPC4  -  glypican 4, ATL1  -  atlastin gtpase 1, SERPINF1  -  serpin peptidase inhibitor, clade f (alpha-2 antiplasmin, pigment epithelium derived factor), member 1, IL31RA  -  interleukin 31 receptor a, MAP3K1  -  mitogen-activated protein kinase kinase kinase 1, e3 ubiquitin protein ligase, INSM1  -  insulinoma-associated 1, S100A4  -  s100 calcium binding protein a4, CDKN1C  -  cyclin-dependent kinase inhibitor 1c (p57, kip2), ZEB2  -  zinc finger e-box binding homeobox 2, CDKN1B  -  cyclin-dependent kinase inhibitor 1b (p27, kip1), S100A6  -  s100 calcium binding protein a6, FAT4  -  fat atypical cadherin 4, CLIP3  -  cap-gly domain containing linker protein 3, TIPARP  -  tcdd-inducible poly(adp-ribose) polymerase, SULF2  -  sulfatase 2, CDH5  -  cadherin 5, type 2 (vascular endothelium), PDE2A  -  phosphodiesterase 2a, cgmp-stimulated, SAT1  -  spermidine/spermine n1-acetyltransferase 1, DACH1  -  dachshund homolog 1 (drosophila), CDH11  -  cadherin 11, type 2, ob-cadherin (osteoblast), SATB1  -  satb homeobox 1, PTPRD  -  protein tyrosine phosphatase, receptor type, d, JHDM1D  -  jumonji c domain containing histone demethylase 1 homolog d (s. cerevisiae), SHISA3  -  shisa family member 3, FBN2  -  fibrillin 2, ZFAND5  -  zinc finger, an1-type domain 5, CBFA2T2  -  core-binding factor, runt domain, alpha subunit 2; translocated to, 2, CRB1  -  crumbs homolog 1 (drosophila), TIMP2  -  timp metallopeptidase inhibitor 2, TIMP4  -  timp metallopeptidase inhibitor 4, TLE1  -  transducin-like enhancer of split 1 (e(sp1) homolog, drosophila), NOTCH4  -  notch 4, MAP2  -  microtubule-associated protein 2, SEMA6A  -  sema domain, transmembrane domain (tm), and cytoplasmic domain, (semaphorin) 6a, ATF3  -  activating transcription factor 3, ID2  -  inhibitor of dna binding 2, dominant negative helix-loop-helix protein, ID3  -  inhibitor of dna binding 3, dominant negative helix-loop-helix protein, INTU  -  inturned planar cell polarity protein, DUSP4  -  dual specificity phosphatase 4, CHD2  -  chromodomain helicase dna binding protein 2, HEY1  -  hairy/enhancer-of-split related with yrpw motif 1, FAM65B  -  family with sequence similarity 65, member b, SP8  -  sp8 transcription factor, FOXP2  -  forkhead box p2, TTBK2  -  tau tubulin kinase 2, NKX6-1  -  nk6 homeobox 1, DUSP1  -  dual specificity phosphatase 1, NHS  -  nance-horan syndrome (congenital cataracts and dental anomalies), PCDHB2  -  protocadherin beta 2, MAP7  -  microtubule-associated protein 7, LSAMP  -  limbic system-associated membrane protein, SMOC1  -  sparc related modular calcium binding 1, CRISPLD2  -  cysteine-rich secretory protein lccl domain containing 2, CSPG5  -  chondroitin sulfate proteoglycan 5 (neuroglycan c), IRX1  -  iroquois homeobox 1, LRP6  -  low density lipoprotein receptor-related protein 6, CXXC4  -  cxxc finger protein 4, MORC3  -  morc family cw-type zinc finger 3, DLL3  -  delta-like 3 (drosophila), PIK3R1  -  phosphoinositide-3-kinase, regulatory subunit 1 (alpha), SEMA5A  -  sema domain, seven thrombospondin repeats (type 1 and type 1-like), transmembrane domain (tm) and short cytoplasmic domain, (semaphorin) 5a, TFDP2  -  transcription factor dp-2 (e2f dimerization partner 2), NFATC4  -  nuclear factor of activated t-cells, cytoplasmic, calcineurin-dependent 4, PDGFD  -  platelet derived growth factor d, NR2F1  -  nuclear receptor subfamily 2, group f, member 1, RBM24  -  rna binding motif protein 24, TPP1  -  tripeptidyl peptidase i, TGFBR1  -  transforming growth factor, beta receptor 1, SCRG1  -  stimulator of chondrogenesis 1, SEZ6L  -  seizure related 6 homolog (mouse)-like, TGFB1I1  -  transforming growth factor beta 1 induced transcript 1, TRIM45  -  tripartite motif containing 45, TGIF1  -  tgfb-induced factor homeobox 1, PIK3CA  -  phosphatidylinositol-4,5-bisphosphate 3-kinase, catalytic subunit alpha, FOS  -  fbj murine osteosarcoma viral oncogene homolog, CYR61  -  cysteine-rich, angiogenic inducer, 61, BCHE  -  butyrylcholinesterase, PCDH18  -  protocadherin 18, SH3GL2  -  sh3-domain grb2-like 2]"
GO:0045595	regulation of cell differentiation	1.14E-12	2.82E-09	2.22	16376	1172	548	87	"[HES5  -  hairy and enhancer of split 5 (drosophila), CBFA2T2  -  core-binding factor, runt domain, alpha subunit 2; translocated to, 2, MEX3C  -  mex-3 rna binding family member c, TIMP2  -  timp metallopeptidase inhibitor 2, ITM2C  -  integral membrane protein 2c, BNIP2  -  bcl2/adenovirus e1b 19kda interacting protein 2, CAPN3  -  calpain 3, (p94), RUFY3  -  run and fyve domain containing 3, PAX6  -  paired box 6, RFX3  -  regulatory factor x, 3 (influences hla class ii expression), CTGF  -  connective tissue growth factor, NOTCH4  -  notch 4, PBX1  -  pre-b-cell leukemia homeobox 1, GCNT2  -  glucosaminyl (n-acetyl) transferase 2, i-branching enzyme (i blood group), JAG1  -  jagged 1, TRPS1  -  trichorhinophalangeal syndrome i, AGT  -  angiotensinogen (serpin peptidase inhibitor, clade a, member 8), DKK1  -  dickkopf wnt signaling pathway inhibitor 1, SEMA6A  -  sema domain, transmembrane domain (tm), and cytoplasmic domain, (semaphorin) 6a, BTG1  -  b-cell translocation gene 1, anti-proliferative, HDAC5  -  histone deacetylase 5, APC  -  adenomatous polyposis coli, ERRFI1  -  erbb receptor feedback inhibitor 1, ID2  -  inhibitor of dna binding 2, dominant negative helix-loop-helix protein, ABCA5  -  atp-binding cassette, sub-family a (abc1), member 5, PIAS1  -  protein inhibitor of activated stat, 1, ID3  -  inhibitor of dna binding 3, dominant negative helix-loop-helix protein, HEY1  -  hairy/enhancer-of-split related with yrpw motif 1, NFKBIA  -  nuclear factor of kappa light polypeptide gene enhancer in b-cells inhibitor, alpha, NRARP  -  notch-regulated ankyrin repeat protein, MAFF  -  v-maf avian musculoaponeurotic fibrosarcoma oncogene homolog f, EYA1  -  eyes absent homolog 1 (drosophila), NKX6-1  -  nk6 homeobox 1, APOLD1  -  apolipoprotein l domain containing 1, FKBP1B  -  fk506 binding protein 1b, 12.6 kda, GPER1  -  g protein-coupled estrogen receptor 1, FYN  -  fyn oncogene related to src, fgr, yes, DUSP10  -  dual specificity phosphatase 10, BMP7  -  bone morphogenetic protein 7, MAPK8IP3  -  mitogen-activated protein kinase 8 interacting protein 3, SMOC1  -  sparc related modular calcium binding 1, CXCR4  -  chemokine (c-x-c motif) receptor 4, PROX1  -  prospero homeobox 1, FGFR3  -  fibroblast growth factor receptor 3, ACVR2A  -  activin a receptor, type iia, JUND  -  jun d proto-oncogene, PTCH1  -  patched 1, LRP6  -  low density lipoprotein receptor-related protein 6, FNDC5  -  fibronectin type iii domain containing 5, PDGFRA  -  platelet-derived growth factor receptor, alpha polypeptide, DLL3  -  delta-like 3 (drosophila), PIK3R1  -  phosphoinositide-3-kinase, regulatory subunit 1 (alpha), DLL1  -  delta-like 1 (drosophila), SEMA5A  -  sema domain, seven thrombospondin repeats (type 1 and type 1-like), transmembrane domain (tm) and short cytoplasmic domain, (semaphorin) 5a, MORF4L2  -  mortality factor 4 like 2, TWIST1  -  twist basic helix-loop-helix transcription factor 1, FZD7  -  frizzled family receptor 7, NR2F1  -  nuclear receptor subfamily 2, group f, member 1, ADA  -  adenosine deaminase, MAP2K6  -  mitogen-activated protein kinase kinase 6, SERPINF1  -  serpin peptidase inhibitor, clade f (alpha-2 antiplasmin, pigment epithelium derived factor), member 1, RBM24  -  rna binding motif protein 24, ITPKB  -  inositol-trisphosphate 3-kinase b, TCF7L1  -  transcription factor 7-like 1 (t-cell specific, hmg-box), TGFBR1  -  transforming growth factor, beta receptor 1, ROBO2  -  roundabout, axon guidance receptor, homolog 2 (drosophila), RORB  -  rar-related orphan receptor b, TGFB1I1  -  transforming growth factor beta 1 induced transcript 1, INSM1  -  insulinoma-associated 1, ZEB2  -  zinc finger e-box binding homeobox 2, DNMT3B  -  dna (cytosine-5-)-methyltransferase 3 beta, SOX6  -  sry (sex determining region y)-box 6, SLIT1  -  slit homolog 1 (drosophila), TGIF1  -  tgfb-induced factor homeobox 1, EPHA4  -  eph receptor a4, S100A10  -  s100 calcium binding protein a10, BAMBI  -  bmp and activin membrane-bound inhibitor, NBR1  -  neighbor of brca1 gene 1, KLF4  -  kruppel-like factor 4 (gut), BOC  -  boc cell adhesion associated, oncogene regulated, FOS  -  fbj murine osteosarcoma viral oncogene homolog, CYR61  -  cysteine-rich, angiogenic inducer, 61, KLF13  -  kruppel-like factor 13, ADM  -  adrenomedullin, PTPRD  -  protein tyrosine phosphatase, receptor type, d, FBN2  -  fibrillin 2, NR1D2  -  nuclear receptor subfamily 1, group d, member 2]"
GO:0048869	cellular developmental process	5.58E-12	9.87E-09	1.82	16376	2085	548	127	"[CREB5  -  camp responsive element binding protein 5, A2M  -  alpha-2-macroglobulin, ITM2C  -  integral membrane protein 2c, BNIP2  -  bcl2/adenovirus e1b 19kda interacting protein 2, FN1  -  fibronectin 1, LGALS8  -  lectin, galactoside-binding, soluble, 8, F11R  -  f11 receptor, PAX6  -  paired box 6, GSN  -  gelsolin, RFX3  -  regulatory factor x, 3 (influences hla class ii expression), DCX  -  doublecortin, BDH2  -  3-hydroxybutyrate dehydrogenase, type 2, GAB2  -  grb2-associated binding protein 2, TRPS1  -  trichorhinophalangeal syndrome i, DKK1  -  dickkopf wnt signaling pathway inhibitor 1, VEZF1  -  vascular endothelial zinc finger 1, PBXIP1  -  pre-b-cell leukemia homeobox interacting protein 1, EN1  -  engrailed homeobox 1, ZNF521  -  zinc finger protein 521, APC  -  adenomatous polyposis coli, KLF5  -  kruppel-like factor 5 (intestinal), PLP1  -  proteolipid protein 1, GADD45G  -  growth arrest and dna-damage-inducible, gamma, DFNA5  -  deafness, autosomal dominant 5, CYTL1  -  cytokine-like 1, HES4  -  hairy and enhancer of split 4 (drosophila), PLCG2  -  phospholipase c, gamma 2 (phosphatidylinositol-specific), ELF1  -  e74-like factor 1 (ets domain transcription factor), APOLD1  -  apolipoprotein l domain containing 1, DHRS2  -  dehydrogenase/reductase (sdr family) member 2, MSI2  -  musashi rna-binding protein 2, BMP7  -  bone morphogenetic protein 7, CXCR4  -  chemokine (c-x-c motif) receptor 4, FGFR3  -  fibroblast growth factor receptor 3, KIAA1161  -  kiaa1161, PTCH1  -  patched 1, PDGFRA  -  platelet-derived growth factor receptor, alpha polypeptide, DLL1  -  delta-like 1 (drosophila), EGR1  -  early growth response 1, HAS2  -  hyaluronan synthase 2, FZD7  -  frizzled family receptor 7, FZD6  -  frizzled family receptor 6, TP53INP2  -  tumor protein p53 inducible nuclear protein 2, ADA  -  adenosine deaminase, GPSM2  -  g-protein signaling modulator 2, ATL1  -  atlastin gtpase 1, IL31RA  -  interleukin 31 receptor a, TCF7L1  -  transcription factor 7-like 1 (t-cell specific, hmg-box), MAP3K1  -  mitogen-activated protein kinase kinase kinase 1, e3 ubiquitin protein ligase, ROBO2  -  roundabout, axon guidance receptor, homolog 2 (drosophila), RORB  -  rar-related orphan receptor b, INSM1  -  insulinoma-associated 1, S100A4  -  s100 calcium binding protein a4, CDKN1C  -  cyclin-dependent kinase inhibitor 1c (p57, kip2), SPRY2  -  sprouty homolog 2 (drosophila), S100A6  -  s100 calcium binding protein a6, SOX6  -  sry (sex determining region y)-box 6, FAT4  -  fat atypical cadherin 4, CLIP3  -  cap-gly domain containing linker protein 3, TIPARP  -  tcdd-inducible poly(adp-ribose) polymerase, SULF2  -  sulfatase 2, PDE2A  -  phosphodiesterase 2a, cgmp-stimulated, KLF6  -  kruppel-like factor 6, CDH11  -  cadherin 11, type 2, ob-cadherin (osteoblast), SATB1  -  satb homeobox 1, ADM  -  adrenomedullin, PTPRD  -  protein tyrosine phosphatase, receptor type, d, HES5  -  hairy and enhancer of split 5 (drosophila), CBFA2T2  -  core-binding factor, runt domain, alpha subunit 2; translocated to, 2, CRB1  -  crumbs homolog 1 (drosophila), TTC21B  -  tetratricopeptide repeat domain 21b, ARID5B  -  at rich interactive domain 5b (mrf1-like), CTGF  -  connective tissue growth factor, NOTCH4  -  notch 4, JAG1  -  jagged 1, AGT  -  angiotensinogen (serpin peptidase inhibitor, clade a, member 8), MAP2  -  microtubule-associated protein 2, HDAC5  -  histone deacetylase 5, ATF3  -  activating transcription factor 3, ID2  -  inhibitor of dna binding 2, dominant negative helix-loop-helix protein, ID3  -  inhibitor of dna binding 3, dominant negative helix-loop-helix protein, CHD2  -  chromodomain helicase dna binding protein 2, HEY1  -  hairy/enhancer-of-split related with yrpw motif 1, EID2B  -  ep300 interacting inhibitor of differentiation 2b, HS6ST1  -  heparan sulfate 6-o-sulfotransferase 1, FAM65B  -  family with sequence similarity 65, member b, MAFF  -  v-maf avian musculoaponeurotic fibrosarcoma oncogene homolog f, ZBTB18  -  zinc finger and btb domain containing 18, ACKR3  -  atypical chemokine receptor 3, EYA1  -  eyes absent homolog 1 (drosophila), NKX6-1  -  nk6 homeobox 1, NHS  -  nance-horan syndrome (congenital cataracts and dental anomalies), OSR2  -  odd-skipped related 2 (drosophila), FYN  -  fyn oncogene related to src, fgr, yes, F2RL1  -  coagulation factor ii (thrombin) receptor-like 1, FZD2  -  frizzled family receptor 2, CITED2  -  cbp/p300-interacting transactivator, with glu/asp-rich carboxy-terminal domain, 2, MAP7  -  microtubule-associated protein 7, KLF15  -  kruppel-like factor 15, SMOC1  -  sparc related modular calcium binding 1, PROX1  -  prospero homeobox 1, JUND  -  jun d proto-oncogene, LRP6  -  low density lipoprotein receptor-related protein 6, KLF2  -  kruppel-like factor 2 (lung), PIK3R1  -  phosphoinositide-3-kinase, regulatory subunit 1 (alpha), TWIST1  -  twist basic helix-loop-helix transcription factor 1, NFATC4  -  nuclear factor of activated t-cells, cytoplasmic, calcineurin-dependent 4, CD9  -  cd9 molecule, MAP2K6  -  mitogen-activated protein kinase kinase 6, ETV1  -  ets variant 1, RBM24  -  rna binding motif protein 24, TPP1  -  tripeptidyl peptidase i, RUNX3  -  runt-related transcription factor 3, TGFBR1  -  transforming growth factor, beta receptor 1, TGFB1I1  -  transforming growth factor beta 1 induced transcript 1, EPHB1  -  eph receptor b1, EPHA4  -  eph receptor a4, SSBP1  -  single-stranded dna binding protein 1, mitochondrial, KLF4  -  kruppel-like factor 4 (gut), BOC  -  boc cell adhesion associated, oncogene regulated, CYR61  -  cysteine-rich, angiogenic inducer, 61, FOS  -  fbj murine osteosarcoma viral oncogene homolog, ANXA1  -  annexin a1, BCHE  -  butyrylcholinesterase, VCAN  -  versican, NR4A1  -  nuclear receptor subfamily 4, group a, member 1, GAS1  -  growth arrest-specific 1]"
GO:0050896	response to stimulus	5.17E-12	1.07E-08	1.38	16376	6026	548	279	"[A2M  -  alpha-2-macroglobulin, BNIP3L  -  bcl2/adenovirus e1b 19kda interacting protein 3-like, AKAP9  -  a kinase (prka) anchor protein (yotiao) 9, REV3L  -  rev3-like, polymerase (dna directed), zeta, catalytic subunit, CAB39L  -  calcium binding protein 39-like, MAP3K8  -  mitogen-activated protein kinase kinase kinase 8, RGR  -  retinal g protein coupled receptor, LIFR  -  leukemia inhibitory factor receptor alpha, OS9  -  osteosarcoma amplified 9, endoplasmic reticulum lectin, GCNT2  -  glucosaminyl (n-acetyl) transferase 2, i-branching enzyme (i blood group), LPAR6  -  lysophosphatidic acid receptor 6, TRPS1  -  trichorhinophalangeal syndrome i, DKK1  -  dickkopf wnt signaling pathway inhibitor 1, EN1  -  engrailed homeobox 1, NCAM1  -  neural cell adhesion molecule 1, DACT3  -  dishevelled-binding antagonist of beta-catenin 3, KLF5  -  kruppel-like factor 5 (intestinal), KLF9  -  kruppel-like factor 9, CDC42EP4  -  cdc42 effector protein (rho gtpase binding) 4, KSR1  -  kinase suppressor of ras 1, APCDD1  -  adenomatosis polyposis coli down-regulated 1, RLBP1  -  retinaldehyde binding protein 1, MYO10  -  myosin x, PLOD2  -  procollagen-lysine, 2-oxoglutarate 5-dioxygenase 2, RAB3D  -  rab3d, member ras oncogene family, PLP1  -  proteolipid protein 1, GADD45G  -  growth arrest and dna-damage-inducible, gamma, EGR3  -  early growth response 3, CPE  -  carboxypeptidase e, PLXNA2  -  plexin a2, EPS8L1  -  eps8-like 1, PLCG2  -  phospholipase c, gamma 2 (phosphatidylinositol-specific), APOLD1  -  apolipoprotein l domain containing 1, DHRS2  -  dehydrogenase/reductase (sdr family) member 2, APOBEC3F  -  apolipoprotein b mrna editing enzyme, catalytic polypeptide-like 3f, PLCD1  -  phospholipase c, delta 1, DOCK10  -  dedicator of cytokinesis 10, KAT2B  -  k(lysine) acetyltransferase 2b, TRIM22  -  tripartite motif containing 22, BMP7  -  bone morphogenetic protein 7, STK38L  -  serine/threonine kinase 38 like, ACVR2A  -  activin a receptor, type iia, DLL1  -  delta-like 1 (drosophila), EGR1  -  early growth response 1, FZD7  -  frizzled family receptor 7, FZD6  -  frizzled family receptor 6, C1orf51  -  chromosome 1 open reading frame 51, ADA  -  adenosine deaminase, GPSM2  -  g-protein signaling modulator 2, ADCY8  -  adenylate cyclase 8 (brain), TCF7L1  -  transcription factor 7-like 1 (t-cell specific, hmg-box), AMOTL2  -  angiomotin like 2, ADCY2  -  adenylate cyclase 2 (brain), CTDSP2  -  ctd (carboxy-terminal domain, rna polymerase ii, polypeptide a) small phosphatase 2, ROBO2  -  roundabout, axon guidance receptor, homolog 2 (drosophila), AKAP7  -  a kinase (prka) anchor protein 7, MAML3  -  mastermind-like 3 (drosophila), HIST3H2A  -  histone cluster 3, h2a, RORB  -  rar-related orphan receptor b, SPRY2  -  sprouty homolog 2 (drosophila), AFAP1L2  -  actin filament associated protein 1-like 2, SLIT1  -  slit homolog 1 (drosophila), SOX6  -  sry (sex determining region y)-box 6, PPP1R15A  -  protein phosphatase 1, regulatory subunit 15a, BCL10  -  b-cell cll/lymphoma 10, SLC25A24  -  solute carrier family 25 (mitochondrial carrier; phosphate carrier), member 24, GNAI2  -  guanine nucleotide binding protein (g protein), alpha inhibiting activity polypeptide 2, TNFRSF19  -  tumor necrosis factor receptor superfamily, member 19, KLF6  -  kruppel-like factor 6, GMPR  -  guanosine monophosphate reductase, ADM  -  adrenomedullin, PAK6  -  p21 protein (cdc42/rac)-activated kinase 6, HES5  -  hairy and enhancer of split 5 (drosophila), CAPS  -  calcyphosine, TTC21B  -  tetratricopeptide repeat domain 21b, MTTP  -  microsomal triglyceride transfer protein, CAPN3  -  calpain 3, (p94), ARID5B  -  at rich interactive domain 5b (mrf1-like), SYT1  -  synaptotagmin i, ITGB1BP2  -  integrin beta 1 binding protein (melusin) 2, CTGF  -  connective tissue growth factor, JAG1  -  jagged 1, AGT  -  angiotensinogen (serpin peptidase inhibitor, clade a, member 8), RAD54B  -  rad54 homolog b (s. cerevisiae), INSIG2  -  insulin induced gene 2, RPE65  -  retinal pigment epithelium-specific protein 65kda, HDAC5  -  histone deacetylase 5, HHAT  -  hedgehog acyltransferase, APOBEC3G  -  apolipoprotein b mrna editing enzyme, catalytic polypeptide-like 3g, CTSK  -  cathepsin k, SPSB3  -  spla/ryanodine receptor domain and socs box containing 3, UVRAG  -  uv radiation resistance associated, ACKR3  -  atypical chemokine receptor 3, EYA1  -  eyes absent homolog 1 (drosophila), ALDH3A1  -  aldehyde dehydrogenase 3 family, member a1, F2R  -  coagulation factor ii (thrombin) receptor, FYN  -  fyn oncogene related to src, fgr, yes, F2RL1  -  coagulation factor ii (thrombin) receptor-like 1, FZD2  -  frizzled family receptor 2, CITED2  -  cbp/p300-interacting transactivator, with glu/asp-rich carboxy-terminal domain, 2, MICU1  -  mitochondrial calcium uptake 1, KLF15  -  kruppel-like factor 15, PROX1  -  prospero homeobox 1, EYA4  -  eyes absent homolog 4 (drosophila), JUND  -  jun d proto-oncogene, KLF2  -  kruppel-like factor 2 (lung), POLR3GL  -  polymerase (rna) iii (dna directed) polypeptide g (32kd)-like, CCNG1  -  cyclin g1, CORO1B  -  coronin, actin binding protein, 1b, TWIST1  -  twist basic helix-loop-helix transcription factor 1, CD9  -  cd9 molecule, MAP2K5  -  mitogen-activated protein kinase kinase 5, ETV1  -  ets variant 1, MAP2K6  -  mitogen-activated protein kinase kinase 6, TNFSF10  -  tumor necrosis factor (ligand) superfamily, member 10, ITPKB  -  inositol-trisphosphate 3-kinase b, GAD1  -  glutamate decarboxylase 1 (brain, 67kda), MAPK10  -  mitogen-activated protein kinase 10, ACSBG1  -  acyl-coa synthetase bubblegum family member 1, CBLB  -  cbl proto-oncogene b, e3 ubiquitin protein ligase, EPHB1  -  eph receptor b1, PELI1  -  pellino e3 ubiquitin protein ligase 1, PELI2  -  pellino e3 ubiquitin protein ligase family member 2, AMPH  -  amphiphysin, UCP2  -  uncoupling protein 2 (mitochondrial, proton carrier), EPHA4  -  eph receptor a4, BAMBI  -  bmp and activin membrane-bound inhibitor, KLF4  -  kruppel-like factor 4 (gut), DTX4  -  deltex homolog 4 (drosophila), BOC  -  boc cell adhesion associated, oncogene regulated, PLCXD2  -  phosphatidylinositol-specific phospholipase c, x domain containing 2, NR4A3  -  nuclear receptor subfamily 4, group a, member 3, ANXA1  -  annexin a1, CSPG4  -  chondroitin sulfate proteoglycan 4, SPON2  -  spondin 2, extracellular matrix protein, PRKAR2B  -  protein kinase, camp-dependent, regulatory, type ii, beta, NR1D2  -  nuclear receptor subfamily 1, group d, member 2, NR4A1  -  nuclear receptor subfamily 4, group a, member 1, GAS1  -  growth arrest-specific 1, FN1  -  fibronectin 1, F11R  -  f11 receptor, PAX6  -  paired box 6, GSN  -  gelsolin, MICAL1  -  microtubule associated monooxygenase, calponin and lim domain containing 1, RAB8B  -  rab8b, member ras oncogene family, SDCBP  -  syndecan binding protein (syntenin), DCX  -  doublecortin, GAB2  -  grb2-associated binding protein 2, VEZF1  -  vascular endothelial zinc finger 1, PHLPP1  -  ph domain and leucine rich repeat protein phosphatase 1, TP53TG1  -  tp53 target 1 (non-protein coding), APC  -  adenomatous polyposis coli, ERRFI1  -  erbb receptor feedback inhibitor 1, PIAS1  -  protein inhibitor of activated stat, 1, NCALD  -  neurocalcin delta, GNG2  -  guanine nucleotide binding protein (g protein), gamma 2, CYTL1  -  cytokine-like 1, FKBP1B  -  fk506 binding protein 1b, 12.6 kda, AKAP13  -  a kinase (prka) anchor protein 13, KDM3A  -  lysine (k)-specific demethylase 3a, C1orf85  -  chromosome 1 open reading frame 85, DUSP10  -  dual specificity phosphatase 10, SCN1A  -  sodium channel, voltage-gated, type i, alpha subunit, SCG2  -  secretogranin ii, FGF14  -  fibroblast growth factor 14, CXCR4  -  chemokine (c-x-c motif) receptor 4, FGFR3  -  fibroblast growth factor receptor 3, ATXN1  -  ataxin 1, PTCH1  -  patched 1, JMY  -  junction mediating and regulatory protein, p53 cofactor, PDGFRA  -  platelet-derived growth factor receptor, alpha polypeptide, AHRR  -  aryl-hydrocarbon receptor repressor, HAS2  -  hyaluronan synthase 2, ENPP2  -  ectonucleotide pyrophosphatase/phosphodiesterase 2, GPC4  -  glypican 4, SERPINF1  -  serpin peptidase inhibitor, clade f (alpha-2 antiplasmin, pigment epithelium derived factor), member 1, IL31RA  -  interleukin 31 receptor a, GPR162  -  g protein-coupled receptor 162, RND3  -  rho family gtpase 3, MAP3K1  -  mitogen-activated protein kinase kinase kinase 1, e3 ubiquitin protein ligase, CREBRF  -  creb3 regulatory factor, SPATA18  -  spermatogenesis associated 18, S100A6  -  s100 calcium binding protein a6, CDKN1B  -  cyclin-dependent kinase inhibitor 1b (p27, kip1), FAM175A  -  family with sequence similarity 175, member a, FAT4  -  fat atypical cadherin 4, S100A10  -  s100 calcium binding protein a10, DAPK1  -  death-associated protein kinase 1, SULF2  -  sulfatase 2, TIPARP  -  tcdd-inducible poly(adp-ribose) polymerase, PDE2A  -  phosphodiesterase 2a, cgmp-stimulated, SATB1  -  satb homeobox 1, DACH1  -  dachshund homolog 1 (drosophila), PTPRD  -  protein tyrosine phosphatase, receptor type, d, ARHGAP9  -  rho gtpase activating protein 9, ZFAND5  -  zinc finger, an1-type domain 5, MGST2  -  microsomal glutathione s-transferase 2, IFIT2  -  interferon-induced protein with tetratricopeptide repeats 2, IFIT1  -  interferon-induced protein with tetratricopeptide repeats 1, TIMP2  -  timp metallopeptidase inhibitor 2, IFIT3  -  interferon-induced protein with tetratricopeptide repeats 3, TIMP4  -  timp metallopeptidase inhibitor 4, HIST2H2BE  -  histone cluster 2, h2be, EPC2  -  enhancer of polycomb homolog 2 (drosophila), PTX3  -  pentraxin 3, long, ATP1A2  -  atpase, na+/k+ transporting, alpha 2 polypeptide, TLE1  -  transducin-like enhancer of split 1 (e(sp1) homolog, drosophila), TLE4  -  transducin-like enhancer of split 4 (e(sp1) homolog, drosophila), NOTCH4  -  notch 4, NOVA1  -  neuro-oncological ventral antigen 1, CHN2  -  chimerin 2, MAP2  -  microtubule-associated protein 2, SEMA6A  -  sema domain, transmembrane domain (tm), and cytoplasmic domain, (semaphorin) 6a, ABCB4  -  atp-binding cassette, sub-family b (mdr/tap), member 4, CHL1  -  cell adhesion molecule l1-like, PILRB  -  paired immunoglobin-like type 2 receptor beta, DOCK6  -  dedicator of cytokinesis 6, WSB1  -  wd repeat and socs box containing 1, ATF3  -  activating transcription factor 3, ID2  -  inhibitor of dna binding 2, dominant negative helix-loop-helix protein, ID3  -  inhibitor of dna binding 3, dominant negative helix-loop-helix protein, DUSP4  -  dual specificity phosphatase 4, CHD2  -  chromodomain helicase dna binding protein 2, HEY1  -  hairy/enhancer-of-split related with yrpw motif 1, TSPYL5  -  tspy-like 5, GPR12  -  g protein-coupled receptor 12, NFKBIA  -  nuclear factor of kappa light polypeptide gene enhancer in b-cells inhibitor, alpha, GPR18  -  g protein-coupled receptor 18, FOXP2  -  forkhead box p2, TTBK2  -  tau tubulin kinase 2, NKX6-1  -  nk6 homeobox 1, TSC22D3  -  tsc22 domain family, member 3, GPER1  -  g protein-coupled estrogen receptor 1, IFIH1  -  interferon induced with helicase c domain 1, DUSP1  -  dual specificity phosphatase 1, HBP1  -  hmg-box transcription factor 1, MAP7  -  microtubule-associated protein 7, SMOC1  -  sparc related modular calcium binding 1, CSPG5  -  chondroitin sulfate proteoglycan 5 (neuroglycan c), TRIM62  -  tripartite motif containing 62, FNDC5  -  fibronectin type iii domain containing 5, LRP6  -  low density lipoprotein receptor-related protein 6, CXXC4  -  cxxc finger protein 4, NEDD9  -  neural precursor cell expressed, developmentally down-regulated 9, DLL3  -  delta-like 3 (drosophila), PIK3R1  -  phosphoinositide-3-kinase, regulatory subunit 1 (alpha), SEMA5A  -  sema domain, seven thrombospondin repeats (type 1 and type 1-like), transmembrane domain (tm) and short cytoplasmic domain, (semaphorin) 5a, SPARCL1  -  sparc-like 1 (hevin), MORF4L2  -  mortality factor 4 like 2, TFDP2  -  transcription factor dp-2 (e2f dimerization partner 2), NFATC4  -  nuclear factor of activated t-cells, cytoplasmic, calcineurin-dependent 4, PDGFD  -  platelet derived growth factor d, NR2F1  -  nuclear receptor subfamily 2, group f, member 1, ZFYVE26  -  zinc finger, fyve domain containing 26, RASD1  -  ras, dexamethasone-induced 1, ST8SIA1  -  st8 alpha-n-acetyl-neuraminide alpha-2,8-sialyltransferase 1, GRIA3  -  glutamate receptor, ionotropic, ampa 3, TPP1  -  tripeptidyl peptidase i, TGFBR1  -  transforming growth factor, beta receptor 1, SEZ6L  -  seizure related 6 homolog (mouse)-like, FGD3  -  fyve, rhogef and ph domain containing 3, ARHGEF4  -  rho guanine nucleotide exchange factor (gef) 4, TGFB1I1  -  transforming growth factor beta 1 induced transcript 1, ATP6V0E2  -  atpase, h+ transporting v0 subunit e2, TP53INP1  -  tumor protein p53 inducible nuclear protein 1, DNMT3B  -  dna (cytosine-5-)-methyltransferase 3 beta, TGIF1  -  tgfb-induced factor homeobox 1, NBR1  -  neighbor of brca1 gene 1, FOSB  -  fbj murine osteosarcoma viral oncogene homolog b, PIK3CA  -  phosphatidylinositol-4,5-bisphosphate 3-kinase, catalytic subunit alpha, FOS  -  fbj murine osteosarcoma viral oncogene homolog, CXCL2  -  chemokine (c-x-c motif) ligand 2, CYR61  -  cysteine-rich, angiogenic inducer, 61, THBS4  -  thrombospondin 4, PIK3C2B  -  phosphatidylinositol-4-phosphate 3-kinase, catalytic subunit type 2 beta, SGK1  -  serum/glucocorticoid regulated kinase 1, BCHE  -  butyrylcholinesterase, BCKDHB  -  branched chain keto acid dehydrogenase e1, beta polypeptide, SH3GL2  -  sh3-domain grb2-like 2]"
GO:0048856	anatomical structure development	3.37E-11	5.22E-08	1.7	16376	2472	548	141	"[CREB5  -  camp responsive element binding protein 5, TAGLN3  -  transgelin 3, PAX6  -  paired box 6, GSN  -  gelsolin, RFX4  -  regulatory factor x, 4 (influences hla class ii expression), RFX3  -  regulatory factor x, 3 (influences hla class ii expression), DCX  -  doublecortin, PBX1  -  pre-b-cell leukemia homeobox 1, TRPS1  -  trichorhinophalangeal syndrome i, DKK1  -  dickkopf wnt signaling pathway inhibitor 1, VEZF1  -  vascular endothelial zinc finger 1, EN1  -  engrailed homeobox 1, APC  -  adenomatous polyposis coli, ERRFI1  -  erbb receptor feedback inhibitor 1, APCDD1  -  adenomatosis polyposis coli down-regulated 1, PLP1  -  proteolipid protein 1, EGR3  -  early growth response 3, PLXNA2  -  plexin a2, BIK  -  bcl2-interacting killer (apoptosis-inducing), CYTL1  -  cytokine-like 1, HES4  -  hairy and enhancer of split 4 (drosophila), MINPP1  -  multiple inositol-polyphosphate phosphatase 1, PLCD1  -  phospholipase c, delta 1, MOBP  -  myelin-associated oligodendrocyte basic protein, MSI2  -  musashi rna-binding protein 2, BMP7  -  bone morphogenetic protein 7, FGF14  -  fibroblast growth factor 14, CXCR4  -  chemokine (c-x-c motif) receptor 4, FGFR3  -  fibroblast growth factor receptor 3, ACVR2A  -  activin a receptor, type iia, IGSF8  -  immunoglobulin superfamily, member 8, KIAA1161  -  kiaa1161, RNF103  -  ring finger protein 103, PTCH1  -  patched 1, PDGFRA  -  platelet-derived growth factor receptor, alpha polypeptide, DLL1  -  delta-like 1 (drosophila), EGR1  -  early growth response 1, HAS2  -  hyaluronan synthase 2, FZD7  -  frizzled family receptor 7, FZD6  -  frizzled family receptor 6, ADA  -  adenosine deaminase, SERPINF1  -  serpin peptidase inhibitor, clade f (alpha-2 antiplasmin, pigment epithelium derived factor), member 1, TCF7L1  -  transcription factor 7-like 1 (t-cell specific, hmg-box), MAP3K1  -  mitogen-activated protein kinase kinase kinase 1, e3 ubiquitin protein ligase, ROBO2  -  roundabout, axon guidance receptor, homolog 2 (drosophila), RORB  -  rar-related orphan receptor b, COL9A3  -  collagen, type ix, alpha 3, INSM1  -  insulinoma-associated 1, CDKN1C  -  cyclin-dependent kinase inhibitor 1c (p57, kip2), ZEB2  -  zinc finger e-box binding homeobox 2, CDKN1B  -  cyclin-dependent kinase inhibitor 1b (p27, kip1), FAT4  -  fat atypical cadherin 4, SOX6  -  sry (sex determining region y)-box 6, SLIT1  -  slit homolog 1 (drosophila), TIPARP  -  tcdd-inducible poly(adp-ribose) polymerase, SULF2  -  sulfatase 2, PDE2A  -  phosphodiesterase 2a, cgmp-stimulated, TNFRSF19  -  tumor necrosis factor receptor superfamily, member 19, CDH11  -  cadherin 11, type 2, ob-cadherin (osteoblast), SATB1  -  satb homeobox 1, ADM  -  adrenomedullin, JHDM1D  -  jumonji c domain containing histone demethylase 1 homolog d (s. cerevisiae), ZFAND5  -  zinc finger, an1-type domain 5, HES5  -  hairy and enhancer of split 5 (drosophila), TIMP2  -  timp metallopeptidase inhibitor 2, CRB1  -  crumbs homolog 1 (drosophila), CAPN3  -  calpain 3, (p94), TIMP4  -  timp metallopeptidase inhibitor 4, FREM2  -  fras1 related extracellular matrix protein 2, ARID5B  -  at rich interactive domain 5b (mrf1-like), ITGB1BP2  -  integrin beta 1 binding protein (melusin) 2, CTGF  -  connective tissue growth factor, NOTCH4  -  notch 4, JAG1  -  jagged 1, AGT  -  angiotensinogen (serpin peptidase inhibitor, clade a, member 8), MAP2  -  microtubule-associated protein 2, SEMA6A  -  sema domain, transmembrane domain (tm), and cytoplasmic domain, (semaphorin) 6a, INSIG2  -  insulin induced gene 2, HDAC5  -  histone deacetylase 5, ID2  -  inhibitor of dna binding 2, dominant negative helix-loop-helix protein, ID3  -  inhibitor of dna binding 3, dominant negative helix-loop-helix protein, INTU  -  inturned planar cell polarity protein, CHD2  -  chromodomain helicase dna binding protein 2, HEY1  -  hairy/enhancer-of-split related with yrpw motif 1, EID2B  -  ep300 interacting inhibitor of differentiation 2b, HS6ST1  -  heparan sulfate 6-o-sulfotransferase 1, FAM65B  -  family with sequence similarity 65, member b, ZBTB18  -  zinc finger and btb domain containing 18, MAFF  -  v-maf avian musculoaponeurotic fibrosarcoma oncogene homolog f, FOXP2  -  forkhead box p2, EYA1  -  eyes absent homolog 1 (drosophila), ST8SIA4  -  st8 alpha-n-acetyl-neuraminide alpha-2,8-sialyltransferase 4, NKX6-1  -  nk6 homeobox 1, NHS  -  nance-horan syndrome (congenital cataracts and dental anomalies), PCDHB2  -  protocadherin beta 2, OSR2  -  odd-skipped related 2 (drosophila), FYN  -  fyn oncogene related to src, fgr, yes, F2RL1  -  coagulation factor ii (thrombin) receptor-like 1, FZD2  -  frizzled family receptor 2, MAPK8IP3  -  mitogen-activated protein kinase 8 interacting protein 3, CITED2  -  cbp/p300-interacting transactivator, with glu/asp-rich carboxy-terminal domain, 2, MAP7  -  microtubule-associated protein 7, LSAMP  -  limbic system-associated membrane protein, SMOC1  -  sparc related modular calcium binding 1, PROX1  -  prospero homeobox 1, EYA4  -  eyes absent homolog 4 (drosophila), CRISPLD2  -  cysteine-rich secretory protein lccl domain containing 2, CSPG5  -  chondroitin sulfate proteoglycan 5 (neuroglycan c), JUND  -  jun d proto-oncogene, LRP6  -  low density lipoprotein receptor-related protein 6, KLF2  -  kruppel-like factor 2 (lung), CRYBA1  -  crystallin, beta a1, DLL3  -  delta-like 3 (drosophila), CCNG1  -  cyclin g1, SEMA5A  -  sema domain, seven thrombospondin repeats (type 1 and type 1-like), transmembrane domain (tm) and short cytoplasmic domain, (semaphorin) 5a, TWIST1  -  twist basic helix-loop-helix transcription factor 1, TFDP2  -  transcription factor dp-2 (e2f dimerization partner 2), NFATC4  -  nuclear factor of activated t-cells, cytoplasmic, calcineurin-dependent 4, CD9  -  cd9 molecule, MAP2K5  -  mitogen-activated protein kinase kinase 5, ETV1  -  ets variant 1, TNFSF10  -  tumor necrosis factor (ligand) superfamily, member 10, TPP1  -  tripeptidyl peptidase i, RUNX3  -  runt-related transcription factor 3, TGFBR1  -  transforming growth factor, beta receptor 1, SCRG1  -  stimulator of chondrogenesis 1, SEZ6L  -  seizure related 6 homolog (mouse)-like, TRIM45  -  tripartite motif containing 45, EPHB1  -  eph receptor b1, TGIF1  -  tgfb-induced factor homeobox 1, UCP2  -  uncoupling protein 2 (mitochondrial, proton carrier), KLF4  -  kruppel-like factor 4 (gut), PIK3CA  -  phosphatidylinositol-4,5-bisphosphate 3-kinase, catalytic subunit alpha, CYR61  -  cysteine-rich, angiogenic inducer, 61, FOS  -  fbj murine osteosarcoma viral oncogene homolog, NR4A3  -  nuclear receptor subfamily 4, group a, member 3, ANXA1  -  annexin a1, VCAN  -  versican, GAS1  -  growth arrest-specific 1, PCDH18  -  protocadherin 18, SH3GL2  -  sh3-domain grb2-like 2]"
GO:0050793	regulation of developmental process	5.77E-11	7.94E-08	1.91	16376	1631	548	104	"[MEX3C  -  mex-3 rna binding family member c, ITM2C  -  integral membrane protein 2c, BNIP2  -  bcl2/adenovirus e1b 19kda interacting protein 2, FN1  -  fibronectin 1, PAX6  -  paired box 6, RFX3  -  regulatory factor x, 3 (influences hla class ii expression), PBX1  -  pre-b-cell leukemia homeobox 1, GCNT2  -  glucosaminyl (n-acetyl) transferase 2, i-branching enzyme (i blood group), TRPS1  -  trichorhinophalangeal syndrome i, DKK1  -  dickkopf wnt signaling pathway inhibitor 1, BTG1  -  b-cell translocation gene 1, anti-proliferative, APC  -  adenomatous polyposis coli, CDC42EP4  -  cdc42 effector protein (rho gtpase binding) 4, ERRFI1  -  erbb receptor feedback inhibitor 1, PIAS1  -  protein inhibitor of activated stat, 1, MYO10  -  myosin x, APOLD1  -  apolipoprotein l domain containing 1, FKBP1B  -  fk506 binding protein 1b, 12.6 kda, DUSP10  -  dual specificity phosphatase 10, BMP7  -  bone morphogenetic protein 7, CXCR4  -  chemokine (c-x-c motif) receptor 4, FGFR3  -  fibroblast growth factor receptor 3, ACVR2A  -  activin a receptor, type iia, PTCH1  -  patched 1, PDGFRA  -  platelet-derived growth factor receptor, alpha polypeptide, DLL1  -  delta-like 1 (drosophila), EGR1  -  early growth response 1, FZD7  -  frizzled family receptor 7, FZD6  -  frizzled family receptor 6, ADA  -  adenosine deaminase, SERPINF1  -  serpin peptidase inhibitor, clade f (alpha-2 antiplasmin, pigment epithelium derived factor), member 1, TCF7L1  -  transcription factor 7-like 1 (t-cell specific, hmg-box), ROBO2  -  roundabout, axon guidance receptor, homolog 2 (drosophila), RORB  -  rar-related orphan receptor b, INSM1  -  insulinoma-associated 1, ZEB2  -  zinc finger e-box binding homeobox 2, CDKN1B  -  cyclin-dependent kinase inhibitor 1b (p27, kip1), SLIT1  -  slit homolog 1 (drosophila), SOX6  -  sry (sex determining region y)-box 6, S100A10  -  s100 calcium binding protein a10, ADM  -  adrenomedullin, PTPRD  -  protein tyrosine phosphatase, receptor type, d, FBN2  -  fibrillin 2, CBFA2T2  -  core-binding factor, runt domain, alpha subunit 2; translocated to, 2, HES5  -  hairy and enhancer of split 5 (drosophila), TIMP2  -  timp metallopeptidase inhibitor 2, CAPN3  -  calpain 3, (p94), RUFY3  -  run and fyve domain containing 3, CTGF  -  connective tissue growth factor, NOTCH4  -  notch 4, JAG1  -  jagged 1, AGT  -  angiotensinogen (serpin peptidase inhibitor, clade a, member 8), SEMA6A  -  sema domain, transmembrane domain (tm), and cytoplasmic domain, (semaphorin) 6a, HDAC5  -  histone deacetylase 5, ID2  -  inhibitor of dna binding 2, dominant negative helix-loop-helix protein, ABCA5  -  atp-binding cassette, sub-family a (abc1), member 5, ID3  -  inhibitor of dna binding 3, dominant negative helix-loop-helix protein, HEY1  -  hairy/enhancer-of-split related with yrpw motif 1, NFKBIA  -  nuclear factor of kappa light polypeptide gene enhancer in b-cells inhibitor, alpha, NRARP  -  notch-regulated ankyrin repeat protein, MAFF  -  v-maf avian musculoaponeurotic fibrosarcoma oncogene homolog f, FOXP2  -  forkhead box p2, EYA1  -  eyes absent homolog 1 (drosophila), NKX6-1  -  nk6 homeobox 1, TSC22D3  -  tsc22 domain family, member 3, GPER1  -  g protein-coupled estrogen receptor 1, OSR2  -  odd-skipped related 2 (drosophila), FYN  -  fyn oncogene related to src, fgr, yes, FZD2  -  frizzled family receptor 2, MAPK8IP3  -  mitogen-activated protein kinase 8 interacting protein 3, CITED2  -  cbp/p300-interacting transactivator, with glu/asp-rich carboxy-terminal domain, 2, SMOC1  -  sparc related modular calcium binding 1, PROX1  -  prospero homeobox 1, JUND  -  jun d proto-oncogene, FNDC5  -  fibronectin type iii domain containing 5, LRP6  -  low density lipoprotein receptor-related protein 6, DLL3  -  delta-like 3 (drosophila), PIK3R1  -  phosphoinositide-3-kinase, regulatory subunit 1 (alpha), CORO1B  -  coronin, actin binding protein, 1b, SEMA5A  -  sema domain, seven thrombospondin repeats (type 1 and type 1-like), transmembrane domain (tm) and short cytoplasmic domain, (semaphorin) 5a, MORF4L2  -  mortality factor 4 like 2, TWIST1  -  twist basic helix-loop-helix transcription factor 1, NR2F1  -  nuclear receptor subfamily 2, group f, member 1, MAP2K5  -  mitogen-activated protein kinase kinase 5, MAP2K6  -  mitogen-activated protein kinase kinase 6, RBM24  -  rna binding motif protein 24, ITPKB  -  inositol-trisphosphate 3-kinase b, TGFBR1  -  transforming growth factor, beta receptor 1, CBLB  -  cbl proto-oncogene b, e3 ubiquitin protein ligase, FGD3  -  fyve, rhogef and ph domain containing 3, TGFB1I1  -  transforming growth factor beta 1 induced transcript 1, EPHB1  -  eph receptor b1, DNMT3B  -  dna (cytosine-5-)-methyltransferase 3 beta, TGIF1  -  tgfb-induced factor homeobox 1, EPHA4  -  eph receptor a4, BAMBI  -  bmp and activin membrane-bound inhibitor, KLF4  -  kruppel-like factor 4 (gut), NBR1  -  neighbor of brca1 gene 1, BOC  -  boc cell adhesion associated, oncogene regulated, FOS  -  fbj murine osteosarcoma viral oncogene homolog, CYR61  -  cysteine-rich, angiogenic inducer, 61, THBS4  -  thrombospondin 4, KLF13  -  kruppel-like factor 13, NR1D2  -  nuclear receptor subfamily 1, group d, member 2]"
GO:0010628	positive regulation of gene expression	8.75E-11	1.08E-07	2.09	16376	1187	548	83	"[CREB5  -  camp responsive element binding protein 5, HES5  -  hairy and enhancer of split 5 (drosophila), CBFA2T2  -  core-binding factor, runt domain, alpha subunit 2; translocated to, 2, CAPN3  -  calpain 3, (p94), PAX6  -  paired box 6, RFX4  -  regulatory factor x, 4 (influences hla class ii expression), TLE1  -  transducin-like enhancer of split 1 (e(sp1) homolog, drosophila), RFX3  -  regulatory factor x, 3 (influences hla class ii expression), CTGF  -  connective tissue growth factor, NOTCH4  -  notch 4, PBX1  -  pre-b-cell leukemia homeobox 1, JAG1  -  jagged 1, AGT  -  angiotensinogen (serpin peptidase inhibitor, clade a, member 8), INSIG2  -  insulin induced gene 2, EN1  -  engrailed homeobox 1, HDAC5  -  histone deacetylase 5, ATF3  -  activating transcription factor 3, KLF5  -  kruppel-like factor 5 (intestinal), ID2  -  inhibitor of dna binding 2, dominant negative helix-loop-helix protein, PIAS1  -  protein inhibitor of activated stat, 1, PLP1  -  proteolipid protein 1, HEY1  -  hairy/enhancer-of-split related with yrpw motif 1, NFKBIA  -  nuclear factor of kappa light polypeptide gene enhancer in b-cells inhibitor, alpha, EYA1  -  eyes absent homolog 1 (drosophila), CYTL1  -  cytokine-like 1, NKX6-1  -  nk6 homeobox 1, ELF1  -  e74-like factor 1 (ets domain transcription factor), GPER1  -  g protein-coupled estrogen receptor 1, F2R  -  coagulation factor ii (thrombin) receptor, OSR2  -  odd-skipped related 2 (drosophila), KDM3A  -  lysine (k)-specific demethylase 3a, F2RL1  -  coagulation factor ii (thrombin) receptor-like 1, KAT2B  -  k(lysine) acetyltransferase 2b, C1orf85  -  chromosome 1 open reading frame 85, BMP7  -  bone morphogenetic protein 7, FZD2  -  frizzled family receptor 2, CITED2  -  cbp/p300-interacting transactivator, with glu/asp-rich carboxy-terminal domain, 2, KLF15  -  kruppel-like factor 15, PROX1  -  prospero homeobox 1, ATXN1  -  ataxin 1, JUND  -  jun d proto-oncogene, KLF2  -  kruppel-like factor 2 (lung), LRP6  -  low density lipoprotein receptor-related protein 6, PIK3R1  -  phosphoinositide-3-kinase, regulatory subunit 1 (alpha), DLL1  -  delta-like 1 (drosophila), EGR1  -  early growth response 1, EPC1  -  enhancer of polycomb homolog 1 (drosophila), MORF4L2  -  mortality factor 4 like 2, TWIST1  -  twist basic helix-loop-helix transcription factor 1, TFDP2  -  transcription factor dp-2 (e2f dimerization partner 2), NFATC4  -  nuclear factor of activated t-cells, cytoplasmic, calcineurin-dependent 4, FZD7  -  frizzled family receptor 7, NR2F1  -  nuclear receptor subfamily 2, group f, member 1, TP53INP2  -  tumor protein p53 inducible nuclear protein 2, MAP2K5  -  mitogen-activated protein kinase kinase 5, ETV1  -  ets variant 1, IL31RA  -  interleukin 31 receptor a, TCF7L1  -  transcription factor 7-like 1 (t-cell specific, hmg-box), TGFBR1  -  transforming growth factor, beta receptor 1, MAML3  -  mastermind-like 3 (drosophila), RORB  -  rar-related orphan receptor b, TGFB1I1  -  transforming growth factor beta 1 induced transcript 1, EBF1  -  early b-cell factor 1, ZNF711  -  zinc finger protein 711, SPRY2  -  sprouty homolog 2 (drosophila), CDKN1C  -  cyclin-dependent kinase inhibitor 1c (p57, kip2), TP53INP1  -  tumor protein p53 inducible nuclear protein 1, ZEB2  -  zinc finger e-box binding homeobox 2, AFAP1L2  -  actin filament associated protein 1-like 2, SOX6  -  sry (sex determining region y)-box 6, DNMT3B  -  dna (cytosine-5-)-methyltransferase 3 beta, BAMBI  -  bmp and activin membrane-bound inhibitor, BCL10  -  b-cell cll/lymphoma 10, KLF4  -  kruppel-like factor 4 (gut), FOS  -  fbj murine osteosarcoma viral oncogene homolog, CYR61  -  cysteine-rich, angiogenic inducer, 61, KLF6  -  kruppel-like factor 6, KLF13  -  kruppel-like factor 13, NR4A3  -  nuclear receptor subfamily 4, group a, member 3, KAT6B  -  k(lysine) acetyltransferase 6b, JHDM1D  -  jumonji c domain containing histone demethylase 1 homolog d (s. cerevisiae), NR1D2  -  nuclear receptor subfamily 1, group d, member 2, NR4A1  -  nuclear receptor subfamily 4, group a, member 1]"
GO:0045893	"positive regulation of transcription, DNA-templated"	1.24E-10	1.28E-07	2.14	16376	1091	548	78	"[CREB5  -  camp responsive element binding protein 5, HES5  -  hairy and enhancer of split 5 (drosophila), CBFA2T2  -  core-binding factor, runt domain, alpha subunit 2; translocated to, 2, CAPN3  -  calpain 3, (p94), PAX6  -  paired box 6, RFX4  -  regulatory factor x, 4 (influences hla class ii expression), RFX3  -  regulatory factor x, 3 (influences hla class ii expression), NOTCH4  -  notch 4, PBX1  -  pre-b-cell leukemia homeobox 1, JAG1  -  jagged 1, AGT  -  angiotensinogen (serpin peptidase inhibitor, clade a, member 8), INSIG2  -  insulin induced gene 2, EN1  -  engrailed homeobox 1, HDAC5  -  histone deacetylase 5, ATF3  -  activating transcription factor 3, KLF5  -  kruppel-like factor 5 (intestinal), ID2  -  inhibitor of dna binding 2, dominant negative helix-loop-helix protein, PIAS1  -  protein inhibitor of activated stat, 1, HEY1  -  hairy/enhancer-of-split related with yrpw motif 1, NFKBIA  -  nuclear factor of kappa light polypeptide gene enhancer in b-cells inhibitor, alpha, EYA1  -  eyes absent homolog 1 (drosophila), CYTL1  -  cytokine-like 1, NKX6-1  -  nk6 homeobox 1, ELF1  -  e74-like factor 1 (ets domain transcription factor), GPER1  -  g protein-coupled estrogen receptor 1, F2R  -  coagulation factor ii (thrombin) receptor, OSR2  -  odd-skipped related 2 (drosophila), KDM3A  -  lysine (k)-specific demethylase 3a, F2RL1  -  coagulation factor ii (thrombin) receptor-like 1, KAT2B  -  k(lysine) acetyltransferase 2b, C1orf85  -  chromosome 1 open reading frame 85, BMP7  -  bone morphogenetic protein 7, FZD2  -  frizzled family receptor 2, CITED2  -  cbp/p300-interacting transactivator, with glu/asp-rich carboxy-terminal domain, 2, KLF15  -  kruppel-like factor 15, PROX1  -  prospero homeobox 1, ATXN1  -  ataxin 1, JUND  -  jun d proto-oncogene, KLF2  -  kruppel-like factor 2 (lung), LRP6  -  low density lipoprotein receptor-related protein 6, PIK3R1  -  phosphoinositide-3-kinase, regulatory subunit 1 (alpha), DLL1  -  delta-like 1 (drosophila), EGR1  -  early growth response 1, EPC1  -  enhancer of polycomb homolog 1 (drosophila), MORF4L2  -  mortality factor 4 like 2, TWIST1  -  twist basic helix-loop-helix transcription factor 1, TFDP2  -  transcription factor dp-2 (e2f dimerization partner 2), NFATC4  -  nuclear factor of activated t-cells, cytoplasmic, calcineurin-dependent 4, FZD7  -  frizzled family receptor 7, NR2F1  -  nuclear receptor subfamily 2, group f, member 1, TP53INP2  -  tumor protein p53 inducible nuclear protein 2, MAP2K5  -  mitogen-activated protein kinase kinase 5, ETV1  -  ets variant 1, IL31RA  -  interleukin 31 receptor a, TCF7L1  -  transcription factor 7-like 1 (t-cell specific, hmg-box), TGFBR1  -  transforming growth factor, beta receptor 1, MAML3  -  mastermind-like 3 (drosophila), RORB  -  rar-related orphan receptor b, TGFB1I1  -  transforming growth factor beta 1 induced transcript 1, EBF1  -  early b-cell factor 1, ZNF711  -  zinc finger protein 711, CDKN1C  -  cyclin-dependent kinase inhibitor 1c (p57, kip2), TP53INP1  -  tumor protein p53 inducible nuclear protein 1, ZEB2  -  zinc finger e-box binding homeobox 2, AFAP1L2  -  actin filament associated protein 1-like 2, SOX6  -  sry (sex determining region y)-box 6, BAMBI  -  bmp and activin membrane-bound inhibitor, BCL10  -  b-cell cll/lymphoma 10, KLF4  -  kruppel-like factor 4 (gut), FOS  -  fbj murine osteosarcoma viral oncogene homolog, CYR61  -  cysteine-rich, angiogenic inducer, 61, KLF6  -  kruppel-like factor 6, NR4A3  -  nuclear receptor subfamily 4, group a, member 3, KLF13  -  kruppel-like factor 13, KAT6B  -  k(lysine) acetyltransferase 6b, JHDM1D  -  jumonji c domain containing histone demethylase 1 homolog d (s. cerevisiae), NR1D2  -  nuclear receptor subfamily 1, group d, member 2, NR4A1  -  nuclear receptor subfamily 4, group a, member 1]"
GO:0030154	cell differentiation	1.14E-10	1.29E-07	1.96	16376	1451	548	95	"[CREB5  -  camp responsive element binding protein 5, HES5  -  hairy and enhancer of split 5 (drosophila), CBFA2T2  -  core-binding factor, runt domain, alpha subunit 2; translocated to, 2, A2M  -  alpha-2-macroglobulin, ITM2C  -  integral membrane protein 2c, BNIP2  -  bcl2/adenovirus e1b 19kda interacting protein 2, LGALS8  -  lectin, galactoside-binding, soluble, 8, F11R  -  f11 receptor, PAX6  -  paired box 6, ARID5B  -  at rich interactive domain 5b (mrf1-like), CTGF  -  connective tissue growth factor, NOTCH4  -  notch 4, BDH2  -  3-hydroxybutyrate dehydrogenase, type 2, GAB2  -  grb2-associated binding protein 2, JAG1  -  jagged 1, TRPS1  -  trichorhinophalangeal syndrome i, AGT  -  angiotensinogen (serpin peptidase inhibitor, clade a, member 8), PBXIP1  -  pre-b-cell leukemia homeobox interacting protein 1, ZNF521  -  zinc finger protein 521, HDAC5  -  histone deacetylase 5, ATF3  -  activating transcription factor 3, APC  -  adenomatous polyposis coli, KLF5  -  kruppel-like factor 5 (intestinal), ID2  -  inhibitor of dna binding 2, dominant negative helix-loop-helix protein, ID3  -  inhibitor of dna binding 3, dominant negative helix-loop-helix protein, CHD2  -  chromodomain helicase dna binding protein 2, HEY1  -  hairy/enhancer-of-split related with yrpw motif 1, EID2B  -  ep300 interacting inhibitor of differentiation 2b, DFNA5  -  deafness, autosomal dominant 5, GADD45G  -  growth arrest and dna-damage-inducible, gamma, FAM65B  -  family with sequence similarity 65, member b, MAFF  -  v-maf avian musculoaponeurotic fibrosarcoma oncogene homolog f, ACKR3  -  atypical chemokine receptor 3, EYA1  -  eyes absent homolog 1 (drosophila), CYTL1  -  cytokine-like 1, NKX6-1  -  nk6 homeobox 1, ELF1  -  e74-like factor 1 (ets domain transcription factor), PLCG2  -  phospholipase c, gamma 2 (phosphatidylinositol-specific), HES4  -  hairy and enhancer of split 4 (drosophila), APOLD1  -  apolipoprotein l domain containing 1, DHRS2  -  dehydrogenase/reductase (sdr family) member 2, NHS  -  nance-horan syndrome (congenital cataracts and dental anomalies), OSR2  -  odd-skipped related 2 (drosophila), F2RL1  -  coagulation factor ii (thrombin) receptor-like 1, FZD2  -  frizzled family receptor 2, BMP7  -  bone morphogenetic protein 7, CITED2  -  cbp/p300-interacting transactivator, with glu/asp-rich carboxy-terminal domain, 2, MAP7  -  microtubule-associated protein 7, KLF15  -  kruppel-like factor 15, SMOC1  -  sparc related modular calcium binding 1, PROX1  -  prospero homeobox 1, FGFR3  -  fibroblast growth factor receptor 3, PTCH1  -  patched 1, LRP6  -  low density lipoprotein receptor-related protein 6, KLF2  -  kruppel-like factor 2 (lung), PDGFRA  -  platelet-derived growth factor receptor, alpha polypeptide, PIK3R1  -  phosphoinositide-3-kinase, regulatory subunit 1 (alpha), DLL1  -  delta-like 1 (drosophila), EGR1  -  early growth response 1, TWIST1  -  twist basic helix-loop-helix transcription factor 1, HAS2  -  hyaluronan synthase 2, NFATC4  -  nuclear factor of activated t-cells, cytoplasmic, calcineurin-dependent 4, FZD7  -  frizzled family receptor 7, ADA  -  adenosine deaminase, TP53INP2  -  tumor protein p53 inducible nuclear protein 2, GPSM2  -  g-protein signaling modulator 2, ETV1  -  ets variant 1, MAP2K6  -  mitogen-activated protein kinase kinase 6, RBM24  -  rna binding motif protein 24, IL31RA  -  interleukin 31 receptor a, TCF7L1  -  transcription factor 7-like 1 (t-cell specific, hmg-box), TPP1  -  tripeptidyl peptidase i, TGFBR1  -  transforming growth factor, beta receptor 1, RUNX3  -  runt-related transcription factor 3, RORB  -  rar-related orphan receptor b, TGFB1I1  -  transforming growth factor beta 1 induced transcript 1, INSM1  -  insulinoma-associated 1, EPHB1  -  eph receptor b1, FAT4  -  fat atypical cadherin 4, SOX6  -  sry (sex determining region y)-box 6, CLIP3  -  cap-gly domain containing linker protein 3, KLF4  -  kruppel-like factor 4 (gut), TIPARP  -  tcdd-inducible poly(adp-ribose) polymerase, BOC  -  boc cell adhesion associated, oncogene regulated, FOS  -  fbj murine osteosarcoma viral oncogene homolog, CYR61  -  cysteine-rich, angiogenic inducer, 61, PDE2A  -  phosphodiesterase 2a, cgmp-stimulated, SATB1  -  satb homeobox 1, KLF6  -  kruppel-like factor 6, ANXA1  -  annexin a1, ADM  -  adrenomedullin, PTPRD  -  protein tyrosine phosphatase, receptor type, d, BCHE  -  butyrylcholinesterase, VCAN  -  versican, NR4A1  -  nuclear receptor subfamily 4, group a, member 1]"
GO:0050794	regulation of cellular process	1.65E-10	1.46E-07	1.26	16376	8390	548	353	"[CREB5  -  camp responsive element binding protein 5, MEX3C  -  mex-3 rna binding family member c, A2M  -  alpha-2-macroglobulin, TAGLN3  -  transgelin 3, BNIP3L  -  bcl2/adenovirus e1b 19kda interacting protein 3-like, ITM2C  -  integral membrane protein 2c, TSPAN14  -  tetraspanin 14, BNIP2  -  bcl2/adenovirus e1b 19kda interacting protein 2, AKAP9  -  a kinase (prka) anchor protein (yotiao) 9, CAB39L  -  calcium binding protein 39-like, TSHZ2  -  teashirt zinc finger homeobox 2, LGALS8  -  lectin, galactoside-binding, soluble, 8, MAP3K8  -  mitogen-activated protein kinase kinase kinase 8, RGR  -  retinal g protein coupled receptor, RFX4  -  regulatory factor x, 4 (influences hla class ii expression), LIFR  -  leukemia inhibitory factor receptor alpha, RFX3  -  regulatory factor x, 3 (influences hla class ii expression), SSBP2  -  single-stranded dna binding protein 2, PNRC1  -  proline-rich nuclear receptor coactivator 1, GCNT2  -  glucosaminyl (n-acetyl) transferase 2, i-branching enzyme (i blood group), LPAR6  -  lysophosphatidic acid receptor 6, TRPS1  -  trichorhinophalangeal syndrome i, DKK1  -  dickkopf wnt signaling pathway inhibitor 1, EN1  -  engrailed homeobox 1, BTG1  -  b-cell translocation gene 1, anti-proliferative, NCAM1  -  neural cell adhesion molecule 1, DACT3  -  dishevelled-binding antagonist of beta-catenin 3, KLF5  -  kruppel-like factor 5 (intestinal), KLF9  -  kruppel-like factor 9, CDC42EP4  -  cdc42 effector protein (rho gtpase binding) 4, KSR1  -  kinase suppressor of ras 1, APCDD1  -  adenomatosis polyposis coli down-regulated 1, RLBP1  -  retinaldehyde binding protein 1, MYO10  -  myosin x, RAB3D  -  rab3d, member ras oncogene family, PLP1  -  proteolipid protein 1, GADD45G  -  growth arrest and dna-damage-inducible, gamma, EGR3  -  early growth response 3, ZNF548  -  zinc finger protein 548, CPE  -  carboxypeptidase e, PLXNA2  -  plexin a2, EPS8L1  -  eps8-like 1, PIFO  -  primary cilia formation, BIK  -  bcl2-interacting killer (apoptosis-inducing), ELAVL2  -  elav (embryonic lethal, abnormal vision, drosophila)-like 2 (hu antigen b), ZNF426  -  zinc finger protein 426, HES4  -  hairy and enhancer of split 4 (drosophila), ELF1  -  e74-like factor 1 (ets domain transcription factor), PLCG2  -  phospholipase c, gamma 2 (phosphatidylinositol-specific), APOLD1  -  apolipoprotein l domain containing 1, DHRS2  -  dehydrogenase/reductase (sdr family) member 2, APOBEC3F  -  apolipoprotein b mrna editing enzyme, catalytic polypeptide-like 3f, PLCD1  -  phospholipase c, delta 1, DOCK10  -  dedicator of cytokinesis 10, TRIM22  -  tripartite motif containing 22, KAT2B  -  k(lysine) acetyltransferase 2b, TSC22D1  -  tsc22 domain family, member 1, BMP7  -  bone morphogenetic protein 7, CCNDBP1  -  cyclin d-type binding-protein 1, STK38L  -  serine/threonine kinase 38 like, ACVR2A  -  activin a receptor, type iia, DLL1  -  delta-like 1 (drosophila), EGR1  -  early growth response 1, FZD7  -  frizzled family receptor 7, MXI1  -  max interactor 1, dimerization protein, FZD6  -  frizzled family receptor 6, C1orf51  -  chromosome 1 open reading frame 51, TP53INP2  -  tumor protein p53 inducible nuclear protein 2, ADA  -  adenosine deaminase, PTBP2  -  polypyrimidine tract binding protein 2, GPSM2  -  g-protein signaling modulator 2, ADCY8  -  adenylate cyclase 8 (brain), MYCL  -  v-myc avian myelocytomatosis viral oncogene lung carcinoma derived homolog, TCF7L1  -  transcription factor 7-like 1 (t-cell specific, hmg-box), AMOTL2  -  angiomotin like 2, ADCY2  -  adenylate cyclase 2 (brain), CTDSP2  -  ctd (carboxy-terminal domain, rna polymerase ii, polypeptide a) small phosphatase 2, ROBO2  -  roundabout, axon guidance receptor, homolog 2 (drosophila), AKAP7  -  a kinase (prka) anchor protein 7, MAML3  -  mastermind-like 3 (drosophila), RORB  -  rar-related orphan receptor b, EBF1  -  early b-cell factor 1, SPRY2  -  sprouty homolog 2 (drosophila), AFAP1L2  -  actin filament associated protein 1-like 2, SOX6  -  sry (sex determining region y)-box 6, SLIT1  -  slit homolog 1 (drosophila), PPP1R15A  -  protein phosphatase 1, regulatory subunit 15a, MED18  -  mediator complex subunit 18, SLC25A24  -  solute carrier family 25 (mitochondrial carrier; phosphate carrier), member 24, BCL10  -  b-cell cll/lymphoma 10, GNAI2  -  guanine nucleotide binding protein (g protein), alpha inhibiting activity polypeptide 2, TNFRSF19  -  tumor necrosis factor receptor superfamily, member 19, KLF6  -  kruppel-like factor 6, ADM  -  adrenomedullin, PAK6  -  p21 protein (cdc42/rac)-activated kinase 6, HES5  -  hairy and enhancer of split 5 (drosophila), CAPS  -  calcyphosine, TTC21B  -  tetratricopeptide repeat domain 21b, CAPN3  -  calpain 3, (p94), CAPG  -  capping protein (actin filament), gelsolin-like, ARID5B  -  at rich interactive domain 5b (mrf1-like), SYT1  -  synaptotagmin i, ITGB1BP2  -  integrin beta 1 binding protein (melusin) 2, CTGF  -  connective tissue growth factor, SUN2  -  sad1 and unc84 domain containing 2, JAG1  -  jagged 1, AGT  -  angiotensinogen (serpin peptidase inhibitor, clade a, member 8), INSIG2  -  insulin induced gene 2, BEX2  -  brain expressed x-linked 2, RPE65  -  retinal pigment epithelium-specific protein 65kda, HDAC5  -  histone deacetylase 5, HHAT  -  hedgehog acyltransferase, APOBEC3G  -  apolipoprotein b mrna editing enzyme, catalytic polypeptide-like 3g, CTSK  -  cathepsin k, SPSB3  -  spla/ryanodine receptor domain and socs box containing 3, BACH2  -  btb and cnc homology 1, basic leucine zipper transcription factor 2, EID2B  -  ep300 interacting inhibitor of differentiation 2b, NRARP  -  notch-regulated ankyrin repeat protein, MAFF  -  v-maf avian musculoaponeurotic fibrosarcoma oncogene homolog f, ZBTB18  -  zinc finger and btb domain containing 18, ACKR3  -  atypical chemokine receptor 3, EYA1  -  eyes absent homolog 1 (drosophila), ALDH3A1  -  aldehyde dehydrogenase 3 family, member a1, UVRAG  -  uv radiation resistance associated, CRIPT  -  cysteine-rich pdz-binding protein, CCNL1  -  cyclin l1, FYN  -  fyn oncogene related to src, fgr, yes, F2R  -  coagulation factor ii (thrombin) receptor, OSR2  -  odd-skipped related 2 (drosophila), F2RL1  -  coagulation factor ii (thrombin) receptor-like 1, FZD2  -  frizzled family receptor 2, MAPK8IP3  -  mitogen-activated protein kinase 8 interacting protein 3, CITED2  -  cbp/p300-interacting transactivator, with glu/asp-rich carboxy-terminal domain, 2, KLF15  -  kruppel-like factor 15, AGPAT9  -  1-acylglycerol-3-phosphate o-acyltransferase 9, PROX1  -  prospero homeobox 1, EYA4  -  eyes absent homolog 4 (drosophila), JUND  -  jun d proto-oncogene, KLF2  -  kruppel-like factor 2 (lung), CCNG2  -  cyclin g2, CCNG1  -  cyclin g1, CORO1B  -  coronin, actin binding protein, 1b, TWIST1  -  twist basic helix-loop-helix transcription factor 1, CD9  -  cd9 molecule, MAP2K5  -  mitogen-activated protein kinase kinase 5, ETV1  -  ets variant 1, MAP2K6  -  mitogen-activated protein kinase kinase 6, TNFSF10  -  tumor necrosis factor (ligand) superfamily, member 10, ITPKB  -  inositol-trisphosphate 3-kinase b, RUNX3  -  runt-related transcription factor 3, MAPK10  -  mitogen-activated protein kinase 10, CBLB  -  cbl proto-oncogene b, e3 ubiquitin protein ligase, EPHB1  -  eph receptor b1, PELI1  -  pellino e3 ubiquitin protein ligase 1, PELI2  -  pellino e3 ubiquitin protein ligase family member 2, EPHA4  -  eph receptor a4, UCP2  -  uncoupling protein 2 (mitochondrial, proton carrier), BAMBI  -  bmp and activin membrane-bound inhibitor, KLF4  -  kruppel-like factor 4 (gut), DTX4  -  deltex homolog 4 (drosophila), BOC  -  boc cell adhesion associated, oncogene regulated, CRBN  -  cereblon, PLCXD2  -  phosphatidylinositol-specific phospholipase c, x domain containing 2, NR4A3  -  nuclear receptor subfamily 4, group a, member 3, ANXA1  -  annexin a1, CSPG4  -  chondroitin sulfate proteoglycan 4, PRKAR2B  -  protein kinase, camp-dependent, regulatory, type ii, beta, NR1D2  -  nuclear receptor subfamily 1, group d, member 2, NR4A1  -  nuclear receptor subfamily 4, group a, member 1, GAS1  -  growth arrest-specific 1, ZNF846  -  zinc finger protein 846, PKIB  -  protein kinase (camp-dependent, catalytic) inhibitor beta, PAIP1  -  poly(a) binding protein interacting protein 1, FN1  -  fibronectin 1, ZNF638  -  zinc finger protein 638, F11R  -  f11 receptor, PAX6  -  paired box 6, GSN  -  gelsolin, MICAL1  -  microtubule associated monooxygenase, calponin and lim domain containing 1, RAB8B  -  rab8b, member ras oncogene family, SDCBP  -  syndecan binding protein (syntenin), IGFBPL1  -  insulin-like growth factor binding protein-like 1, DCX  -  doublecortin, STXBP5  -  syntaxin binding protein 5 (tomosyn), PBX1  -  pre-b-cell leukemia homeobox 1, GAB2  -  grb2-associated binding protein 2, ZNF518A  -  zinc finger protein 518a, VEZF1  -  vascular endothelial zinc finger 1, PBXIP1  -  pre-b-cell leukemia homeobox interacting protein 1, PHLPP1  -  ph domain and leucine rich repeat protein phosphatase 1, ZNF521  -  zinc finger protein 521, APC  -  adenomatous polyposis coli, CD109  -  cd109 molecule, ERRFI1  -  erbb receptor feedback inhibitor 1, PIAS1  -  protein inhibitor of activated stat, 1, NCALD  -  neurocalcin delta, GNG2  -  guanine nucleotide binding protein (g protein), gamma 2, DFNA5  -  deafness, autosomal dominant 5, TMEM27  -  transmembrane protein 27, CYTL1  -  cytokine-like 1, CBX4  -  chromobox homolog 4, FKBP1B  -  fk506 binding protein 1b, 12.6 kda, AKAP13  -  a kinase (prka) anchor protein 13, KDM3A  -  lysine (k)-specific demethylase 3a, DUSP10  -  dual specificity phosphatase 10, C1orf85  -  chromosome 1 open reading frame 85, SCN1A  -  sodium channel, voltage-gated, type i, alpha subunit, SCG2  -  secretogranin ii, FGF14  -  fibroblast growth factor 14, SCN3A  -  sodium channel, voltage-gated, type iii, alpha subunit, CXCR4  -  chemokine (c-x-c motif) receptor 4, FGFR3  -  fibroblast growth factor receptor 3, ATXN1  -  ataxin 1, KIAA1161  -  kiaa1161, JMY  -  junction mediating and regulatory protein, p53 cofactor, PTCH1  -  patched 1, PDGFRA  -  platelet-derived growth factor receptor, alpha polypeptide, AHRR  -  aryl-hydrocarbon receptor repressor, CLIC6  -  chloride intracellular channel 6, FAM107A  -  family with sequence similarity 107, member a, HAS2  -  hyaluronan synthase 2, ENPP2  -  ectonucleotide pyrophosphatase/phosphodiesterase 2, GPC4  -  glypican 4, SERPINF1  -  serpin peptidase inhibitor, clade f (alpha-2 antiplasmin, pigment epithelium derived factor), member 1, GPR162  -  g protein-coupled receptor 162, IL31RA  -  interleukin 31 receptor a, RND3  -  rho family gtpase 3, MAP3K1  -  mitogen-activated protein kinase kinase kinase 1, e3 ubiquitin protein ligase, CREBRF  -  creb3 regulatory factor, INSM1  -  insulinoma-associated 1, ZBTB24  -  zinc finger and btb domain containing 24, S100A4  -  s100 calcium binding protein a4, CDKN1C  -  cyclin-dependent kinase inhibitor 1c (p57, kip2), ZEB2  -  zinc finger e-box binding homeobox 2, CDKN1B  -  cyclin-dependent kinase inhibitor 1b (p27, kip1), S100A6  -  s100 calcium binding protein a6, FAM175A  -  family with sequence similarity 175, member a, FAT4  -  fat atypical cadherin 4, CLIP3  -  cap-gly domain containing linker protein 3, DAPK1  -  death-associated protein kinase 1, S100A10  -  s100 calcium binding protein a10, SULF2  -  sulfatase 2, TIPARP  -  tcdd-inducible poly(adp-ribose) polymerase, TBC1D8  -  tbc1 domain family, member 8 (with gram domain), CDH5  -  cadherin 5, type 2 (vascular endothelium), PDE2A  -  phosphodiesterase 2a, cgmp-stimulated, TSPAN31  -  tetraspanin 31, SAT1  -  spermidine/spermine n1-acetyltransferase 1, DACH1  -  dachshund homolog 1 (drosophila), SATB1  -  satb homeobox 1, PTPRD  -  protein tyrosine phosphatase, receptor type, d, JHDM1D  -  jumonji c domain containing histone demethylase 1 homolog d (s. cerevisiae), ARHGAP9  -  rho gtpase activating protein 9, ZFAND5  -  zinc finger, an1-type domain 5, FBN2  -  fibrillin 2, KAT7  -  k(lysine) acetyltransferase 7, CBFA2T2  -  core-binding factor, runt domain, alpha subunit 2; translocated to, 2, IFIT2  -  interferon-induced protein with tetratricopeptide repeats 2, IFIT1  -  interferon-induced protein with tetratricopeptide repeats 1, IFIT3  -  interferon-induced protein with tetratricopeptide repeats 3, TIMP2  -  timp metallopeptidase inhibitor 2, EPC2  -  enhancer of polycomb homolog 2 (drosophila), RUFY3  -  run and fyve domain containing 3, PTX3  -  pentraxin 3, long, ATP1A2  -  atpase, na+/k+ transporting, alpha 2 polypeptide, TLE1  -  transducin-like enhancer of split 1 (e(sp1) homolog, drosophila), ANKRD6  -  ankyrin repeat domain 6, NOTCH4  -  notch 4, TLE4  -  transducin-like enhancer of split 4 (e(sp1) homolog, drosophila), KDM5B  -  lysine (k)-specific demethylase 5b, CHN2  -  chimerin 2, SEMA6A  -  sema domain, transmembrane domain (tm), and cytoplasmic domain, (semaphorin) 6a, PILRB  -  paired immunoglobin-like type 2 receptor beta, CHL1  -  cell adhesion molecule l1-like, DOCK6  -  dedicator of cytokinesis 6, WSB1  -  wd repeat and socs box containing 1, ATF3  -  activating transcription factor 3, BAZ2B  -  bromodomain adjacent to zinc finger domain, 2b, ID2  -  inhibitor of dna binding 2, dominant negative helix-loop-helix protein, ABCA5  -  atp-binding cassette, sub-family a (abc1), member 5, ID3  -  inhibitor of dna binding 3, dominant negative helix-loop-helix protein, INTU  -  inturned planar cell polarity protein, DUSP4  -  dual specificity phosphatase 4, CHD2  -  chromodomain helicase dna binding protein 2, HEY1  -  hairy/enhancer-of-split related with yrpw motif 1, TSPYL5  -  tspy-like 5, GPR12  -  g protein-coupled receptor 12, NFKBIA  -  nuclear factor of kappa light polypeptide gene enhancer in b-cells inhibitor, alpha, GPR18  -  g protein-coupled receptor 18, FOXP2  -  forkhead box p2, SP8  -  sp8 transcription factor, TTBK2  -  tau tubulin kinase 2, NKX6-1  -  nk6 homeobox 1, TSC22D3  -  tsc22 domain family, member 3, GPER1  -  g protein-coupled estrogen receptor 1, IFIH1  -  interferon induced with helicase c domain 1, DUSP1  -  dual specificity phosphatase 1, ZNF641  -  zinc finger protein 641, ZNF606  -  zinc finger protein 606, NID1  -  nidogen 1, HBP1  -  hmg-box transcription factor 1, SMOC1  -  sparc related modular calcium binding 1, CSPG5  -  chondroitin sulfate proteoglycan 5 (neuroglycan c), TRIM62  -  tripartite motif containing 62, IRX1  -  iroquois homeobox 1, LRP6  -  low density lipoprotein receptor-related protein 6, FNDC5  -  fibronectin type iii domain containing 5, CXXC4  -  cxxc finger protein 4, MORC3  -  morc family cw-type zinc finger 3, NEDD9  -  neural precursor cell expressed, developmentally down-regulated 9, DLL3  -  delta-like 3 (drosophila), PIK3R1  -  phosphoinositide-3-kinase, regulatory subunit 1 (alpha), EPC1  -  enhancer of polycomb homolog 1 (drosophila), SEMA5A  -  sema domain, seven thrombospondin repeats (type 1 and type 1-like), transmembrane domain (tm) and short cytoplasmic domain, (semaphorin) 5a, SPARCL1  -  sparc-like 1 (hevin), MORF4L2  -  mortality factor 4 like 2, TFDP2  -  transcription factor dp-2 (e2f dimerization partner 2), NFATC4  -  nuclear factor of activated t-cells, cytoplasmic, calcineurin-dependent 4, PDGFD  -  platelet derived growth factor d, NR2F1  -  nuclear receptor subfamily 2, group f, member 1, RASD1  -  ras, dexamethasone-induced 1, RBM24  -  rna binding motif protein 24, ST8SIA1  -  st8 alpha-n-acetyl-neuraminide alpha-2,8-sialyltransferase 1, SNCAIP  -  synuclein, alpha interacting protein, GRIA3  -  glutamate receptor, ionotropic, ampa 3, TPP1  -  tripeptidyl peptidase i, TGFBR1  -  transforming growth factor, beta receptor 1, MARCKS  -  myristoylated alanine-rich protein kinase c substrate, SEZ6L  -  seizure related 6 homolog (mouse)-like, FGD3  -  fyve, rhogef and ph domain containing 3, ARHGEF4  -  rho guanine nucleotide exchange factor (gef) 4, TGFB1I1  -  transforming growth factor beta 1 induced transcript 1, ZNF711  -  zinc finger protein 711, ATP6V0E2  -  atpase, h+ transporting v0 subunit e2, TP53INP1  -  tumor protein p53 inducible nuclear protein 1, VGLL4  -  vestigial like 4 (drosophila), DNMT3B  -  dna (cytosine-5-)-methyltransferase 3 beta, TGIF1  -  tgfb-induced factor homeobox 1, NBR1  -  neighbor of brca1 gene 1, FOSB  -  fbj murine osteosarcoma viral oncogene homolog b, PIK3CA  -  phosphatidylinositol-4,5-bisphosphate 3-kinase, catalytic subunit alpha, FOS  -  fbj murine osteosarcoma viral oncogene homolog, CYR61  -  cysteine-rich, angiogenic inducer, 61, SPATA13  -  spermatogenesis associated 13, THBS4  -  thrombospondin 4, PIK3C2B  -  phosphatidylinositol-4-phosphate 3-kinase, catalytic subunit type 2 beta, KLF13  -  kruppel-like factor 13, KAT6B  -  k(lysine) acetyltransferase 6b, SGK1  -  serum/glucocorticoid regulated kinase 1, BCHE  -  butyrylcholinesterase, NECAB3  -  n-terminal ef-hand calcium binding protein 3, SH3BGRL  -  sh3 domain binding glutamic acid-rich protein like, SH3GL2  -  sh3-domain grb2-like 2]"
GO:0051716	cellular response to stimulus	1.60E-10	1.53E-07	1.42	16376	4825	548	230	"[A2M  -  alpha-2-macroglobulin, AKAP9  -  a kinase (prka) anchor protein (yotiao) 9, REV3L  -  rev3-like, polymerase (dna directed), zeta, catalytic subunit, CAB39L  -  calcium binding protein 39-like, MAP3K8  -  mitogen-activated protein kinase kinase kinase 8, RGR  -  retinal g protein coupled receptor, LIFR  -  leukemia inhibitory factor receptor alpha, OS9  -  osteosarcoma amplified 9, endoplasmic reticulum lectin, GCNT2  -  glucosaminyl (n-acetyl) transferase 2, i-branching enzyme (i blood group), LPAR6  -  lysophosphatidic acid receptor 6, TRPS1  -  trichorhinophalangeal syndrome i, DKK1  -  dickkopf wnt signaling pathway inhibitor 1, NCAM1  -  neural cell adhesion molecule 1, DACT3  -  dishevelled-binding antagonist of beta-catenin 3, KLF5  -  kruppel-like factor 5 (intestinal), KLF9  -  kruppel-like factor 9, CDC42EP4  -  cdc42 effector protein (rho gtpase binding) 4, KSR1  -  kinase suppressor of ras 1, APCDD1  -  adenomatosis polyposis coli down-regulated 1, RLBP1  -  retinaldehyde binding protein 1, MYO10  -  myosin x, RAB3D  -  rab3d, member ras oncogene family, PLP1  -  proteolipid protein 1, EGR3  -  early growth response 3, CPE  -  carboxypeptidase e, PLXNA2  -  plexin a2, EPS8L1  -  eps8-like 1, PLCG2  -  phospholipase c, gamma 2 (phosphatidylinositol-specific), DHRS2  -  dehydrogenase/reductase (sdr family) member 2, PLCD1  -  phospholipase c, delta 1, DOCK10  -  dedicator of cytokinesis 10, KAT2B  -  k(lysine) acetyltransferase 2b, BMP7  -  bone morphogenetic protein 7, STK38L  -  serine/threonine kinase 38 like, ACVR2A  -  activin a receptor, type iia, DLL1  -  delta-like 1 (drosophila), EGR1  -  early growth response 1, FZD7  -  frizzled family receptor 7, FZD6  -  frizzled family receptor 6, GPSM2  -  g-protein signaling modulator 2, ADCY8  -  adenylate cyclase 8 (brain), TCF7L1  -  transcription factor 7-like 1 (t-cell specific, hmg-box), AMOTL2  -  angiomotin like 2, ADCY2  -  adenylate cyclase 2 (brain), CTDSP2  -  ctd (carboxy-terminal domain, rna polymerase ii, polypeptide a) small phosphatase 2, ROBO2  -  roundabout, axon guidance receptor, homolog 2 (drosophila), AKAP7  -  a kinase (prka) anchor protein 7, MAML3  -  mastermind-like 3 (drosophila), HIST3H2A  -  histone cluster 3, h2a, RORB  -  rar-related orphan receptor b, SPRY2  -  sprouty homolog 2 (drosophila), SOX6  -  sry (sex determining region y)-box 6, PPP1R15A  -  protein phosphatase 1, regulatory subunit 15a, BCL10  -  b-cell cll/lymphoma 10, SLC25A24  -  solute carrier family 25 (mitochondrial carrier; phosphate carrier), member 24, GNAI2  -  guanine nucleotide binding protein (g protein), alpha inhibiting activity polypeptide 2, TNFRSF19  -  tumor necrosis factor receptor superfamily, member 19, KLF6  -  kruppel-like factor 6, ADM  -  adrenomedullin, PAK6  -  p21 protein (cdc42/rac)-activated kinase 6, HES5  -  hairy and enhancer of split 5 (drosophila), CAPS  -  calcyphosine, TTC21B  -  tetratricopeptide repeat domain 21b, CAPN3  -  calpain 3, (p94), ARID5B  -  at rich interactive domain 5b (mrf1-like), ITGB1BP2  -  integrin beta 1 binding protein (melusin) 2, CTGF  -  connective tissue growth factor, JAG1  -  jagged 1, AGT  -  angiotensinogen (serpin peptidase inhibitor, clade a, member 8), RAD54B  -  rad54 homolog b (s. cerevisiae), INSIG2  -  insulin induced gene 2, RPE65  -  retinal pigment epithelium-specific protein 65kda, HDAC5  -  histone deacetylase 5, HHAT  -  hedgehog acyltransferase, CTSK  -  cathepsin k, SPSB3  -  spla/ryanodine receptor domain and socs box containing 3, EYA1  -  eyes absent homolog 1 (drosophila), UVRAG  -  uv radiation resistance associated, ACKR3  -  atypical chemokine receptor 3, FYN  -  fyn oncogene related to src, fgr, yes, F2R  -  coagulation factor ii (thrombin) receptor, F2RL1  -  coagulation factor ii (thrombin) receptor-like 1, FZD2  -  frizzled family receptor 2, CITED2  -  cbp/p300-interacting transactivator, with glu/asp-rich carboxy-terminal domain, 2, KLF15  -  kruppel-like factor 15, EYA4  -  eyes absent homolog 4 (drosophila), JUND  -  jun d proto-oncogene, KLF2  -  kruppel-like factor 2 (lung), CCNG1  -  cyclin g1, CORO1B  -  coronin, actin binding protein, 1b, TWIST1  -  twist basic helix-loop-helix transcription factor 1, MAP2K5  -  mitogen-activated protein kinase kinase 5, MAP2K6  -  mitogen-activated protein kinase kinase 6, TNFSF10  -  tumor necrosis factor (ligand) superfamily, member 10, ITPKB  -  inositol-trisphosphate 3-kinase b, MAPK10  -  mitogen-activated protein kinase 10, CBLB  -  cbl proto-oncogene b, e3 ubiquitin protein ligase, EPHB1  -  eph receptor b1, PELI1  -  pellino e3 ubiquitin protein ligase 1, PELI2  -  pellino e3 ubiquitin protein ligase family member 2, EPHA4  -  eph receptor a4, UCP2  -  uncoupling protein 2 (mitochondrial, proton carrier), BAMBI  -  bmp and activin membrane-bound inhibitor, KLF4  -  kruppel-like factor 4 (gut), DTX4  -  deltex homolog 4 (drosophila), BOC  -  boc cell adhesion associated, oncogene regulated, PLCXD2  -  phosphatidylinositol-specific phospholipase c, x domain containing 2, NR4A3  -  nuclear receptor subfamily 4, group a, member 3, ANXA1  -  annexin a1, CSPG4  -  chondroitin sulfate proteoglycan 4, PRKAR2B  -  protein kinase, camp-dependent, regulatory, type ii, beta, NR1D2  -  nuclear receptor subfamily 1, group d, member 2, NR4A1  -  nuclear receptor subfamily 4, group a, member 1, GAS1  -  growth arrest-specific 1, F11R  -  f11 receptor, PAX6  -  paired box 6, GSN  -  gelsolin, MICAL1  -  microtubule associated monooxygenase, calponin and lim domain containing 1, RAB8B  -  rab8b, member ras oncogene family, SDCBP  -  syndecan binding protein (syntenin), DCX  -  doublecortin, GAB2  -  grb2-associated binding protein 2, PHLPP1  -  ph domain and leucine rich repeat protein phosphatase 1, TP53TG1  -  tp53 target 1 (non-protein coding), APC  -  adenomatous polyposis coli, PIAS1  -  protein inhibitor of activated stat, 1, NCALD  -  neurocalcin delta, GNG2  -  guanine nucleotide binding protein (g protein), gamma 2, CYTL1  -  cytokine-like 1, FKBP1B  -  fk506 binding protein 1b, 12.6 kda, AKAP13  -  a kinase (prka) anchor protein 13, KDM3A  -  lysine (k)-specific demethylase 3a, C1orf85  -  chromosome 1 open reading frame 85, DUSP10  -  dual specificity phosphatase 10, SCG2  -  secretogranin ii, FGF14  -  fibroblast growth factor 14, CXCR4  -  chemokine (c-x-c motif) receptor 4, FGFR3  -  fibroblast growth factor receptor 3, JMY  -  junction mediating and regulatory protein, p53 cofactor, PTCH1  -  patched 1, PDGFRA  -  platelet-derived growth factor receptor, alpha polypeptide, AHRR  -  aryl-hydrocarbon receptor repressor, HAS2  -  hyaluronan synthase 2, ENPP2  -  ectonucleotide pyrophosphatase/phosphodiesterase 2, GPC4  -  glypican 4, GPR162  -  g protein-coupled receptor 162, IL31RA  -  interleukin 31 receptor a, RND3  -  rho family gtpase 3, MAP3K1  -  mitogen-activated protein kinase kinase kinase 1, e3 ubiquitin protein ligase, CREBRF  -  creb3 regulatory factor, SPATA18  -  spermatogenesis associated 18, CDKN1B  -  cyclin-dependent kinase inhibitor 1b (p27, kip1), S100A6  -  s100 calcium binding protein a6, FAM175A  -  family with sequence similarity 175, member a, FAT4  -  fat atypical cadherin 4, DAPK1  -  death-associated protein kinase 1, S100A10  -  s100 calcium binding protein a10, TIPARP  -  tcdd-inducible poly(adp-ribose) polymerase, SULF2  -  sulfatase 2, PDE2A  -  phosphodiesterase 2a, cgmp-stimulated, PTPRD  -  protein tyrosine phosphatase, receptor type, d, ARHGAP9  -  rho gtpase activating protein 9, ZFAND5  -  zinc finger, an1-type domain 5, IFIT2  -  interferon-induced protein with tetratricopeptide repeats 2, IFIT1  -  interferon-induced protein with tetratricopeptide repeats 1, IFIT3  -  interferon-induced protein with tetratricopeptide repeats 3, TIMP2  -  timp metallopeptidase inhibitor 2, EPC2  -  enhancer of polycomb homolog 2 (drosophila), ATP1A2  -  atpase, na+/k+ transporting, alpha 2 polypeptide, TLE1  -  transducin-like enhancer of split 1 (e(sp1) homolog, drosophila), NOTCH4  -  notch 4, TLE4  -  transducin-like enhancer of split 4 (e(sp1) homolog, drosophila), CHN2  -  chimerin 2, MAP2  -  microtubule-associated protein 2, SEMA6A  -  sema domain, transmembrane domain (tm), and cytoplasmic domain, (semaphorin) 6a, CHL1  -  cell adhesion molecule l1-like, PILRB  -  paired immunoglobin-like type 2 receptor beta, DOCK6  -  dedicator of cytokinesis 6, WSB1  -  wd repeat and socs box containing 1, ATF3  -  activating transcription factor 3, ID2  -  inhibitor of dna binding 2, dominant negative helix-loop-helix protein, DUSP4  -  dual specificity phosphatase 4, CHD2  -  chromodomain helicase dna binding protein 2, HEY1  -  hairy/enhancer-of-split related with yrpw motif 1, TSPYL5  -  tspy-like 5, GPR12  -  g protein-coupled receptor 12, NFKBIA  -  nuclear factor of kappa light polypeptide gene enhancer in b-cells inhibitor, alpha, GPR18  -  g protein-coupled receptor 18, TTBK2  -  tau tubulin kinase 2, NKX6-1  -  nk6 homeobox 1, GPER1  -  g protein-coupled estrogen receptor 1, IFIH1  -  interferon induced with helicase c domain 1, DUSP1  -  dual specificity phosphatase 1, HBP1  -  hmg-box transcription factor 1, SMOC1  -  sparc related modular calcium binding 1, CSPG5  -  chondroitin sulfate proteoglycan 5 (neuroglycan c), LRP6  -  low density lipoprotein receptor-related protein 6, CXXC4  -  cxxc finger protein 4, NEDD9  -  neural precursor cell expressed, developmentally down-regulated 9, DLL3  -  delta-like 3 (drosophila), PIK3R1  -  phosphoinositide-3-kinase, regulatory subunit 1 (alpha), SEMA5A  -  sema domain, seven thrombospondin repeats (type 1 and type 1-like), transmembrane domain (tm) and short cytoplasmic domain, (semaphorin) 5a, SPARCL1  -  sparc-like 1 (hevin), MORF4L2  -  mortality factor 4 like 2, TFDP2  -  transcription factor dp-2 (e2f dimerization partner 2), NFATC4  -  nuclear factor of activated t-cells, cytoplasmic, calcineurin-dependent 4, PDGFD  -  platelet derived growth factor d, NR2F1  -  nuclear receptor subfamily 2, group f, member 1, ZFYVE26  -  zinc finger, fyve domain containing 26, RASD1  -  ras, dexamethasone-induced 1, ST8SIA1  -  st8 alpha-n-acetyl-neuraminide alpha-2,8-sialyltransferase 1, GRIA3  -  glutamate receptor, ionotropic, ampa 3, TPP1  -  tripeptidyl peptidase i, TGFBR1  -  transforming growth factor, beta receptor 1, FGD3  -  fyve, rhogef and ph domain containing 3, ARHGEF4  -  rho guanine nucleotide exchange factor (gef) 4, TGFB1I1  -  transforming growth factor beta 1 induced transcript 1, ATP6V0E2  -  atpase, h+ transporting v0 subunit e2, TP53INP1  -  tumor protein p53 inducible nuclear protein 1, DNMT3B  -  dna (cytosine-5-)-methyltransferase 3 beta, TGIF1  -  tgfb-induced factor homeobox 1, NBR1  -  neighbor of brca1 gene 1, FOSB  -  fbj murine osteosarcoma viral oncogene homolog b, PIK3CA  -  phosphatidylinositol-4,5-bisphosphate 3-kinase, catalytic subunit alpha, CXCL2  -  chemokine (c-x-c motif) ligand 2, FOS  -  fbj murine osteosarcoma viral oncogene homolog, THBS4  -  thrombospondin 4, PIK3C2B  -  phosphatidylinositol-4-phosphate 3-kinase, catalytic subunit type 2 beta, SGK1  -  serum/glucocorticoid regulated kinase 1, SH3GL2  -  sh3-domain grb2-like 2]"
GO:0048523	negative regulation of cellular process	2.39E-10	1.97E-07	1.58	16376	3110	548	164	"[BNIP3L  -  bcl2/adenovirus e1b 19kda interacting protein 3-like, TAGLN3  -  transgelin 3, ITM2C  -  integral membrane protein 2c, BNIP2  -  bcl2/adenovirus e1b 19kda interacting protein 2, CAB39L  -  calcium binding protein 39-like, PAX6  -  paired box 6, GSN  -  gelsolin, MICAL1  -  microtubule associated monooxygenase, calponin and lim domain containing 1, RFX3  -  regulatory factor x, 3 (influences hla class ii expression), PBX1  -  pre-b-cell leukemia homeobox 1, GCNT2  -  glucosaminyl (n-acetyl) transferase 2, i-branching enzyme (i blood group), TRPS1  -  trichorhinophalangeal syndrome i, DKK1  -  dickkopf wnt signaling pathway inhibitor 1, PBXIP1  -  pre-b-cell leukemia homeobox interacting protein 1, BTG1  -  b-cell translocation gene 1, anti-proliferative, APC  -  adenomatous polyposis coli, DACT3  -  dishevelled-binding antagonist of beta-catenin 3, CD109  -  cd109 molecule, ERRFI1  -  erbb receptor feedback inhibitor 1, PIAS1  -  protein inhibitor of activated stat, 1, APCDD1  -  adenomatosis polyposis coli down-regulated 1, DFNA5  -  deafness, autosomal dominant 5, GADD45G  -  growth arrest and dna-damage-inducible, gamma, EGR3  -  early growth response 3, ELF1  -  e74-like factor 1 (ets domain transcription factor), PLCG2  -  phospholipase c, gamma 2 (phosphatidylinositol-specific), CBX4  -  chromobox homolog 4, DHRS2  -  dehydrogenase/reductase (sdr family) member 2, FKBP1B  -  fk506 binding protein 1b, 12.6 kda, APOBEC3F  -  apolipoprotein b mrna editing enzyme, catalytic polypeptide-like 3f, KDM3A  -  lysine (k)-specific demethylase 3a, KAT2B  -  k(lysine) acetyltransferase 2b, TSC22D1  -  tsc22 domain family, member 1, DUSP10  -  dual specificity phosphatase 10, BMP7  -  bone morphogenetic protein 7, SCG2  -  secretogranin ii, FGFR3  -  fibroblast growth factor receptor 3, ATXN1  -  ataxin 1, PTCH1  -  patched 1, JMY  -  junction mediating and regulatory protein, p53 cofactor, PDGFRA  -  platelet-derived growth factor receptor, alpha polypeptide, DLL1  -  delta-like 1 (drosophila), AHRR  -  aryl-hydrocarbon receptor repressor, EGR1  -  early growth response 1, FZD7  -  frizzled family receptor 7, MXI1  -  max interactor 1, dimerization protein, FZD6  -  frizzled family receptor 6, C1orf51  -  chromosome 1 open reading frame 51, ADA  -  adenosine deaminase, PTBP2  -  polypyrimidine tract binding protein 2, SERPINF1  -  serpin peptidase inhibitor, clade f (alpha-2 antiplasmin, pigment epithelium derived factor), member 1, IL31RA  -  interleukin 31 receptor a, TCF7L1  -  transcription factor 7-like 1 (t-cell specific, hmg-box), CREBRF  -  creb3 regulatory factor, ROBO2  -  roundabout, axon guidance receptor, homolog 2 (drosophila), RORB  -  rar-related orphan receptor b, INSM1  -  insulinoma-associated 1, CDKN1C  -  cyclin-dependent kinase inhibitor 1c (p57, kip2), SPRY2  -  sprouty homolog 2 (drosophila), ZEB2  -  zinc finger e-box binding homeobox 2, CDKN1B  -  cyclin-dependent kinase inhibitor 1b (p27, kip1), SLIT1  -  slit homolog 1 (drosophila), SOX6  -  sry (sex determining region y)-box 6, PPP1R15A  -  protein phosphatase 1, regulatory subunit 15a, CLIP3  -  cap-gly domain containing linker protein 3, DAPK1  -  death-associated protein kinase 1, BCL10  -  b-cell cll/lymphoma 10, SULF2  -  sulfatase 2, GNAI2  -  guanine nucleotide binding protein (g protein), alpha inhibiting activity polypeptide 2, PDE2A  -  phosphodiesterase 2a, cgmp-stimulated, CDH5  -  cadherin 5, type 2 (vascular endothelium), SATB1  -  satb homeobox 1, DACH1  -  dachshund homolog 1 (drosophila), ADM  -  adrenomedullin, FBN2  -  fibrillin 2, HES5  -  hairy and enhancer of split 5 (drosophila), CBFA2T2  -  core-binding factor, runt domain, alpha subunit 2; translocated to, 2, IFIT1  -  interferon-induced protein with tetratricopeptide repeats 1, TIMP2  -  timp metallopeptidase inhibitor 2, IFIT3  -  interferon-induced protein with tetratricopeptide repeats 3, CAPN3  -  calpain 3, (p94), RUFY3  -  run and fyve domain containing 3, PTX3  -  pentraxin 3, long, CAPG  -  capping protein (actin filament), gelsolin-like, ARID5B  -  at rich interactive domain 5b (mrf1-like), TLE1  -  transducin-like enhancer of split 1 (e(sp1) homolog, drosophila), CTGF  -  connective tissue growth factor, TLE4  -  transducin-like enhancer of split 4 (e(sp1) homolog, drosophila), ANKRD6  -  ankyrin repeat domain 6, NOTCH4  -  notch 4, JAG1  -  jagged 1, AGT  -  angiotensinogen (serpin peptidase inhibitor, clade a, member 8), KDM5B  -  lysine (k)-specific demethylase 5b, CHL1  -  cell adhesion molecule l1-like, INSIG2  -  insulin induced gene 2, HDAC5  -  histone deacetylase 5, ATF3  -  activating transcription factor 3, APOBEC3G  -  apolipoprotein b mrna editing enzyme, catalytic polypeptide-like 3g, ID2  -  inhibitor of dna binding 2, dominant negative helix-loop-helix protein, ABCA5  -  atp-binding cassette, sub-family a (abc1), member 5, ID3  -  inhibitor of dna binding 3, dominant negative helix-loop-helix protein, DUSP4  -  dual specificity phosphatase 4, HEY1  -  hairy/enhancer-of-split related with yrpw motif 1, NRARP  -  notch-regulated ankyrin repeat protein, NFKBIA  -  nuclear factor of kappa light polypeptide gene enhancer in b-cells inhibitor, alpha, ZBTB18  -  zinc finger and btb domain containing 18, FOXP2  -  forkhead box p2, ACKR3  -  atypical chemokine receptor 3, EYA1  -  eyes absent homolog 1 (drosophila), NKX6-1  -  nk6 homeobox 1, TSC22D3  -  tsc22 domain family, member 3, GPER1  -  g protein-coupled estrogen receptor 1, DUSP1  -  dual specificity phosphatase 1, OSR2  -  odd-skipped related 2 (drosophila), F2R  -  coagulation factor ii (thrombin) receptor, FYN  -  fyn oncogene related to src, fgr, yes, F2RL1  -  coagulation factor ii (thrombin) receptor-like 1, CITED2  -  cbp/p300-interacting transactivator, with glu/asp-rich carboxy-terminal domain, 2, HBP1  -  hmg-box transcription factor 1, KLF15  -  kruppel-like factor 15, PROX1  -  prospero homeobox 1, TRIM62  -  tripartite motif containing 62, LRP6  -  low density lipoprotein receptor-related protein 6, CXXC4  -  cxxc finger protein 4, MORC3  -  morc family cw-type zinc finger 3, DLL3  -  delta-like 3 (drosophila), PIK3R1  -  phosphoinositide-3-kinase, regulatory subunit 1 (alpha), CCNG1  -  cyclin g1, CORO1B  -  coronin, actin binding protein, 1b, EPC1  -  enhancer of polycomb homolog 1 (drosophila), SEMA5A  -  sema domain, seven thrombospondin repeats (type 1 and type 1-like), transmembrane domain (tm) and short cytoplasmic domain, (semaphorin) 5a, TWIST1  -  twist basic helix-loop-helix transcription factor 1, NR2F1  -  nuclear receptor subfamily 2, group f, member 1, CD9  -  cd9 molecule, MAP2K5  -  mitogen-activated protein kinase kinase 5, RASD1  -  ras, dexamethasone-induced 1, MAP2K6  -  mitogen-activated protein kinase kinase 6, TGFBR1  -  transforming growth factor, beta receptor 1, RUNX3  -  runt-related transcription factor 3, CBLB  -  cbl proto-oncogene b, e3 ubiquitin protein ligase, TGFB1I1  -  transforming growth factor beta 1 induced transcript 1, PELI1  -  pellino e3 ubiquitin protein ligase 1, TP53INP1  -  tumor protein p53 inducible nuclear protein 1, DNMT3B  -  dna (cytosine-5-)-methyltransferase 3 beta, TGIF1  -  tgfb-induced factor homeobox 1, UCP2  -  uncoupling protein 2 (mitochondrial, proton carrier), EPHA4  -  eph receptor a4, BAMBI  -  bmp and activin membrane-bound inhibitor, KLF4  -  kruppel-like factor 4 (gut), NBR1  -  neighbor of brca1 gene 1, PIK3CA  -  phosphatidylinositol-4,5-bisphosphate 3-kinase, catalytic subunit alpha, FOSB  -  fbj murine osteosarcoma viral oncogene homolog b, CYR61  -  cysteine-rich, angiogenic inducer, 61, CRBN  -  cereblon, NR4A3  -  nuclear receptor subfamily 4, group a, member 3, KLF13  -  kruppel-like factor 13, ANXA1  -  annexin a1, KAT6B  -  k(lysine) acetyltransferase 6b, PRKAR2B  -  protein kinase, camp-dependent, regulatory, type ii, beta, BCHE  -  butyrylcholinesterase, NR1D2  -  nuclear receptor subfamily 1, group d, member 2, GAS1  -  growth arrest-specific 1, SH3GL2  -  sh3-domain grb2-like 2, PKIB  -  protein kinase (camp-dependent, catalytic) inhibitor beta]"
GO:0065007	biological regulation	4.02E-10	3.11E-07	1.22	16376	9281	548	380	"[CREB5  -  camp responsive element binding protein 5, MEX3C  -  mex-3 rna binding family member c, A2M  -  alpha-2-macroglobulin, TAGLN3  -  transgelin 3, BNIP3L  -  bcl2/adenovirus e1b 19kda interacting protein 3-like, ITM2C  -  integral membrane protein 2c, TSPAN14  -  tetraspanin 14, BNIP2  -  bcl2/adenovirus e1b 19kda interacting protein 2, AKAP9  -  a kinase (prka) anchor protein (yotiao) 9, CAB39L  -  calcium binding protein 39-like, TSHZ2  -  teashirt zinc finger homeobox 2, LGALS8  -  lectin, galactoside-binding, soluble, 8, MAP3K8  -  mitogen-activated protein kinase kinase kinase 8, RGR  -  retinal g protein coupled receptor, RFX4  -  regulatory factor x, 4 (influences hla class ii expression), LIFR  -  leukemia inhibitory factor receptor alpha, RFX3  -  regulatory factor x, 3 (influences hla class ii expression), SSBP2  -  single-stranded dna binding protein 2, OS9  -  osteosarcoma amplified 9, endoplasmic reticulum lectin, BDH2  -  3-hydroxybutyrate dehydrogenase, type 2, PNRC1  -  proline-rich nuclear receptor coactivator 1, GCNT2  -  glucosaminyl (n-acetyl) transferase 2, i-branching enzyme (i blood group), LPAR6  -  lysophosphatidic acid receptor 6, TRPS1  -  trichorhinophalangeal syndrome i, DKK1  -  dickkopf wnt signaling pathway inhibitor 1, SCG3  -  secretogranin iii, EN1  -  engrailed homeobox 1, BTG1  -  b-cell translocation gene 1, anti-proliferative, NCAM1  -  neural cell adhesion molecule 1, DACT3  -  dishevelled-binding antagonist of beta-catenin 3, KLF5  -  kruppel-like factor 5 (intestinal), KLF9  -  kruppel-like factor 9, CDC42EP4  -  cdc42 effector protein (rho gtpase binding) 4, KSR1  -  kinase suppressor of ras 1, APCDD1  -  adenomatosis polyposis coli down-regulated 1, RLBP1  -  retinaldehyde binding protein 1, MYO10  -  myosin x, RAB3D  -  rab3d, member ras oncogene family, PLP1  -  proteolipid protein 1, GADD45G  -  growth arrest and dna-damage-inducible, gamma, EGR3  -  early growth response 3, ZNF548  -  zinc finger protein 548, CPE  -  carboxypeptidase e, PLXNA2  -  plexin a2, EPS8L1  -  eps8-like 1, PIFO  -  primary cilia formation, BIK  -  bcl2-interacting killer (apoptosis-inducing), ELAVL2  -  elav (embryonic lethal, abnormal vision, drosophila)-like 2 (hu antigen b), SERPINB1  -  serpin peptidase inhibitor, clade b (ovalbumin), member 1, ZNF426  -  zinc finger protein 426, HES4  -  hairy and enhancer of split 4 (drosophila), ELF1  -  e74-like factor 1 (ets domain transcription factor), PLCG2  -  phospholipase c, gamma 2 (phosphatidylinositol-specific), APOLD1  -  apolipoprotein l domain containing 1, DHRS2  -  dehydrogenase/reductase (sdr family) member 2, APOBEC3F  -  apolipoprotein b mrna editing enzyme, catalytic polypeptide-like 3f, PLCD1  -  phospholipase c, delta 1, DOCK10  -  dedicator of cytokinesis 10, TRIM22  -  tripartite motif containing 22, KAT2B  -  k(lysine) acetyltransferase 2b, TSC22D1  -  tsc22 domain family, member 1, BMP7  -  bone morphogenetic protein 7, CCNDBP1  -  cyclin d-type binding-protein 1, STK38L  -  serine/threonine kinase 38 like, ACVR2A  -  activin a receptor, type iia, DLL1  -  delta-like 1 (drosophila), EGR1  -  early growth response 1, FZD7  -  frizzled family receptor 7, MXI1  -  max interactor 1, dimerization protein, FZD6  -  frizzled family receptor 6, C1orf51  -  chromosome 1 open reading frame 51, TP53INP2  -  tumor protein p53 inducible nuclear protein 2, ADA  -  adenosine deaminase, PTBP2  -  polypyrimidine tract binding protein 2, GPSM2  -  g-protein signaling modulator 2, ADCY8  -  adenylate cyclase 8 (brain), MYCL  -  v-myc avian myelocytomatosis viral oncogene lung carcinoma derived homolog, TCF7L1  -  transcription factor 7-like 1 (t-cell specific, hmg-box), AMOTL2  -  angiomotin like 2, ADCY2  -  adenylate cyclase 2 (brain), CTDSP2  -  ctd (carboxy-terminal domain, rna polymerase ii, polypeptide a) small phosphatase 2, ROBO2  -  roundabout, axon guidance receptor, homolog 2 (drosophila), AKAP7  -  a kinase (prka) anchor protein 7, MAML3  -  mastermind-like 3 (drosophila), RORB  -  rar-related orphan receptor b, EBF1  -  early b-cell factor 1, SPRY2  -  sprouty homolog 2 (drosophila), AFAP1L2  -  actin filament associated protein 1-like 2, SOX6  -  sry (sex determining region y)-box 6, SLIT1  -  slit homolog 1 (drosophila), PPP1R15A  -  protein phosphatase 1, regulatory subunit 15a, MED18  -  mediator complex subunit 18, SLC25A24  -  solute carrier family 25 (mitochondrial carrier; phosphate carrier), member 24, BCL10  -  b-cell cll/lymphoma 10, GNAI2  -  guanine nucleotide binding protein (g protein), alpha inhibiting activity polypeptide 2, TNFRSF19  -  tumor necrosis factor receptor superfamily, member 19, KLF6  -  kruppel-like factor 6, ADM  -  adrenomedullin, PAK6  -  p21 protein (cdc42/rac)-activated kinase 6, HSD17B11  -  hydroxysteroid (17-beta) dehydrogenase 11, HES5  -  hairy and enhancer of split 5 (drosophila), CAPS  -  calcyphosine, TTC21B  -  tetratricopeptide repeat domain 21b, MTTP  -  microsomal triglyceride transfer protein, CAPN3  -  calpain 3, (p94), CAPG  -  capping protein (actin filament), gelsolin-like, ARID5B  -  at rich interactive domain 5b (mrf1-like), SYT1  -  synaptotagmin i, ITGB1BP2  -  integrin beta 1 binding protein (melusin) 2, SERINC5  -  serine incorporator 5, CTGF  -  connective tissue growth factor, SUN2  -  sad1 and unc84 domain containing 2, JAG1  -  jagged 1, AGT  -  angiotensinogen (serpin peptidase inhibitor, clade a, member 8), INSIG2  -  insulin induced gene 2, BEX2  -  brain expressed x-linked 2, RPE65  -  retinal pigment epithelium-specific protein 65kda, HDAC5  -  histone deacetylase 5, HHAT  -  hedgehog acyltransferase, APOBEC3G  -  apolipoprotein b mrna editing enzyme, catalytic polypeptide-like 3g, CTSK  -  cathepsin k, SPSB3  -  spla/ryanodine receptor domain and socs box containing 3, BACH2  -  btb and cnc homology 1, basic leucine zipper transcription factor 2, EID2B  -  ep300 interacting inhibitor of differentiation 2b, NRARP  -  notch-regulated ankyrin repeat protein, MAFF  -  v-maf avian musculoaponeurotic fibrosarcoma oncogene homolog f, ZBTB18  -  zinc finger and btb domain containing 18, ACKR3  -  atypical chemokine receptor 3, UVRAG  -  uv radiation resistance associated, EYA1  -  eyes absent homolog 1 (drosophila), ALDH3A1  -  aldehyde dehydrogenase 3 family, member a1, CRIPT  -  cysteine-rich pdz-binding protein, CCNL1  -  cyclin l1, FYN  -  fyn oncogene related to src, fgr, yes, F2R  -  coagulation factor ii (thrombin) receptor, OSR2  -  odd-skipped related 2 (drosophila), F2RL1  -  coagulation factor ii (thrombin) receptor-like 1, FZD2  -  frizzled family receptor 2, MAPK8IP3  -  mitogen-activated protein kinase 8 interacting protein 3, CITED2  -  cbp/p300-interacting transactivator, with glu/asp-rich carboxy-terminal domain, 2, KLF15  -  kruppel-like factor 15, MICU1  -  mitochondrial calcium uptake 1, AGPAT9  -  1-acylglycerol-3-phosphate o-acyltransferase 9, PROX1  -  prospero homeobox 1, EYA4  -  eyes absent homolog 4 (drosophila), JUND  -  jun d proto-oncogene, KLF2  -  kruppel-like factor 2 (lung), CCNG2  -  cyclin g2, POLR3GL  -  polymerase (rna) iii (dna directed) polypeptide g (32kd)-like, CCNG1  -  cyclin g1, CORO1B  -  coronin, actin binding protein, 1b, TWIST1  -  twist basic helix-loop-helix transcription factor 1, ATP8A1  -  atpase, aminophospholipid transporter (aplt), class i, type 8a, member 1, CD9  -  cd9 molecule, MAP2K5  -  mitogen-activated protein kinase kinase 5, ETV1  -  ets variant 1, MAP2K6  -  mitogen-activated protein kinase kinase 6, TNFSF10  -  tumor necrosis factor (ligand) superfamily, member 10, ITPKB  -  inositol-trisphosphate 3-kinase b, GAD1  -  glutamate decarboxylase 1 (brain, 67kda), RUNX3  -  runt-related transcription factor 3, MAPK10  -  mitogen-activated protein kinase 10, CBLB  -  cbl proto-oncogene b, e3 ubiquitin protein ligase, NIN  -  ninein (gsk3b interacting protein), EPHB1  -  eph receptor b1, PELI1  -  pellino e3 ubiquitin protein ligase 1, PELI2  -  pellino e3 ubiquitin protein ligase family member 2, UCP2  -  uncoupling protein 2 (mitochondrial, proton carrier), EPHA4  -  eph receptor a4, BAMBI  -  bmp and activin membrane-bound inhibitor, SSBP1  -  single-stranded dna binding protein 1, mitochondrial, KLF4  -  kruppel-like factor 4 (gut), DTX4  -  deltex homolog 4 (drosophila), BOC  -  boc cell adhesion associated, oncogene regulated, CRBN  -  cereblon, PLCXD2  -  phosphatidylinositol-specific phospholipase c, x domain containing 2, NR4A3  -  nuclear receptor subfamily 4, group a, member 3, ANXA1  -  annexin a1, CSPG4  -  chondroitin sulfate proteoglycan 4, PRKAR2B  -  protein kinase, camp-dependent, regulatory, type ii, beta, NR1D2  -  nuclear receptor subfamily 1, group d, member 2, NR4A1  -  nuclear receptor subfamily 4, group a, member 1, ZNF846  -  zinc finger protein 846, GAS1  -  growth arrest-specific 1, PKIB  -  protein kinase (camp-dependent, catalytic) inhibitor beta, PAIP1  -  poly(a) binding protein interacting protein 1, FN1  -  fibronectin 1, ZNF638  -  zinc finger protein 638, F11R  -  f11 receptor, PAX6  -  paired box 6, GSN  -  gelsolin, MICAL1  -  microtubule associated monooxygenase, calponin and lim domain containing 1, RAB8B  -  rab8b, member ras oncogene family, SDCBP  -  syndecan binding protein (syntenin), IGFBPL1  -  insulin-like growth factor binding protein-like 1, DCX  -  doublecortin, STXBP5  -  syntaxin binding protein 5 (tomosyn), PBX1  -  pre-b-cell leukemia homeobox 1, GAB2  -  grb2-associated binding protein 2, ZNF518A  -  zinc finger protein 518a, VEZF1  -  vascular endothelial zinc finger 1, PBXIP1  -  pre-b-cell leukemia homeobox interacting protein 1, PHLPP1  -  ph domain and leucine rich repeat protein phosphatase 1, ZNF521  -  zinc finger protein 521, APC  -  adenomatous polyposis coli, CD109  -  cd109 molecule, ERRFI1  -  erbb receptor feedback inhibitor 1, PIAS1  -  protein inhibitor of activated stat, 1, NCALD  -  neurocalcin delta, GNG2  -  guanine nucleotide binding protein (g protein), gamma 2, DFNA5  -  deafness, autosomal dominant 5, TMEM27  -  transmembrane protein 27, CYTL1  -  cytokine-like 1, CBX4  -  chromobox homolog 4, FKBP1B  -  fk506 binding protein 1b, 12.6 kda, AKAP13  -  a kinase (prka) anchor protein 13, SLC4A11  -  solute carrier family 4, sodium borate transporter, member 11, KDM3A  -  lysine (k)-specific demethylase 3a, CD200  -  cd200 molecule, DUSP10  -  dual specificity phosphatase 10, C1orf85  -  chromosome 1 open reading frame 85, SLC38A2  -  solute carrier family 38, member 2, SCN1A  -  sodium channel, voltage-gated, type i, alpha subunit, SESN3  -  sestrin 3, SCG2  -  secretogranin ii, FGF14  -  fibroblast growth factor 14, SCN3A  -  sodium channel, voltage-gated, type iii, alpha subunit, CXCR4  -  chemokine (c-x-c motif) receptor 4, FGFR3  -  fibroblast growth factor receptor 3, ATXN1  -  ataxin 1, KIAA1161  -  kiaa1161, JMY  -  junction mediating and regulatory protein, p53 cofactor, PTCH1  -  patched 1, PDGFRA  -  platelet-derived growth factor receptor, alpha polypeptide, AHRR  -  aryl-hydrocarbon receptor repressor, CLIC6  -  chloride intracellular channel 6, FAM107A  -  family with sequence similarity 107, member a, HAS2  -  hyaluronan synthase 2, ENPP2  -  ectonucleotide pyrophosphatase/phosphodiesterase 2, GPC4  -  glypican 4, SERPINF1  -  serpin peptidase inhibitor, clade f (alpha-2 antiplasmin, pigment epithelium derived factor), member 1, GPR162  -  g protein-coupled receptor 162, IL31RA  -  interleukin 31 receptor a, RND3  -  rho family gtpase 3, MAP3K1  -  mitogen-activated protein kinase kinase kinase 1, e3 ubiquitin protein ligase, CREBRF  -  creb3 regulatory factor, SERINC1  -  serine incorporator 1, INSM1  -  insulinoma-associated 1, ZBTB24  -  zinc finger and btb domain containing 24, S100A4  -  s100 calcium binding protein a4, CDKN1C  -  cyclin-dependent kinase inhibitor 1c (p57, kip2), ZEB2  -  zinc finger e-box binding homeobox 2, CDKN1B  -  cyclin-dependent kinase inhibitor 1b (p27, kip1), S100A6  -  s100 calcium binding protein a6, FAM175A  -  family with sequence similarity 175, member a, FAT4  -  fat atypical cadherin 4, CLIP3  -  cap-gly domain containing linker protein 3, DAPK1  -  death-associated protein kinase 1, S100A10  -  s100 calcium binding protein a10, SULF2  -  sulfatase 2, TIPARP  -  tcdd-inducible poly(adp-ribose) polymerase, IGSF11  -  immunoglobulin superfamily, member 11, TBC1D8  -  tbc1 domain family, member 8 (with gram domain), CDH5  -  cadherin 5, type 2 (vascular endothelium), PDE2A  -  phosphodiesterase 2a, cgmp-stimulated, TSPAN31  -  tetraspanin 31, SAT1  -  spermidine/spermine n1-acetyltransferase 1, DACH1  -  dachshund homolog 1 (drosophila), SATB1  -  satb homeobox 1, PTPRD  -  protein tyrosine phosphatase, receptor type, d, JHDM1D  -  jumonji c domain containing histone demethylase 1 homolog d (s. cerevisiae), ARHGAP9  -  rho gtpase activating protein 9, ZFAND5  -  zinc finger, an1-type domain 5, FBN2  -  fibrillin 2, KAT7  -  k(lysine) acetyltransferase 7, MGST2  -  microsomal glutathione s-transferase 2, CBFA2T2  -  core-binding factor, runt domain, alpha subunit 2; translocated to, 2, IFIT2  -  interferon-induced protein with tetratricopeptide repeats 2, IFIT1  -  interferon-induced protein with tetratricopeptide repeats 1, COG3  -  component of oligomeric golgi complex 3, TIMP2  -  timp metallopeptidase inhibitor 2, IFIT3  -  interferon-induced protein with tetratricopeptide repeats 3, TIMP4  -  timp metallopeptidase inhibitor 4, EPC2  -  enhancer of polycomb homolog 2 (drosophila), RUFY3  -  run and fyve domain containing 3, PTX3  -  pentraxin 3, long, ATP1A2  -  atpase, na+/k+ transporting, alpha 2 polypeptide, TLE1  -  transducin-like enhancer of split 1 (e(sp1) homolog, drosophila), HKDC1  -  hexokinase domain containing 1, DPP6  -  dipeptidyl-peptidase 6, ANKRD6  -  ankyrin repeat domain 6, TLE4  -  transducin-like enhancer of split 4 (e(sp1) homolog, drosophila), NOTCH4  -  notch 4, KDM5B  -  lysine (k)-specific demethylase 5b, CHN2  -  chimerin 2, SEMA6A  -  sema domain, transmembrane domain (tm), and cytoplasmic domain, (semaphorin) 6a, PILRB  -  paired immunoglobin-like type 2 receptor beta, CHL1  -  cell adhesion molecule l1-like, DOCK6  -  dedicator of cytokinesis 6, MAOA  -  monoamine oxidase a, WSB1  -  wd repeat and socs box containing 1, ATF3  -  activating transcription factor 3, BAZ2B  -  bromodomain adjacent to zinc finger domain, 2b, ID2  -  inhibitor of dna binding 2, dominant negative helix-loop-helix protein, ABCA5  -  atp-binding cassette, sub-family a (abc1), member 5, ID3  -  inhibitor of dna binding 3, dominant negative helix-loop-helix protein, INTU  -  inturned planar cell polarity protein, DUSP4  -  dual specificity phosphatase 4, CHD2  -  chromodomain helicase dna binding protein 2, HEY1  -  hairy/enhancer-of-split related with yrpw motif 1, TSPYL5  -  tspy-like 5, GPR12  -  g protein-coupled receptor 12, NFKBIA  -  nuclear factor of kappa light polypeptide gene enhancer in b-cells inhibitor, alpha, GPR18  -  g protein-coupled receptor 18, FOXP2  -  forkhead box p2, SP8  -  sp8 transcription factor, TTBK2  -  tau tubulin kinase 2, NKX6-1  -  nk6 homeobox 1, TSC22D3  -  tsc22 domain family, member 3, GPER1  -  g protein-coupled estrogen receptor 1, IFIH1  -  interferon induced with helicase c domain 1, DUSP1  -  dual specificity phosphatase 1, ZNF641  -  zinc finger protein 641, ZNF606  -  zinc finger protein 606, NID1  -  nidogen 1, HBP1  -  hmg-box transcription factor 1, MAP7  -  microtubule-associated protein 7, SMOC1  -  sparc related modular calcium binding 1, CSPG5  -  chondroitin sulfate proteoglycan 5 (neuroglycan c), TRIM62  -  tripartite motif containing 62, IRX1  -  iroquois homeobox 1, LRP6  -  low density lipoprotein receptor-related protein 6, FNDC5  -  fibronectin type iii domain containing 5, CXXC4  -  cxxc finger protein 4, MORC3  -  morc family cw-type zinc finger 3, NEDD9  -  neural precursor cell expressed, developmentally down-regulated 9, DLL3  -  delta-like 3 (drosophila), PIK3R1  -  phosphoinositide-3-kinase, regulatory subunit 1 (alpha), EPC1  -  enhancer of polycomb homolog 1 (drosophila), SEMA5A  -  sema domain, seven thrombospondin repeats (type 1 and type 1-like), transmembrane domain (tm) and short cytoplasmic domain, (semaphorin) 5a, SPARCL1  -  sparc-like 1 (hevin), MORF4L2  -  mortality factor 4 like 2, TFDP2  -  transcription factor dp-2 (e2f dimerization partner 2), NFATC4  -  nuclear factor of activated t-cells, cytoplasmic, calcineurin-dependent 4, PDGFD  -  platelet derived growth factor d, NR2F1  -  nuclear receptor subfamily 2, group f, member 1, RASD1  -  ras, dexamethasone-induced 1, RBM24  -  rna binding motif protein 24, ST8SIA1  -  st8 alpha-n-acetyl-neuraminide alpha-2,8-sialyltransferase 1, SNCAIP  -  synuclein, alpha interacting protein, GRIA3  -  glutamate receptor, ionotropic, ampa 3, TPP1  -  tripeptidyl peptidase i, TGFBR1  -  transforming growth factor, beta receptor 1, MARCKS  -  myristoylated alanine-rich protein kinase c substrate, SEZ6L  -  seizure related 6 homolog (mouse)-like, FGD3  -  fyve, rhogef and ph domain containing 3, ARHGEF4  -  rho guanine nucleotide exchange factor (gef) 4, TGFB1I1  -  transforming growth factor beta 1 induced transcript 1, ZNF711  -  zinc finger protein 711, ATP6V0E2  -  atpase, h+ transporting v0 subunit e2, TP53INP1  -  tumor protein p53 inducible nuclear protein 1, VGLL4  -  vestigial like 4 (drosophila), DNMT3B  -  dna (cytosine-5-)-methyltransferase 3 beta, TGIF1  -  tgfb-induced factor homeobox 1, NBR1  -  neighbor of brca1 gene 1, FOSB  -  fbj murine osteosarcoma viral oncogene homolog b, PIK3CA  -  phosphatidylinositol-4,5-bisphosphate 3-kinase, catalytic subunit alpha, FOS  -  fbj murine osteosarcoma viral oncogene homolog, CYR61  -  cysteine-rich, angiogenic inducer, 61, SPATA13  -  spermatogenesis associated 13, THBS4  -  thrombospondin 4, PIK3C2B  -  phosphatidylinositol-4-phosphate 3-kinase, catalytic subunit type 2 beta, KLF13  -  kruppel-like factor 13, KAT6B  -  k(lysine) acetyltransferase 6b, SGK1  -  serum/glucocorticoid regulated kinase 1, BCHE  -  butyrylcholinesterase, NECAB3  -  n-terminal ef-hand calcium binding protein 3, AK3  -  adenylate kinase 3, SH3BGRL  -  sh3 domain binding glutamic acid-rich protein like, SH3GL2  -  sh3-domain grb2-like 2]"
GO:1902680	positive regulation of RNA biosynthetic process	6.72E-10	4.89E-07	2.06	16376	1131	548	78	"[CREB5  -  camp responsive element binding protein 5, HES5  -  hairy and enhancer of split 5 (drosophila), CBFA2T2  -  core-binding factor, runt domain, alpha subunit 2; translocated to, 2, CAPN3  -  calpain 3, (p94), PAX6  -  paired box 6, RFX4  -  regulatory factor x, 4 (influences hla class ii expression), RFX3  -  regulatory factor x, 3 (influences hla class ii expression), NOTCH4  -  notch 4, PBX1  -  pre-b-cell leukemia homeobox 1, JAG1  -  jagged 1, AGT  -  angiotensinogen (serpin peptidase inhibitor, clade a, member 8), INSIG2  -  insulin induced gene 2, EN1  -  engrailed homeobox 1, HDAC5  -  histone deacetylase 5, ATF3  -  activating transcription factor 3, KLF5  -  kruppel-like factor 5 (intestinal), ID2  -  inhibitor of dna binding 2, dominant negative helix-loop-helix protein, PIAS1  -  protein inhibitor of activated stat, 1, HEY1  -  hairy/enhancer-of-split related with yrpw motif 1, NFKBIA  -  nuclear factor of kappa light polypeptide gene enhancer in b-cells inhibitor, alpha, EYA1  -  eyes absent homolog 1 (drosophila), CYTL1  -  cytokine-like 1, NKX6-1  -  nk6 homeobox 1, ELF1  -  e74-like factor 1 (ets domain transcription factor), GPER1  -  g protein-coupled estrogen receptor 1, F2R  -  coagulation factor ii (thrombin) receptor, OSR2  -  odd-skipped related 2 (drosophila), KDM3A  -  lysine (k)-specific demethylase 3a, F2RL1  -  coagulation factor ii (thrombin) receptor-like 1, KAT2B  -  k(lysine) acetyltransferase 2b, C1orf85  -  chromosome 1 open reading frame 85, BMP7  -  bone morphogenetic protein 7, FZD2  -  frizzled family receptor 2, CITED2  -  cbp/p300-interacting transactivator, with glu/asp-rich carboxy-terminal domain, 2, KLF15  -  kruppel-like factor 15, PROX1  -  prospero homeobox 1, ATXN1  -  ataxin 1, JUND  -  jun d proto-oncogene, KLF2  -  kruppel-like factor 2 (lung), LRP6  -  low density lipoprotein receptor-related protein 6, PIK3R1  -  phosphoinositide-3-kinase, regulatory subunit 1 (alpha), DLL1  -  delta-like 1 (drosophila), EGR1  -  early growth response 1, EPC1  -  enhancer of polycomb homolog 1 (drosophila), MORF4L2  -  mortality factor 4 like 2, TWIST1  -  twist basic helix-loop-helix transcription factor 1, TFDP2  -  transcription factor dp-2 (e2f dimerization partner 2), NFATC4  -  nuclear factor of activated t-cells, cytoplasmic, calcineurin-dependent 4, FZD7  -  frizzled family receptor 7, NR2F1  -  nuclear receptor subfamily 2, group f, member 1, TP53INP2  -  tumor protein p53 inducible nuclear protein 2, MAP2K5  -  mitogen-activated protein kinase kinase 5, ETV1  -  ets variant 1, IL31RA  -  interleukin 31 receptor a, TCF7L1  -  transcription factor 7-like 1 (t-cell specific, hmg-box), TGFBR1  -  transforming growth factor, beta receptor 1, MAML3  -  mastermind-like 3 (drosophila), RORB  -  rar-related orphan receptor b, TGFB1I1  -  transforming growth factor beta 1 induced transcript 1, EBF1  -  early b-cell factor 1, ZNF711  -  zinc finger protein 711, CDKN1C  -  cyclin-dependent kinase inhibitor 1c (p57, kip2), TP53INP1  -  tumor protein p53 inducible nuclear protein 1, ZEB2  -  zinc finger e-box binding homeobox 2, AFAP1L2  -  actin filament associated protein 1-like 2, SOX6  -  sry (sex determining region y)-box 6, BAMBI  -  bmp and activin membrane-bound inhibitor, BCL10  -  b-cell cll/lymphoma 10, KLF4  -  kruppel-like factor 4 (gut), FOS  -  fbj murine osteosarcoma viral oncogene homolog, CYR61  -  cysteine-rich, angiogenic inducer, 61, KLF6  -  kruppel-like factor 6, NR4A3  -  nuclear receptor subfamily 4, group a, member 3, KLF13  -  kruppel-like factor 13, KAT6B  -  k(lysine) acetyltransferase 6b, JHDM1D  -  jumonji c domain containing histone demethylase 1 homolog d (s. cerevisiae), NR1D2  -  nuclear receptor subfamily 1, group d, member 2, NR4A1  -  nuclear receptor subfamily 4, group a, member 1]"
GO:0050789	regulation of biological process	8.41E-10	5.78E-07	1.23	16376	8851	548	365	"[CREB5  -  camp responsive element binding protein 5, MEX3C  -  mex-3 rna binding family member c, A2M  -  alpha-2-macroglobulin, TAGLN3  -  transgelin 3, BNIP3L  -  bcl2/adenovirus e1b 19kda interacting protein 3-like, ITM2C  -  integral membrane protein 2c, TSPAN14  -  tetraspanin 14, BNIP2  -  bcl2/adenovirus e1b 19kda interacting protein 2, AKAP9  -  a kinase (prka) anchor protein (yotiao) 9, CAB39L  -  calcium binding protein 39-like, TSHZ2  -  teashirt zinc finger homeobox 2, LGALS8  -  lectin, galactoside-binding, soluble, 8, MAP3K8  -  mitogen-activated protein kinase kinase kinase 8, RGR  -  retinal g protein coupled receptor, RFX4  -  regulatory factor x, 4 (influences hla class ii expression), LIFR  -  leukemia inhibitory factor receptor alpha, RFX3  -  regulatory factor x, 3 (influences hla class ii expression), SSBP2  -  single-stranded dna binding protein 2, PNRC1  -  proline-rich nuclear receptor coactivator 1, GCNT2  -  glucosaminyl (n-acetyl) transferase 2, i-branching enzyme (i blood group), LPAR6  -  lysophosphatidic acid receptor 6, TRPS1  -  trichorhinophalangeal syndrome i, DKK1  -  dickkopf wnt signaling pathway inhibitor 1, EN1  -  engrailed homeobox 1, BTG1  -  b-cell translocation gene 1, anti-proliferative, NCAM1  -  neural cell adhesion molecule 1, DACT3  -  dishevelled-binding antagonist of beta-catenin 3, KLF5  -  kruppel-like factor 5 (intestinal), KLF9  -  kruppel-like factor 9, CDC42EP4  -  cdc42 effector protein (rho gtpase binding) 4, KSR1  -  kinase suppressor of ras 1, APCDD1  -  adenomatosis polyposis coli down-regulated 1, RLBP1  -  retinaldehyde binding protein 1, MYO10  -  myosin x, RAB3D  -  rab3d, member ras oncogene family, PLP1  -  proteolipid protein 1, GADD45G  -  growth arrest and dna-damage-inducible, gamma, EGR3  -  early growth response 3, ZNF548  -  zinc finger protein 548, CPE  -  carboxypeptidase e, PLXNA2  -  plexin a2, EPS8L1  -  eps8-like 1, PIFO  -  primary cilia formation, BIK  -  bcl2-interacting killer (apoptosis-inducing), ELAVL2  -  elav (embryonic lethal, abnormal vision, drosophila)-like 2 (hu antigen b), SERPINB1  -  serpin peptidase inhibitor, clade b (ovalbumin), member 1, ZNF426  -  zinc finger protein 426, HES4  -  hairy and enhancer of split 4 (drosophila), ELF1  -  e74-like factor 1 (ets domain transcription factor), PLCG2  -  phospholipase c, gamma 2 (phosphatidylinositol-specific), APOLD1  -  apolipoprotein l domain containing 1, DHRS2  -  dehydrogenase/reductase (sdr family) member 2, APOBEC3F  -  apolipoprotein b mrna editing enzyme, catalytic polypeptide-like 3f, PLCD1  -  phospholipase c, delta 1, DOCK10  -  dedicator of cytokinesis 10, TRIM22  -  tripartite motif containing 22, KAT2B  -  k(lysine) acetyltransferase 2b, TSC22D1  -  tsc22 domain family, member 1, BMP7  -  bone morphogenetic protein 7, CCNDBP1  -  cyclin d-type binding-protein 1, STK38L  -  serine/threonine kinase 38 like, ACVR2A  -  activin a receptor, type iia, DLL1  -  delta-like 1 (drosophila), EGR1  -  early growth response 1, FZD7  -  frizzled family receptor 7, MXI1  -  max interactor 1, dimerization protein, FZD6  -  frizzled family receptor 6, C1orf51  -  chromosome 1 open reading frame 51, TP53INP2  -  tumor protein p53 inducible nuclear protein 2, ADA  -  adenosine deaminase, PTBP2  -  polypyrimidine tract binding protein 2, GPSM2  -  g-protein signaling modulator 2, ADCY8  -  adenylate cyclase 8 (brain), MYCL  -  v-myc avian myelocytomatosis viral oncogene lung carcinoma derived homolog, TCF7L1  -  transcription factor 7-like 1 (t-cell specific, hmg-box), AMOTL2  -  angiomotin like 2, ADCY2  -  adenylate cyclase 2 (brain), CTDSP2  -  ctd (carboxy-terminal domain, rna polymerase ii, polypeptide a) small phosphatase 2, ROBO2  -  roundabout, axon guidance receptor, homolog 2 (drosophila), AKAP7  -  a kinase (prka) anchor protein 7, MAML3  -  mastermind-like 3 (drosophila), RORB  -  rar-related orphan receptor b, EBF1  -  early b-cell factor 1, SPRY2  -  sprouty homolog 2 (drosophila), AFAP1L2  -  actin filament associated protein 1-like 2, SOX6  -  sry (sex determining region y)-box 6, SLIT1  -  slit homolog 1 (drosophila), PPP1R15A  -  protein phosphatase 1, regulatory subunit 15a, MED18  -  mediator complex subunit 18, SLC25A24  -  solute carrier family 25 (mitochondrial carrier; phosphate carrier), member 24, BCL10  -  b-cell cll/lymphoma 10, GNAI2  -  guanine nucleotide binding protein (g protein), alpha inhibiting activity polypeptide 2, TNFRSF19  -  tumor necrosis factor receptor superfamily, member 19, KLF6  -  kruppel-like factor 6, ADM  -  adrenomedullin, PAK6  -  p21 protein (cdc42/rac)-activated kinase 6, HES5  -  hairy and enhancer of split 5 (drosophila), CAPS  -  calcyphosine, TTC21B  -  tetratricopeptide repeat domain 21b, CAPN3  -  calpain 3, (p94), CAPG  -  capping protein (actin filament), gelsolin-like, ARID5B  -  at rich interactive domain 5b (mrf1-like), SYT1  -  synaptotagmin i, ITGB1BP2  -  integrin beta 1 binding protein (melusin) 2, SERINC5  -  serine incorporator 5, CTGF  -  connective tissue growth factor, SUN2  -  sad1 and unc84 domain containing 2, JAG1  -  jagged 1, AGT  -  angiotensinogen (serpin peptidase inhibitor, clade a, member 8), INSIG2  -  insulin induced gene 2, BEX2  -  brain expressed x-linked 2, RPE65  -  retinal pigment epithelium-specific protein 65kda, HDAC5  -  histone deacetylase 5, HHAT  -  hedgehog acyltransferase, APOBEC3G  -  apolipoprotein b mrna editing enzyme, catalytic polypeptide-like 3g, CTSK  -  cathepsin k, SPSB3  -  spla/ryanodine receptor domain and socs box containing 3, BACH2  -  btb and cnc homology 1, basic leucine zipper transcription factor 2, EID2B  -  ep300 interacting inhibitor of differentiation 2b, NRARP  -  notch-regulated ankyrin repeat protein, MAFF  -  v-maf avian musculoaponeurotic fibrosarcoma oncogene homolog f, ZBTB18  -  zinc finger and btb domain containing 18, ACKR3  -  atypical chemokine receptor 3, UVRAG  -  uv radiation resistance associated, EYA1  -  eyes absent homolog 1 (drosophila), ALDH3A1  -  aldehyde dehydrogenase 3 family, member a1, CRIPT  -  cysteine-rich pdz-binding protein, CCNL1  -  cyclin l1, FYN  -  fyn oncogene related to src, fgr, yes, F2R  -  coagulation factor ii (thrombin) receptor, OSR2  -  odd-skipped related 2 (drosophila), F2RL1  -  coagulation factor ii (thrombin) receptor-like 1, FZD2  -  frizzled family receptor 2, MAPK8IP3  -  mitogen-activated protein kinase 8 interacting protein 3, CITED2  -  cbp/p300-interacting transactivator, with glu/asp-rich carboxy-terminal domain, 2, KLF15  -  kruppel-like factor 15, AGPAT9  -  1-acylglycerol-3-phosphate o-acyltransferase 9, PROX1  -  prospero homeobox 1, EYA4  -  eyes absent homolog 4 (drosophila), JUND  -  jun d proto-oncogene, KLF2  -  kruppel-like factor 2 (lung), CCNG2  -  cyclin g2, POLR3GL  -  polymerase (rna) iii (dna directed) polypeptide g (32kd)-like, CCNG1  -  cyclin g1, CORO1B  -  coronin, actin binding protein, 1b, TWIST1  -  twist basic helix-loop-helix transcription factor 1, CD9  -  cd9 molecule, MAP2K5  -  mitogen-activated protein kinase kinase 5, ETV1  -  ets variant 1, MAP2K6  -  mitogen-activated protein kinase kinase 6, TNFSF10  -  tumor necrosis factor (ligand) superfamily, member 10, ITPKB  -  inositol-trisphosphate 3-kinase b, RUNX3  -  runt-related transcription factor 3, MAPK10  -  mitogen-activated protein kinase 10, CBLB  -  cbl proto-oncogene b, e3 ubiquitin protein ligase, EPHB1  -  eph receptor b1, PELI1  -  pellino e3 ubiquitin protein ligase 1, PELI2  -  pellino e3 ubiquitin protein ligase family member 2, UCP2  -  uncoupling protein 2 (mitochondrial, proton carrier), EPHA4  -  eph receptor a4, BAMBI  -  bmp and activin membrane-bound inhibitor, SSBP1  -  single-stranded dna binding protein 1, mitochondrial, KLF4  -  kruppel-like factor 4 (gut), DTX4  -  deltex homolog 4 (drosophila), BOC  -  boc cell adhesion associated, oncogene regulated, CRBN  -  cereblon, PLCXD2  -  phosphatidylinositol-specific phospholipase c, x domain containing 2, NR4A3  -  nuclear receptor subfamily 4, group a, member 3, ANXA1  -  annexin a1, CSPG4  -  chondroitin sulfate proteoglycan 4, PRKAR2B  -  protein kinase, camp-dependent, regulatory, type ii, beta, NR1D2  -  nuclear receptor subfamily 1, group d, member 2, NR4A1  -  nuclear receptor subfamily 4, group a, member 1, GAS1  -  growth arrest-specific 1, ZNF846  -  zinc finger protein 846, PKIB  -  protein kinase (camp-dependent, catalytic) inhibitor beta, PAIP1  -  poly(a) binding protein interacting protein 1, FN1  -  fibronectin 1, ZNF638  -  zinc finger protein 638, F11R  -  f11 receptor, PAX6  -  paired box 6, GSN  -  gelsolin, MICAL1  -  microtubule associated monooxygenase, calponin and lim domain containing 1, RAB8B  -  rab8b, member ras oncogene family, SDCBP  -  syndecan binding protein (syntenin), IGFBPL1  -  insulin-like growth factor binding protein-like 1, DCX  -  doublecortin, STXBP5  -  syntaxin binding protein 5 (tomosyn), PBX1  -  pre-b-cell leukemia homeobox 1, GAB2  -  grb2-associated binding protein 2, ZNF518A  -  zinc finger protein 518a, VEZF1  -  vascular endothelial zinc finger 1, PBXIP1  -  pre-b-cell leukemia homeobox interacting protein 1, PHLPP1  -  ph domain and leucine rich repeat protein phosphatase 1, ZNF521  -  zinc finger protein 521, APC  -  adenomatous polyposis coli, CD109  -  cd109 molecule, ERRFI1  -  erbb receptor feedback inhibitor 1, PIAS1  -  protein inhibitor of activated stat, 1, NCALD  -  neurocalcin delta, GNG2  -  guanine nucleotide binding protein (g protein), gamma 2, DFNA5  -  deafness, autosomal dominant 5, TMEM27  -  transmembrane protein 27, CYTL1  -  cytokine-like 1, CBX4  -  chromobox homolog 4, FKBP1B  -  fk506 binding protein 1b, 12.6 kda, AKAP13  -  a kinase (prka) anchor protein 13, KDM3A  -  lysine (k)-specific demethylase 3a, CD200  -  cd200 molecule, DUSP10  -  dual specificity phosphatase 10, C1orf85  -  chromosome 1 open reading frame 85, SCN1A  -  sodium channel, voltage-gated, type i, alpha subunit, SESN3  -  sestrin 3, SCG2  -  secretogranin ii, FGF14  -  fibroblast growth factor 14, SCN3A  -  sodium channel, voltage-gated, type iii, alpha subunit, CXCR4  -  chemokine (c-x-c motif) receptor 4, FGFR3  -  fibroblast growth factor receptor 3, ATXN1  -  ataxin 1, KIAA1161  -  kiaa1161, JMY  -  junction mediating and regulatory protein, p53 cofactor, PTCH1  -  patched 1, PDGFRA  -  platelet-derived growth factor receptor, alpha polypeptide, AHRR  -  aryl-hydrocarbon receptor repressor, CLIC6  -  chloride intracellular channel 6, FAM107A  -  family with sequence similarity 107, member a, HAS2  -  hyaluronan synthase 2, ENPP2  -  ectonucleotide pyrophosphatase/phosphodiesterase 2, GPC4  -  glypican 4, SERPINF1  -  serpin peptidase inhibitor, clade f (alpha-2 antiplasmin, pigment epithelium derived factor), member 1, GPR162  -  g protein-coupled receptor 162, IL31RA  -  interleukin 31 receptor a, RND3  -  rho family gtpase 3, MAP3K1  -  mitogen-activated protein kinase kinase kinase 1, e3 ubiquitin protein ligase, CREBRF  -  creb3 regulatory factor, SERINC1  -  serine incorporator 1, INSM1  -  insulinoma-associated 1, ZBTB24  -  zinc finger and btb domain containing 24, S100A4  -  s100 calcium binding protein a4, CDKN1C  -  cyclin-dependent kinase inhibitor 1c (p57, kip2), ZEB2  -  zinc finger e-box binding homeobox 2, CDKN1B  -  cyclin-dependent kinase inhibitor 1b (p27, kip1), S100A6  -  s100 calcium binding protein a6, FAM175A  -  family with sequence similarity 175, member a, FAT4  -  fat atypical cadherin 4, CLIP3  -  cap-gly domain containing linker protein 3, DAPK1  -  death-associated protein kinase 1, S100A10  -  s100 calcium binding protein a10, SULF2  -  sulfatase 2, TIPARP  -  tcdd-inducible poly(adp-ribose) polymerase, IGSF11  -  immunoglobulin superfamily, member 11, TBC1D8  -  tbc1 domain family, member 8 (with gram domain), CDH5  -  cadherin 5, type 2 (vascular endothelium), PDE2A  -  phosphodiesterase 2a, cgmp-stimulated, TSPAN31  -  tetraspanin 31, SAT1  -  spermidine/spermine n1-acetyltransferase 1, DACH1  -  dachshund homolog 1 (drosophila), SATB1  -  satb homeobox 1, PTPRD  -  protein tyrosine phosphatase, receptor type, d, JHDM1D  -  jumonji c domain containing histone demethylase 1 homolog d (s. cerevisiae), ARHGAP9  -  rho gtpase activating protein 9, ZFAND5  -  zinc finger, an1-type domain 5, FBN2  -  fibrillin 2, KAT7  -  k(lysine) acetyltransferase 7, MGST2  -  microsomal glutathione s-transferase 2, CBFA2T2  -  core-binding factor, runt domain, alpha subunit 2; translocated to, 2, IFIT2  -  interferon-induced protein with tetratricopeptide repeats 2, IFIT1  -  interferon-induced protein with tetratricopeptide repeats 1, COG3  -  component of oligomeric golgi complex 3, TIMP2  -  timp metallopeptidase inhibitor 2, IFIT3  -  interferon-induced protein with tetratricopeptide repeats 3, TIMP4  -  timp metallopeptidase inhibitor 4, EPC2  -  enhancer of polycomb homolog 2 (drosophila), RUFY3  -  run and fyve domain containing 3, PTX3  -  pentraxin 3, long, ATP1A2  -  atpase, na+/k+ transporting, alpha 2 polypeptide, TLE1  -  transducin-like enhancer of split 1 (e(sp1) homolog, drosophila), DPP6  -  dipeptidyl-peptidase 6, ANKRD6  -  ankyrin repeat domain 6, TLE4  -  transducin-like enhancer of split 4 (e(sp1) homolog, drosophila), NOTCH4  -  notch 4, KDM5B  -  lysine (k)-specific demethylase 5b, CHN2  -  chimerin 2, SEMA6A  -  sema domain, transmembrane domain (tm), and cytoplasmic domain, (semaphorin) 6a, PILRB  -  paired immunoglobin-like type 2 receptor beta, CHL1  -  cell adhesion molecule l1-like, DOCK6  -  dedicator of cytokinesis 6, WSB1  -  wd repeat and socs box containing 1, ATF3  -  activating transcription factor 3, BAZ2B  -  bromodomain adjacent to zinc finger domain, 2b, ID2  -  inhibitor of dna binding 2, dominant negative helix-loop-helix protein, ABCA5  -  atp-binding cassette, sub-family a (abc1), member 5, ID3  -  inhibitor of dna binding 3, dominant negative helix-loop-helix protein, INTU  -  inturned planar cell polarity protein, DUSP4  -  dual specificity phosphatase 4, CHD2  -  chromodomain helicase dna binding protein 2, HEY1  -  hairy/enhancer-of-split related with yrpw motif 1, TSPYL5  -  tspy-like 5, GPR12  -  g protein-coupled receptor 12, NFKBIA  -  nuclear factor of kappa light polypeptide gene enhancer in b-cells inhibitor, alpha, GPR18  -  g protein-coupled receptor 18, FOXP2  -  forkhead box p2, SP8  -  sp8 transcription factor, TTBK2  -  tau tubulin kinase 2, NKX6-1  -  nk6 homeobox 1, TSC22D3  -  tsc22 domain family, member 3, GPER1  -  g protein-coupled estrogen receptor 1, IFIH1  -  interferon induced with helicase c domain 1, DUSP1  -  dual specificity phosphatase 1, ZNF641  -  zinc finger protein 641, ZNF606  -  zinc finger protein 606, NID1  -  nidogen 1, HBP1  -  hmg-box transcription factor 1, SMOC1  -  sparc related modular calcium binding 1, CSPG5  -  chondroitin sulfate proteoglycan 5 (neuroglycan c), TRIM62  -  tripartite motif containing 62, IRX1  -  iroquois homeobox 1, LRP6  -  low density lipoprotein receptor-related protein 6, FNDC5  -  fibronectin type iii domain containing 5, CXXC4  -  cxxc finger protein 4, MORC3  -  morc family cw-type zinc finger 3, NEDD9  -  neural precursor cell expressed, developmentally down-regulated 9, DLL3  -  delta-like 3 (drosophila), PIK3R1  -  phosphoinositide-3-kinase, regulatory subunit 1 (alpha), EPC1  -  enhancer of polycomb homolog 1 (drosophila), SEMA5A  -  sema domain, seven thrombospondin repeats (type 1 and type 1-like), transmembrane domain (tm) and short cytoplasmic domain, (semaphorin) 5a, SPARCL1  -  sparc-like 1 (hevin), MORF4L2  -  mortality factor 4 like 2, TFDP2  -  transcription factor dp-2 (e2f dimerization partner 2), NFATC4  -  nuclear factor of activated t-cells, cytoplasmic, calcineurin-dependent 4, PDGFD  -  platelet derived growth factor d, NR2F1  -  nuclear receptor subfamily 2, group f, member 1, RASD1  -  ras, dexamethasone-induced 1, RBM24  -  rna binding motif protein 24, ST8SIA1  -  st8 alpha-n-acetyl-neuraminide alpha-2,8-sialyltransferase 1, SNCAIP  -  synuclein, alpha interacting protein, GRIA3  -  glutamate receptor, ionotropic, ampa 3, TPP1  -  tripeptidyl peptidase i, TGFBR1  -  transforming growth factor, beta receptor 1, MARCKS  -  myristoylated alanine-rich protein kinase c substrate, SEZ6L  -  seizure related 6 homolog (mouse)-like, FGD3  -  fyve, rhogef and ph domain containing 3, ARHGEF4  -  rho guanine nucleotide exchange factor (gef) 4, TGFB1I1  -  transforming growth factor beta 1 induced transcript 1, ZNF711  -  zinc finger protein 711, ATP6V0E2  -  atpase, h+ transporting v0 subunit e2, TP53INP1  -  tumor protein p53 inducible nuclear protein 1, VGLL4  -  vestigial like 4 (drosophila), DNMT3B  -  dna (cytosine-5-)-methyltransferase 3 beta, TGIF1  -  tgfb-induced factor homeobox 1, NBR1  -  neighbor of brca1 gene 1, FOSB  -  fbj murine osteosarcoma viral oncogene homolog b, PIK3CA  -  phosphatidylinositol-4,5-bisphosphate 3-kinase, catalytic subunit alpha, FOS  -  fbj murine osteosarcoma viral oncogene homolog, CYR61  -  cysteine-rich, angiogenic inducer, 61, SPATA13  -  spermatogenesis associated 13, THBS4  -  thrombospondin 4, PIK3C2B  -  phosphatidylinositol-4-phosphate 3-kinase, catalytic subunit type 2 beta, KLF13  -  kruppel-like factor 13, KAT6B  -  k(lysine) acetyltransferase 6b, SGK1  -  serum/glucocorticoid regulated kinase 1, BCHE  -  butyrylcholinesterase, NECAB3  -  n-terminal ef-hand calcium binding protein 3, SH3BGRL  -  sh3 domain binding glutamic acid-rich protein like, SH3GL2  -  sh3-domain grb2-like 2]"
GO:0009653	anatomical structure morphogenesis	1.25E-09	8.13E-07	2.01	16376	1189	548	80	"[HES5  -  hairy and enhancer of split 5 (drosophila), TTC21B  -  tetratricopeptide repeat domain 21b, FN1  -  fibronectin 1, PAX6  -  paired box 6, RFX4  -  regulatory factor x, 4 (influences hla class ii expression), GSN  -  gelsolin, FREM2  -  fras1 related extracellular matrix protein 2, ARID5B  -  at rich interactive domain 5b (mrf1-like), TLE1  -  transducin-like enhancer of split 1 (e(sp1) homolog, drosophila), DCX  -  doublecortin, NOTCH4  -  notch 4, PBX1  -  pre-b-cell leukemia homeobox 1, JAG1  -  jagged 1, AGT  -  angiotensinogen (serpin peptidase inhibitor, clade a, member 8), DKK1  -  dickkopf wnt signaling pathway inhibitor 1, MAP2  -  microtubule-associated protein 2, SEMA6A  -  sema domain, transmembrane domain (tm), and cytoplasmic domain, (semaphorin) 6a, INSIG2  -  insulin induced gene 2, EN1  -  engrailed homeobox 1, RPE65  -  retinal pigment epithelium-specific protein 65kda, APC  -  adenomatous polyposis coli, PCDH8  -  protocadherin 8, ERRFI1  -  erbb receptor feedback inhibitor 1, ID2  -  inhibitor of dna binding 2, dominant negative helix-loop-helix protein, ID3  -  inhibitor of dna binding 3, dominant negative helix-loop-helix protein, HEY1  -  hairy/enhancer-of-split related with yrpw motif 1, NRARP  -  notch-regulated ankyrin repeat protein, SP8  -  sp8 transcription factor, CPE  -  carboxypeptidase e, EYA1  -  eyes absent homolog 1 (drosophila), NKX6-1  -  nk6 homeobox 1, F2R  -  coagulation factor ii (thrombin) receptor, FYN  -  fyn oncogene related to src, fgr, yes, OSR2  -  odd-skipped related 2 (drosophila), FZD2  -  frizzled family receptor 2, BMP7  -  bone morphogenetic protein 7, MAPK8IP3  -  mitogen-activated protein kinase 8 interacting protein 3, CITED2  -  cbp/p300-interacting transactivator, with glu/asp-rich carboxy-terminal domain, 2, MAP7  -  microtubule-associated protein 7, CXCR4  -  chemokine (c-x-c motif) receptor 4, PROX1  -  prospero homeobox 1, FGFR3  -  fibroblast growth factor receptor 3, EYA4  -  eyes absent homolog 4 (drosophila), CRISPLD2  -  cysteine-rich secretory protein lccl domain containing 2, ACVR2A  -  activin a receptor, type iia, PTCH1  -  patched 1, LRP6  -  low density lipoprotein receptor-related protein 6, KLF2  -  kruppel-like factor 2 (lung), PDGFRA  -  platelet-derived growth factor receptor, alpha polypeptide, DLL1  -  delta-like 1 (drosophila), SEMA5A  -  sema domain, seven thrombospondin repeats (type 1 and type 1-like), transmembrane domain (tm) and short cytoplasmic domain, (semaphorin) 5a, TWIST1  -  twist basic helix-loop-helix transcription factor 1, HAS2  -  hyaluronan synthase 2, NFATC4  -  nuclear factor of activated t-cells, cytoplasmic, calcineurin-dependent 4, FZD7  -  frizzled family receptor 7, FZD6  -  frizzled family receptor 6, ATL1  -  atlastin gtpase 1, GPC4  -  glypican 4, TCF7L1  -  transcription factor 7-like 1 (t-cell specific, hmg-box), MAP3K1  -  mitogen-activated protein kinase kinase kinase 1, e3 ubiquitin protein ligase, TGFBR1  -  transforming growth factor, beta receptor 1, RUNX3  -  runt-related transcription factor 3, TGFB1I1  -  transforming growth factor beta 1 induced transcript 1, S100A4  -  s100 calcium binding protein a4, EPHB1  -  eph receptor b1, SPRY2  -  sprouty homolog 2 (drosophila), S100A6  -  s100 calcium binding protein a6, SOX6  -  sry (sex determining region y)-box 6, SLIT1  -  slit homolog 1 (drosophila), EPHA4  -  eph receptor a4, SSBP1  -  single-stranded dna binding protein 1, mitochondrial, KLF4  -  kruppel-like factor 4 (gut), TIPARP  -  tcdd-inducible poly(adp-ribose) polymerase, CYR61  -  cysteine-rich, angiogenic inducer, 61, CDH11  -  cadherin 11, type 2, ob-cadherin (osteoblast), NR4A3  -  nuclear receptor subfamily 4, group a, member 3, ADM  -  adrenomedullin, FBN2  -  fibrillin 2, ZFAND5  -  zinc finger, an1-type domain 5, GAS1  -  growth arrest-specific 1]"
GO:0051254	positive regulation of RNA metabolic process	1.56E-09	9.66E-07	2.02	16376	1152	548	78	"[CREB5  -  camp responsive element binding protein 5, HES5  -  hairy and enhancer of split 5 (drosophila), CBFA2T2  -  core-binding factor, runt domain, alpha subunit 2; translocated to, 2, CAPN3  -  calpain 3, (p94), PAX6  -  paired box 6, RFX4  -  regulatory factor x, 4 (influences hla class ii expression), RFX3  -  regulatory factor x, 3 (influences hla class ii expression), NOTCH4  -  notch 4, PBX1  -  pre-b-cell leukemia homeobox 1, JAG1  -  jagged 1, AGT  -  angiotensinogen (serpin peptidase inhibitor, clade a, member 8), INSIG2  -  insulin induced gene 2, EN1  -  engrailed homeobox 1, HDAC5  -  histone deacetylase 5, ATF3  -  activating transcription factor 3, KLF5  -  kruppel-like factor 5 (intestinal), ID2  -  inhibitor of dna binding 2, dominant negative helix-loop-helix protein, PIAS1  -  protein inhibitor of activated stat, 1, HEY1  -  hairy/enhancer-of-split related with yrpw motif 1, NFKBIA  -  nuclear factor of kappa light polypeptide gene enhancer in b-cells inhibitor, alpha, EYA1  -  eyes absent homolog 1 (drosophila), CYTL1  -  cytokine-like 1, NKX6-1  -  nk6 homeobox 1, ELF1  -  e74-like factor 1 (ets domain transcription factor), GPER1  -  g protein-coupled estrogen receptor 1, F2R  -  coagulation factor ii (thrombin) receptor, OSR2  -  odd-skipped related 2 (drosophila), KDM3A  -  lysine (k)-specific demethylase 3a, F2RL1  -  coagulation factor ii (thrombin) receptor-like 1, KAT2B  -  k(lysine) acetyltransferase 2b, C1orf85  -  chromosome 1 open reading frame 85, BMP7  -  bone morphogenetic protein 7, FZD2  -  frizzled family receptor 2, CITED2  -  cbp/p300-interacting transactivator, with glu/asp-rich carboxy-terminal domain, 2, KLF15  -  kruppel-like factor 15, PROX1  -  prospero homeobox 1, ATXN1  -  ataxin 1, JUND  -  jun d proto-oncogene, KLF2  -  kruppel-like factor 2 (lung), LRP6  -  low density lipoprotein receptor-related protein 6, PIK3R1  -  phosphoinositide-3-kinase, regulatory subunit 1 (alpha), DLL1  -  delta-like 1 (drosophila), EGR1  -  early growth response 1, EPC1  -  enhancer of polycomb homolog 1 (drosophila), MORF4L2  -  mortality factor 4 like 2, TWIST1  -  twist basic helix-loop-helix transcription factor 1, TFDP2  -  transcription factor dp-2 (e2f dimerization partner 2), NFATC4  -  nuclear factor of activated t-cells, cytoplasmic, calcineurin-dependent 4, FZD7  -  frizzled family receptor 7, NR2F1  -  nuclear receptor subfamily 2, group f, member 1, TP53INP2  -  tumor protein p53 inducible nuclear protein 2, MAP2K5  -  mitogen-activated protein kinase kinase 5, ETV1  -  ets variant 1, IL31RA  -  interleukin 31 receptor a, TCF7L1  -  transcription factor 7-like 1 (t-cell specific, hmg-box), TGFBR1  -  transforming growth factor, beta receptor 1, MAML3  -  mastermind-like 3 (drosophila), RORB  -  rar-related orphan receptor b, TGFB1I1  -  transforming growth factor beta 1 induced transcript 1, EBF1  -  early b-cell factor 1, ZNF711  -  zinc finger protein 711, CDKN1C  -  cyclin-dependent kinase inhibitor 1c (p57, kip2), TP53INP1  -  tumor protein p53 inducible nuclear protein 1, ZEB2  -  zinc finger e-box binding homeobox 2, AFAP1L2  -  actin filament associated protein 1-like 2, SOX6  -  sry (sex determining region y)-box 6, BAMBI  -  bmp and activin membrane-bound inhibitor, BCL10  -  b-cell cll/lymphoma 10, KLF4  -  kruppel-like factor 4 (gut), FOS  -  fbj murine osteosarcoma viral oncogene homolog, CYR61  -  cysteine-rich, angiogenic inducer, 61, KLF6  -  kruppel-like factor 6, NR4A3  -  nuclear receptor subfamily 4, group a, member 3, KLF13  -  kruppel-like factor 13, KAT6B  -  k(lysine) acetyltransferase 6b, JHDM1D  -  jumonji c domain containing histone demethylase 1 homolog d (s. cerevisiae), NR1D2  -  nuclear receptor subfamily 1, group d, member 2, NR4A1  -  nuclear receptor subfamily 4, group a, member 1]"
GO:0042127	regulation of cell proliferation	1.83E-09	1.08E-06	1.97	16376	1242	548	82	"[HES5  -  hairy and enhancer of split 5 (drosophila), TIMP2  -  timp metallopeptidase inhibitor 2, IFIT3  -  interferon-induced protein with tetratricopeptide repeats 3, PAX6  -  paired box 6, LIFR  -  leukemia inhibitory factor receptor alpha, CTGF  -  connective tissue growth factor, PBX1  -  pre-b-cell leukemia homeobox 1, GAB2  -  grb2-associated binding protein 2, GCNT2  -  glucosaminyl (n-acetyl) transferase 2, i-branching enzyme (i blood group), JAG1  -  jagged 1, AGT  -  angiotensinogen (serpin peptidase inhibitor, clade a, member 8), BTG1  -  b-cell translocation gene 1, anti-proliferative, ATF3  -  activating transcription factor 3, APC  -  adenomatous polyposis coli, KLF5  -  kruppel-like factor 5 (intestinal), ID2  -  inhibitor of dna binding 2, dominant negative helix-loop-helix protein, PIAS1  -  protein inhibitor of activated stat, 1, TSPYL5  -  tspy-like 5, DFNA5  -  deafness, autosomal dominant 5, NFKBIA  -  nuclear factor of kappa light polypeptide gene enhancer in b-cells inhibitor, alpha, EGR3  -  early growth response 3, NRARP  -  notch-regulated ankyrin repeat protein, FOXP2  -  forkhead box p2, EYA1  -  eyes absent homolog 1 (drosophila), ALDH3A1  -  aldehyde dehydrogenase 3 family, member a1, DHRS2  -  dehydrogenase/reductase (sdr family) member 2, GPER1  -  g protein-coupled estrogen receptor 1, PLCD1  -  phospholipase c, delta 1, F2R  -  coagulation factor ii (thrombin) receptor, OSR2  -  odd-skipped related 2 (drosophila), KAT2B  -  k(lysine) acetyltransferase 2b, TSC22D1  -  tsc22 domain family, member 1, BMP7  -  bone morphogenetic protein 7, SCG2  -  secretogranin ii, PROX1  -  prospero homeobox 1, FGFR3  -  fibroblast growth factor receptor 3, PTCH1  -  patched 1, LRP6  -  low density lipoprotein receptor-related protein 6, MORC3  -  morc family cw-type zinc finger 3, PDGFRA  -  platelet-derived growth factor receptor, alpha polypeptide, EGR1  -  early growth response 1, SEMA5A  -  sema domain, seven thrombospondin repeats (type 1 and type 1-like), transmembrane domain (tm) and short cytoplasmic domain, (semaphorin) 5a, TWIST1  -  twist basic helix-loop-helix transcription factor 1, HAS2  -  hyaluronan synthase 2, MXI1  -  max interactor 1, dimerization protein, FZD7  -  frizzled family receptor 7, ADA  -  adenosine deaminase, CD9  -  cd9 molecule, MAP2K5  -  mitogen-activated protein kinase kinase 5, PTBP2  -  polypyrimidine tract binding protein 2, ST8SIA1  -  st8 alpha-n-acetyl-neuraminide alpha-2,8-sialyltransferase 1, SERPINF1  -  serpin peptidase inhibitor, clade f (alpha-2 antiplasmin, pigment epithelium derived factor), member 1, IL31RA  -  interleukin 31 receptor a, TGFBR1  -  transforming growth factor, beta receptor 1, RUNX3  -  runt-related transcription factor 3, CBLB  -  cbl proto-oncogene b, e3 ubiquitin protein ligase, TGFB1I1  -  transforming growth factor beta 1 induced transcript 1, INSM1  -  insulinoma-associated 1, SPRY2  -  sprouty homolog 2 (drosophila), CDKN1C  -  cyclin-dependent kinase inhibitor 1c (p57, kip2), TP53INP1  -  tumor protein p53 inducible nuclear protein 1, PELI1  -  pellino e3 ubiquitin protein ligase 1, S100A6  -  s100 calcium binding protein a6, CDKN1B  -  cyclin-dependent kinase inhibitor 1b (p27, kip1), TGIF1  -  tgfb-induced factor homeobox 1, BAMBI  -  bmp and activin membrane-bound inhibitor, KLF4  -  kruppel-like factor 4 (gut), GNAI2  -  guanine nucleotide binding protein (g protein), alpha inhibiting activity polypeptide 2, TBC1D8  -  tbc1 domain family, member 8 (with gram domain), CYR61  -  cysteine-rich, angiogenic inducer, 61, THBS4  -  thrombospondin 4, TSPAN31  -  tetraspanin 31, CDH5  -  cadherin 5, type 2 (vascular endothelium), SAT1  -  spermidine/spermine n1-acetyltransferase 1, DACH1  -  dachshund homolog 1 (drosophila), KLF13  -  kruppel-like factor 13, SGK1  -  serum/glucocorticoid regulated kinase 1, ADM  -  adrenomedullin, ANXA1  -  annexin a1, BCHE  -  butyrylcholinesterase, NR4A1  -  nuclear receptor subfamily 4, group a, member 1, GAS1  -  growth arrest-specific 1]"
GO:0006357	regulation of transcription from RNA polymerase II promoter	2.59E-09	1.46E-06	1.89	16376	1405	548	89	"[CREB5  -  camp responsive element binding protein 5, HES5  -  hairy and enhancer of split 5 (drosophila), CBFA2T2  -  core-binding factor, runt domain, alpha subunit 2; translocated to, 2, TAGLN3  -  transgelin 3, TTC21B  -  tetratricopeptide repeat domain 21b, PAX6  -  paired box 6, RFX4  -  regulatory factor x, 4 (influences hla class ii expression), TLE1  -  transducin-like enhancer of split 1 (e(sp1) homolog, drosophila), RFX3  -  regulatory factor x, 3 (influences hla class ii expression), NOTCH4  -  notch 4, TLE4  -  transducin-like enhancer of split 4 (e(sp1) homolog, drosophila), PBX1  -  pre-b-cell leukemia homeobox 1, JAG1  -  jagged 1, TRPS1  -  trichorhinophalangeal syndrome i, DKK1  -  dickkopf wnt signaling pathway inhibitor 1, VEZF1  -  vascular endothelial zinc finger 1, INSIG2  -  insulin induced gene 2, EN1  -  engrailed homeobox 1, HDAC5  -  histone deacetylase 5, ATF3  -  activating transcription factor 3, KLF5  -  kruppel-like factor 5 (intestinal), KLF9  -  kruppel-like factor 9, ID2  -  inhibitor of dna binding 2, dominant negative helix-loop-helix protein, PIAS1  -  protein inhibitor of activated stat, 1, ID3  -  inhibitor of dna binding 3, dominant negative helix-loop-helix protein, CHD2  -  chromodomain helicase dna binding protein 2, HEY1  -  hairy/enhancer-of-split related with yrpw motif 1, NFKBIA  -  nuclear factor of kappa light polypeptide gene enhancer in b-cells inhibitor, alpha, NRARP  -  notch-regulated ankyrin repeat protein, ZBTB18  -  zinc finger and btb domain containing 18, EYA1  -  eyes absent homolog 1 (drosophila), CYTL1  -  cytokine-like 1, NKX6-1  -  nk6 homeobox 1, ELF1  -  e74-like factor 1 (ets domain transcription factor), CBX4  -  chromobox homolog 4, TSC22D3  -  tsc22 domain family, member 3, GPER1  -  g protein-coupled estrogen receptor 1, ZNF641  -  zinc finger protein 641, OSR2  -  odd-skipped related 2 (drosophila), KDM3A  -  lysine (k)-specific demethylase 3a, F2RL1  -  coagulation factor ii (thrombin) receptor-like 1, KAT2B  -  k(lysine) acetyltransferase 2b, C1orf85  -  chromosome 1 open reading frame 85, BMP7  -  bone morphogenetic protein 7, CITED2  -  cbp/p300-interacting transactivator, with glu/asp-rich carboxy-terminal domain, 2, KLF15  -  kruppel-like factor 15, PROX1  -  prospero homeobox 1, FGFR3  -  fibroblast growth factor receptor 3, ACVR2A  -  activin a receptor, type iia, ATXN1  -  ataxin 1, JUND  -  jun d proto-oncogene, JMY  -  junction mediating and regulatory protein, p53 cofactor, PTCH1  -  patched 1, LRP6  -  low density lipoprotein receptor-related protein 6, KLF2  -  kruppel-like factor 2 (lung), PIK3R1  -  phosphoinositide-3-kinase, regulatory subunit 1 (alpha), DLL1  -  delta-like 1 (drosophila), EGR1  -  early growth response 1, AHRR  -  aryl-hydrocarbon receptor repressor, EPC1  -  enhancer of polycomb homolog 1 (drosophila), MORF4L2  -  mortality factor 4 like 2, TWIST1  -  twist basic helix-loop-helix transcription factor 1, TFDP2  -  transcription factor dp-2 (e2f dimerization partner 2), NFATC4  -  nuclear factor of activated t-cells, cytoplasmic, calcineurin-dependent 4, MXI1  -  max interactor 1, dimerization protein, NR2F1  -  nuclear receptor subfamily 2, group f, member 1, MAP2K5  -  mitogen-activated protein kinase kinase 5, ETV1  -  ets variant 1, TCF7L1  -  transcription factor 7-like 1 (t-cell specific, hmg-box), CREBRF  -  creb3 regulatory factor, RUNX3  -  runt-related transcription factor 3, MAML3  -  mastermind-like 3 (drosophila), INSM1  -  insulinoma-associated 1, CDKN1C  -  cyclin-dependent kinase inhibitor 1c (p57, kip2), ZEB2  -  zinc finger e-box binding homeobox 2, DNMT3B  -  dna (cytosine-5-)-methyltransferase 3 beta, SOX6  -  sry (sex determining region y)-box 6, TGIF1  -  tgfb-induced factor homeobox 1, MED18  -  mediator complex subunit 18, KLF4  -  kruppel-like factor 4 (gut), FOSB  -  fbj murine osteosarcoma viral oncogene homolog b, FOS  -  fbj murine osteosarcoma viral oncogene homolog, CYR61  -  cysteine-rich, angiogenic inducer, 61, PDE2A  -  phosphodiesterase 2a, cgmp-stimulated, DACH1  -  dachshund homolog 1 (drosophila), SATB1  -  satb homeobox 1, KLF13  -  kruppel-like factor 13, NR4A3  -  nuclear receptor subfamily 4, group a, member 3, NR4A1  -  nuclear receptor subfamily 4, group a, member 1]"
GO:2000026	regulation of multicellular organismal development	3.17E-09	1.71E-06	1.96	16376	1235	548	81	"[HES5  -  hairy and enhancer of split 5 (drosophila), CBFA2T2  -  core-binding factor, runt domain, alpha subunit 2; translocated to, 2, TIMP2  -  timp metallopeptidase inhibitor 2, ITM2C  -  integral membrane protein 2c, CAPN3  -  calpain 3, (p94), RUFY3  -  run and fyve domain containing 3, PAX6  -  paired box 6, RFX3  -  regulatory factor x, 3 (influences hla class ii expression), CTGF  -  connective tissue growth factor, NOTCH4  -  notch 4, PBX1  -  pre-b-cell leukemia homeobox 1, GCNT2  -  glucosaminyl (n-acetyl) transferase 2, i-branching enzyme (i blood group), JAG1  -  jagged 1, TRPS1  -  trichorhinophalangeal syndrome i, AGT  -  angiotensinogen (serpin peptidase inhibitor, clade a, member 8), DKK1  -  dickkopf wnt signaling pathway inhibitor 1, SEMA6A  -  sema domain, transmembrane domain (tm), and cytoplasmic domain, (semaphorin) 6a, BTG1  -  b-cell translocation gene 1, anti-proliferative, HDAC5  -  histone deacetylase 5, APC  -  adenomatous polyposis coli, ERRFI1  -  erbb receptor feedback inhibitor 1, ID2  -  inhibitor of dna binding 2, dominant negative helix-loop-helix protein, HEY1  -  hairy/enhancer-of-split related with yrpw motif 1, NFKBIA  -  nuclear factor of kappa light polypeptide gene enhancer in b-cells inhibitor, alpha, NRARP  -  notch-regulated ankyrin repeat protein, FOXP2  -  forkhead box p2, MAFF  -  v-maf avian musculoaponeurotic fibrosarcoma oncogene homolog f, EYA1  -  eyes absent homolog 1 (drosophila), NKX6-1  -  nk6 homeobox 1, APOLD1  -  apolipoprotein l domain containing 1, FKBP1B  -  fk506 binding protein 1b, 12.6 kda, GPER1  -  g protein-coupled estrogen receptor 1, TSC22D3  -  tsc22 domain family, member 3, FYN  -  fyn oncogene related to src, fgr, yes, OSR2  -  odd-skipped related 2 (drosophila), FZD2  -  frizzled family receptor 2, BMP7  -  bone morphogenetic protein 7, MAPK8IP3  -  mitogen-activated protein kinase 8 interacting protein 3, CITED2  -  cbp/p300-interacting transactivator, with glu/asp-rich carboxy-terminal domain, 2, CXCR4  -  chemokine (c-x-c motif) receptor 4, PROX1  -  prospero homeobox 1, FGFR3  -  fibroblast growth factor receptor 3, ACVR2A  -  activin a receptor, type iia, LRP6  -  low density lipoprotein receptor-related protein 6, DLL3  -  delta-like 3 (drosophila), PIK3R1  -  phosphoinositide-3-kinase, regulatory subunit 1 (alpha), DLL1  -  delta-like 1 (drosophila), EGR1  -  early growth response 1, SEMA5A  -  sema domain, seven thrombospondin repeats (type 1 and type 1-like), transmembrane domain (tm) and short cytoplasmic domain, (semaphorin) 5a, TWIST1  -  twist basic helix-loop-helix transcription factor 1, FZD7  -  frizzled family receptor 7, FZD6  -  frizzled family receptor 6, NR2F1  -  nuclear receptor subfamily 2, group f, member 1, ADA  -  adenosine deaminase, MAP2K5  -  mitogen-activated protein kinase kinase 5, SERPINF1  -  serpin peptidase inhibitor, clade f (alpha-2 antiplasmin, pigment epithelium derived factor), member 1, ITPKB  -  inositol-trisphosphate 3-kinase b, TGFBR1  -  transforming growth factor, beta receptor 1, ROBO2  -  roundabout, axon guidance receptor, homolog 2 (drosophila), CBLB  -  cbl proto-oncogene b, e3 ubiquitin protein ligase, TGFB1I1  -  transforming growth factor beta 1 induced transcript 1, EPHB1  -  eph receptor b1, ZEB2  -  zinc finger e-box binding homeobox 2, CDKN1B  -  cyclin-dependent kinase inhibitor 1b (p27, kip1), SOX6  -  sry (sex determining region y)-box 6, SLIT1  -  slit homolog 1 (drosophila), DNMT3B  -  dna (cytosine-5-)-methyltransferase 3 beta, TGIF1  -  tgfb-induced factor homeobox 1, EPHA4  -  eph receptor a4, BAMBI  -  bmp and activin membrane-bound inhibitor, NBR1  -  neighbor of brca1 gene 1, KLF4  -  kruppel-like factor 4 (gut), BOC  -  boc cell adhesion associated, oncogene regulated, FOS  -  fbj murine osteosarcoma viral oncogene homolog, CYR61  -  cysteine-rich, angiogenic inducer, 61, THBS4  -  thrombospondin 4, KLF13  -  kruppel-like factor 13, ADM  -  adrenomedullin, PTPRD  -  protein tyrosine phosphatase, receptor type, d, FBN2  -  fibrillin 2, NR1D2  -  nuclear receptor subfamily 1, group d, member 2]"
GO:0009893	positive regulation of metabolic process	4.90E-09	2.53E-06	1.65	16376	2263	548	125	"[CREB5  -  camp responsive element binding protein 5, PAIP1  -  poly(a) binding protein interacting protein 1, MAP3K8  -  mitogen-activated protein kinase kinase kinase 8, PAX6  -  paired box 6, RFX4  -  regulatory factor x, 4 (influences hla class ii expression), RFX3  -  regulatory factor x, 3 (influences hla class ii expression), SDCBP  -  syndecan binding protein (syntenin), PBX1  -  pre-b-cell leukemia homeobox 1, GCNT2  -  glucosaminyl (n-acetyl) transferase 2, i-branching enzyme (i blood group), EN1  -  engrailed homeobox 1, APC  -  adenomatous polyposis coli, KLF5  -  kruppel-like factor 5 (intestinal), PIAS1  -  protein inhibitor of activated stat, 1, PLP1  -  proteolipid protein 1, GADD45G  -  growth arrest and dna-damage-inducible, gamma, CYTL1  -  cytokine-like 1, ELF1  -  e74-like factor 1 (ets domain transcription factor), KDM3A  -  lysine (k)-specific demethylase 3a, KAT2B  -  k(lysine) acetyltransferase 2b, C1orf85  -  chromosome 1 open reading frame 85, BMP7  -  bone morphogenetic protein 7, CXCR4  -  chemokine (c-x-c motif) receptor 4, FGFR3  -  fibroblast growth factor receptor 3, ACVR2A  -  activin a receptor, type iia, ATXN1  -  ataxin 1, PDGFRA  -  platelet-derived growth factor receptor, alpha polypeptide, DLL1  -  delta-like 1 (drosophila), AHRR  -  aryl-hydrocarbon receptor repressor, EGR1  -  early growth response 1, FZD7  -  frizzled family receptor 7, TP53INP2  -  tumor protein p53 inducible nuclear protein 2, ADCY8  -  adenylate cyclase 8 (brain), IL31RA  -  interleukin 31 receptor a, TCF7L1  -  transcription factor 7-like 1 (t-cell specific, hmg-box), MAP3K1  -  mitogen-activated protein kinase kinase kinase 1, e3 ubiquitin protein ligase, CREBRF  -  creb3 regulatory factor, ADCY2  -  adenylate cyclase 2 (brain), CTDSP2  -  ctd (carboxy-terminal domain, rna polymerase ii, polypeptide a) small phosphatase 2, MAML3  -  mastermind-like 3 (drosophila), RORB  -  rar-related orphan receptor b, EBF1  -  early b-cell factor 1, CDKN1C  -  cyclin-dependent kinase inhibitor 1c (p57, kip2), SPRY2  -  sprouty homolog 2 (drosophila), ZEB2  -  zinc finger e-box binding homeobox 2, AFAP1L2  -  actin filament associated protein 1-like 2, CDKN1B  -  cyclin-dependent kinase inhibitor 1b (p27, kip1), FAM175A  -  family with sequence similarity 175, member a, SOX6  -  sry (sex determining region y)-box 6, CLIP3  -  cap-gly domain containing linker protein 3, BCL10  -  b-cell cll/lymphoma 10, TIPARP  -  tcdd-inducible poly(adp-ribose) polymerase, GNAI2  -  guanine nucleotide binding protein (g protein), alpha inhibiting activity polypeptide 2, KLF6  -  kruppel-like factor 6, ADM  -  adrenomedullin, JHDM1D  -  jumonji c domain containing histone demethylase 1 homolog d (s. cerevisiae), HES5  -  hairy and enhancer of split 5 (drosophila), CBFA2T2  -  core-binding factor, runt domain, alpha subunit 2; translocated to, 2, TIMP2  -  timp metallopeptidase inhibitor 2, CAPN3  -  calpain 3, (p94), PTX3  -  pentraxin 3, long, TLE1  -  transducin-like enhancer of split 1 (e(sp1) homolog, drosophila), CTGF  -  connective tissue growth factor, NOTCH4  -  notch 4, ANKRD6  -  ankyrin repeat domain 6, JAG1  -  jagged 1, AGT  -  angiotensinogen (serpin peptidase inhibitor, clade a, member 8), PILRB  -  paired immunoglobin-like type 2 receptor beta, INSIG2  -  insulin induced gene 2, HDAC5  -  histone deacetylase 5, ATF3  -  activating transcription factor 3, ID2  -  inhibitor of dna binding 2, dominant negative helix-loop-helix protein, HEY1  -  hairy/enhancer-of-split related with yrpw motif 1, TSPYL5  -  tspy-like 5, NFKBIA  -  nuclear factor of kappa light polypeptide gene enhancer in b-cells inhibitor, alpha, UVRAG  -  uv radiation resistance associated, ACKR3  -  atypical chemokine receptor 3, EYA1  -  eyes absent homolog 1 (drosophila), NKX6-1  -  nk6 homeobox 1, GPER1  -  g protein-coupled estrogen receptor 1, OSR2  -  odd-skipped related 2 (drosophila), F2R  -  coagulation factor ii (thrombin) receptor, F2RL1  -  coagulation factor ii (thrombin) receptor-like 1, FZD2  -  frizzled family receptor 2, MAPK8IP3  -  mitogen-activated protein kinase 8 interacting protein 3, CITED2  -  cbp/p300-interacting transactivator, with glu/asp-rich carboxy-terminal domain, 2, KLF15  -  kruppel-like factor 15, PROX1  -  prospero homeobox 1, JUND  -  jun d proto-oncogene, LRP6  -  low density lipoprotein receptor-related protein 6, KLF2  -  kruppel-like factor 2 (lung), PIK3R1  -  phosphoinositide-3-kinase, regulatory subunit 1 (alpha), EPC1  -  enhancer of polycomb homolog 1 (drosophila), MORF4L2  -  mortality factor 4 like 2, TWIST1  -  twist basic helix-loop-helix transcription factor 1, TFDP2  -  transcription factor dp-2 (e2f dimerization partner 2), NFATC4  -  nuclear factor of activated t-cells, cytoplasmic, calcineurin-dependent 4, NR2F1  -  nuclear receptor subfamily 2, group f, member 1, MAP2K5  -  mitogen-activated protein kinase kinase 5, MAP2K6  -  mitogen-activated protein kinase kinase 6, ETV1  -  ets variant 1, TPP1  -  tripeptidyl peptidase i, MAPK10  -  mitogen-activated protein kinase 10, TGFBR1  -  transforming growth factor, beta receptor 1, CBLB  -  cbl proto-oncogene b, e3 ubiquitin protein ligase, TGFB1I1  -  transforming growth factor beta 1 induced transcript 1, ZNF711  -  zinc finger protein 711, PELI1  -  pellino e3 ubiquitin protein ligase 1, TP53INP1  -  tumor protein p53 inducible nuclear protein 1, DNMT3B  -  dna (cytosine-5-)-methyltransferase 3 beta, PELI2  -  pellino e3 ubiquitin protein ligase family member 2, EPHA4  -  eph receptor a4, BAMBI  -  bmp and activin membrane-bound inhibitor, KLF4  -  kruppel-like factor 4 (gut), PIK3CA  -  phosphatidylinositol-4,5-bisphosphate 3-kinase, catalytic subunit alpha, CYR61  -  cysteine-rich, angiogenic inducer, 61, FOS  -  fbj murine osteosarcoma viral oncogene homolog, THBS4  -  thrombospondin 4, KLF13  -  kruppel-like factor 13, NR4A3  -  nuclear receptor subfamily 4, group a, member 3, ANXA1  -  annexin a1, KAT6B  -  k(lysine) acetyltransferase 6b, CSPG4  -  chondroitin sulfate proteoglycan 4, PRKAR2B  -  protein kinase, camp-dependent, regulatory, type ii, beta, NR1D2  -  nuclear receptor subfamily 1, group d, member 2, NR4A1  -  nuclear receptor subfamily 4, group a, member 1]"
GO:0010604	positive regulation of macromolecule metabolic process	5.32E-09	2.63E-06	1.69	16376	2050	548	116	"[CREB5  -  camp responsive element binding protein 5, PAIP1  -  poly(a) binding protein interacting protein 1, MAP3K8  -  mitogen-activated protein kinase kinase kinase 8, PAX6  -  paired box 6, RFX4  -  regulatory factor x, 4 (influences hla class ii expression), RFX3  -  regulatory factor x, 3 (influences hla class ii expression), PBX1  -  pre-b-cell leukemia homeobox 1, EN1  -  engrailed homeobox 1, APC  -  adenomatous polyposis coli, KLF5  -  kruppel-like factor 5 (intestinal), PIAS1  -  protein inhibitor of activated stat, 1, PLP1  -  proteolipid protein 1, GADD45G  -  growth arrest and dna-damage-inducible, gamma, CYTL1  -  cytokine-like 1, ELF1  -  e74-like factor 1 (ets domain transcription factor), KDM3A  -  lysine (k)-specific demethylase 3a, KAT2B  -  k(lysine) acetyltransferase 2b, C1orf85  -  chromosome 1 open reading frame 85, BMP7  -  bone morphogenetic protein 7, CXCR4  -  chemokine (c-x-c motif) receptor 4, FGFR3  -  fibroblast growth factor receptor 3, ACVR2A  -  activin a receptor, type iia, ATXN1  -  ataxin 1, PDGFRA  -  platelet-derived growth factor receptor, alpha polypeptide, DLL1  -  delta-like 1 (drosophila), AHRR  -  aryl-hydrocarbon receptor repressor, EGR1  -  early growth response 1, FZD7  -  frizzled family receptor 7, TP53INP2  -  tumor protein p53 inducible nuclear protein 2, ADCY8  -  adenylate cyclase 8 (brain), IL31RA  -  interleukin 31 receptor a, TCF7L1  -  transcription factor 7-like 1 (t-cell specific, hmg-box), MAP3K1  -  mitogen-activated protein kinase kinase kinase 1, e3 ubiquitin protein ligase, CREBRF  -  creb3 regulatory factor, ADCY2  -  adenylate cyclase 2 (brain), CTDSP2  -  ctd (carboxy-terminal domain, rna polymerase ii, polypeptide a) small phosphatase 2, MAML3  -  mastermind-like 3 (drosophila), RORB  -  rar-related orphan receptor b, EBF1  -  early b-cell factor 1, CDKN1C  -  cyclin-dependent kinase inhibitor 1c (p57, kip2), SPRY2  -  sprouty homolog 2 (drosophila), ZEB2  -  zinc finger e-box binding homeobox 2, CDKN1B  -  cyclin-dependent kinase inhibitor 1b (p27, kip1), AFAP1L2  -  actin filament associated protein 1-like 2, SOX6  -  sry (sex determining region y)-box 6, FAM175A  -  family with sequence similarity 175, member a, CLIP3  -  cap-gly domain containing linker protein 3, BCL10  -  b-cell cll/lymphoma 10, TIPARP  -  tcdd-inducible poly(adp-ribose) polymerase, GNAI2  -  guanine nucleotide binding protein (g protein), alpha inhibiting activity polypeptide 2, KLF6  -  kruppel-like factor 6, JHDM1D  -  jumonji c domain containing histone demethylase 1 homolog d (s. cerevisiae), HES5  -  hairy and enhancer of split 5 (drosophila), CBFA2T2  -  core-binding factor, runt domain, alpha subunit 2; translocated to, 2, CAPN3  -  calpain 3, (p94), TLE1  -  transducin-like enhancer of split 1 (e(sp1) homolog, drosophila), CTGF  -  connective tissue growth factor, NOTCH4  -  notch 4, JAG1  -  jagged 1, AGT  -  angiotensinogen (serpin peptidase inhibitor, clade a, member 8), PILRB  -  paired immunoglobin-like type 2 receptor beta, INSIG2  -  insulin induced gene 2, HDAC5  -  histone deacetylase 5, ATF3  -  activating transcription factor 3, ID2  -  inhibitor of dna binding 2, dominant negative helix-loop-helix protein, HEY1  -  hairy/enhancer-of-split related with yrpw motif 1, TSPYL5  -  tspy-like 5, NFKBIA  -  nuclear factor of kappa light polypeptide gene enhancer in b-cells inhibitor, alpha, EYA1  -  eyes absent homolog 1 (drosophila), NKX6-1  -  nk6 homeobox 1, GPER1  -  g protein-coupled estrogen receptor 1, OSR2  -  odd-skipped related 2 (drosophila), F2R  -  coagulation factor ii (thrombin) receptor, F2RL1  -  coagulation factor ii (thrombin) receptor-like 1, FZD2  -  frizzled family receptor 2, MAPK8IP3  -  mitogen-activated protein kinase 8 interacting protein 3, CITED2  -  cbp/p300-interacting transactivator, with glu/asp-rich carboxy-terminal domain, 2, KLF15  -  kruppel-like factor 15, PROX1  -  prospero homeobox 1, JUND  -  jun d proto-oncogene, LRP6  -  low density lipoprotein receptor-related protein 6, KLF2  -  kruppel-like factor 2 (lung), PIK3R1  -  phosphoinositide-3-kinase, regulatory subunit 1 (alpha), EPC1  -  enhancer of polycomb homolog 1 (drosophila), MORF4L2  -  mortality factor 4 like 2, TWIST1  -  twist basic helix-loop-helix transcription factor 1, TFDP2  -  transcription factor dp-2 (e2f dimerization partner 2), NFATC4  -  nuclear factor of activated t-cells, cytoplasmic, calcineurin-dependent 4, NR2F1  -  nuclear receptor subfamily 2, group f, member 1, MAP2K5  -  mitogen-activated protein kinase kinase 5, MAP2K6  -  mitogen-activated protein kinase kinase 6, ETV1  -  ets variant 1, TPP1  -  tripeptidyl peptidase i, MAPK10  -  mitogen-activated protein kinase 10, TGFBR1  -  transforming growth factor, beta receptor 1, CBLB  -  cbl proto-oncogene b, e3 ubiquitin protein ligase, TGFB1I1  -  transforming growth factor beta 1 induced transcript 1, ZNF711  -  zinc finger protein 711, PELI1  -  pellino e3 ubiquitin protein ligase 1, TP53INP1  -  tumor protein p53 inducible nuclear protein 1, DNMT3B  -  dna (cytosine-5-)-methyltransferase 3 beta, PELI2  -  pellino e3 ubiquitin protein ligase family member 2, EPHA4  -  eph receptor a4, BAMBI  -  bmp and activin membrane-bound inhibitor, KLF4  -  kruppel-like factor 4 (gut), PIK3CA  -  phosphatidylinositol-4,5-bisphosphate 3-kinase, catalytic subunit alpha, FOS  -  fbj murine osteosarcoma viral oncogene homolog, CYR61  -  cysteine-rich, angiogenic inducer, 61, THBS4  -  thrombospondin 4, KLF13  -  kruppel-like factor 13, NR4A3  -  nuclear receptor subfamily 4, group a, member 3, KAT6B  -  k(lysine) acetyltransferase 6b, CSPG4  -  chondroitin sulfate proteoglycan 4, PRKAR2B  -  protein kinase, camp-dependent, regulatory, type ii, beta, NR1D2  -  nuclear receptor subfamily 1, group d, member 2, NR4A1  -  nuclear receptor subfamily 4, group a, member 1]"
GO:0010243	response to organonitrogen compound	6.34E-09	2.80E-06	2.38	16376	654	548	52	"[TIMP4  -  timp metallopeptidase inhibitor 4, CAB39L  -  calcium binding protein 39-like, GSN  -  gelsolin, ATP1A2  -  atpase, na+/k+ transporting, alpha 2 polypeptide, CTGF  -  connective tissue growth factor, JAG1  -  jagged 1, INSIG2  -  insulin induced gene 2, EN1  -  engrailed homeobox 1, RPE65  -  retinal pigment epithelium-specific protein 65kda, HDAC5  -  histone deacetylase 5, KLF5  -  kruppel-like factor 5 (intestinal), GNG2  -  guanine nucleotide binding protein (g protein), gamma 2, EGR3  -  early growth response 3, NFKBIA  -  nuclear factor of kappa light polypeptide gene enhancer in b-cells inhibitor, alpha, ALDH3A1  -  aldehyde dehydrogenase 3 family, member a1, NKX6-1  -  nk6 homeobox 1, GPER1  -  g protein-coupled estrogen receptor 1, DUSP1  -  dual specificity phosphatase 1, FYN  -  fyn oncogene related to src, fgr, yes, KAT2B  -  k(lysine) acetyltransferase 2b, BMP7  -  bone morphogenetic protein 7, KLF15  -  kruppel-like factor 15, FGFR3  -  fibroblast growth factor receptor 3, JUND  -  jun d proto-oncogene, LRP6  -  low density lipoprotein receptor-related protein 6, KLF2  -  kruppel-like factor 2 (lung), PDGFRA  -  platelet-derived growth factor receptor, alpha polypeptide, PIK3R1  -  phosphoinositide-3-kinase, regulatory subunit 1 (alpha), CCNG1  -  cyclin g1, EGR1  -  early growth response 1, PDGFD  -  platelet derived growth factor d, ADA  -  adenosine deaminase, ADCY8  -  adenylate cyclase 8 (brain), TNFSF10  -  tumor necrosis factor (ligand) superfamily, member 10, ADCY2  -  adenylate cyclase 2 (brain), AKAP7  -  a kinase (prka) anchor protein 7, ATP6V0E2  -  atpase, h+ transporting v0 subunit e2, CDKN1B  -  cyclin-dependent kinase inhibitor 1b (p27, kip1), DNMT3B  -  dna (cytosine-5-)-methyltransferase 3 beta, UCP2  -  uncoupling protein 2 (mitochondrial, proton carrier), KLF4  -  kruppel-like factor 4 (gut), FOSB  -  fbj murine osteosarcoma viral oncogene homolog b, PIK3CA  -  phosphatidylinositol-4,5-bisphosphate 3-kinase, catalytic subunit alpha, FOS  -  fbj murine osteosarcoma viral oncogene homolog, PDE2A  -  phosphodiesterase 2a, cgmp-stimulated, NR4A3  -  nuclear receptor subfamily 4, group a, member 3, ANXA1  -  annexin a1, ADM  -  adrenomedullin, PRKAR2B  -  protein kinase, camp-dependent, regulatory, type ii, beta, BCHE  -  butyrylcholinesterase, BCKDHB  -  branched chain keto acid dehydrogenase e1, beta polypeptide, MGST2  -  microsomal glutathione s-transferase 2]"
GO:0048519	negative regulation of biological process	5.96E-09	2.84E-06	1.49	16376	3399	548	170	"[A2M  -  alpha-2-macroglobulin, BNIP3L  -  bcl2/adenovirus e1b 19kda interacting protein 3-like, TAGLN3  -  transgelin 3, ITM2C  -  integral membrane protein 2c, BNIP2  -  bcl2/adenovirus e1b 19kda interacting protein 2, CAB39L  -  calcium binding protein 39-like, PAX6  -  paired box 6, GSN  -  gelsolin, MICAL1  -  microtubule associated monooxygenase, calponin and lim domain containing 1, RFX3  -  regulatory factor x, 3 (influences hla class ii expression), PBX1  -  pre-b-cell leukemia homeobox 1, GCNT2  -  glucosaminyl (n-acetyl) transferase 2, i-branching enzyme (i blood group), TRPS1  -  trichorhinophalangeal syndrome i, DKK1  -  dickkopf wnt signaling pathway inhibitor 1, PBXIP1  -  pre-b-cell leukemia homeobox interacting protein 1, BTG1  -  b-cell translocation gene 1, anti-proliferative, APC  -  adenomatous polyposis coli, DACT3  -  dishevelled-binding antagonist of beta-catenin 3, CD109  -  cd109 molecule, ERRFI1  -  erbb receptor feedback inhibitor 1, PIAS1  -  protein inhibitor of activated stat, 1, APCDD1  -  adenomatosis polyposis coli down-regulated 1, DFNA5  -  deafness, autosomal dominant 5, GADD45G  -  growth arrest and dna-damage-inducible, gamma, EGR3  -  early growth response 3, PLCG2  -  phospholipase c, gamma 2 (phosphatidylinositol-specific), ELF1  -  e74-like factor 1 (ets domain transcription factor), CBX4  -  chromobox homolog 4, DHRS2  -  dehydrogenase/reductase (sdr family) member 2, FKBP1B  -  fk506 binding protein 1b, 12.6 kda, APOBEC3F  -  apolipoprotein b mrna editing enzyme, catalytic polypeptide-like 3f, KDM3A  -  lysine (k)-specific demethylase 3a, KAT2B  -  k(lysine) acetyltransferase 2b, TSC22D1  -  tsc22 domain family, member 1, DUSP10  -  dual specificity phosphatase 10, BMP7  -  bone morphogenetic protein 7, SCG2  -  secretogranin ii, FGFR3  -  fibroblast growth factor receptor 3, ATXN1  -  ataxin 1, PTCH1  -  patched 1, JMY  -  junction mediating and regulatory protein, p53 cofactor, PDGFRA  -  platelet-derived growth factor receptor, alpha polypeptide, DLL1  -  delta-like 1 (drosophila), AHRR  -  aryl-hydrocarbon receptor repressor, EGR1  -  early growth response 1, FZD7  -  frizzled family receptor 7, MXI1  -  max interactor 1, dimerization protein, FZD6  -  frizzled family receptor 6, C1orf51  -  chromosome 1 open reading frame 51, ADA  -  adenosine deaminase, PTBP2  -  polypyrimidine tract binding protein 2, SERPINF1  -  serpin peptidase inhibitor, clade f (alpha-2 antiplasmin, pigment epithelium derived factor), member 1, IL31RA  -  interleukin 31 receptor a, TCF7L1  -  transcription factor 7-like 1 (t-cell specific, hmg-box), CREBRF  -  creb3 regulatory factor, ROBO2  -  roundabout, axon guidance receptor, homolog 2 (drosophila), RORB  -  rar-related orphan receptor b, INSM1  -  insulinoma-associated 1, CDKN1C  -  cyclin-dependent kinase inhibitor 1c (p57, kip2), SPRY2  -  sprouty homolog 2 (drosophila), ZEB2  -  zinc finger e-box binding homeobox 2, CDKN1B  -  cyclin-dependent kinase inhibitor 1b (p27, kip1), SLIT1  -  slit homolog 1 (drosophila), SOX6  -  sry (sex determining region y)-box 6, PPP1R15A  -  protein phosphatase 1, regulatory subunit 15a, CLIP3  -  cap-gly domain containing linker protein 3, DAPK1  -  death-associated protein kinase 1, BCL10  -  b-cell cll/lymphoma 10, SULF2  -  sulfatase 2, TIPARP  -  tcdd-inducible poly(adp-ribose) polymerase, GNAI2  -  guanine nucleotide binding protein (g protein), alpha inhibiting activity polypeptide 2, PDE2A  -  phosphodiesterase 2a, cgmp-stimulated, CDH5  -  cadherin 5, type 2 (vascular endothelium), SATB1  -  satb homeobox 1, DACH1  -  dachshund homolog 1 (drosophila), ADM  -  adrenomedullin, FBN2  -  fibrillin 2, HES5  -  hairy and enhancer of split 5 (drosophila), CBFA2T2  -  core-binding factor, runt domain, alpha subunit 2; translocated to, 2, IFIT1  -  interferon-induced protein with tetratricopeptide repeats 1, TIMP2  -  timp metallopeptidase inhibitor 2, IFIT3  -  interferon-induced protein with tetratricopeptide repeats 3, CAPN3  -  calpain 3, (p94), RUFY3  -  run and fyve domain containing 3, PTX3  -  pentraxin 3, long, CAPG  -  capping protein (actin filament), gelsolin-like, ATP1A2  -  atpase, na+/k+ transporting, alpha 2 polypeptide, ARID5B  -  at rich interactive domain 5b (mrf1-like), TLE1  -  transducin-like enhancer of split 1 (e(sp1) homolog, drosophila), CTGF  -  connective tissue growth factor, TLE4  -  transducin-like enhancer of split 4 (e(sp1) homolog, drosophila), NOTCH4  -  notch 4, ANKRD6  -  ankyrin repeat domain 6, JAG1  -  jagged 1, AGT  -  angiotensinogen (serpin peptidase inhibitor, clade a, member 8), KDM5B  -  lysine (k)-specific demethylase 5b, CHL1  -  cell adhesion molecule l1-like, INSIG2  -  insulin induced gene 2, HDAC5  -  histone deacetylase 5, ATF3  -  activating transcription factor 3, APOBEC3G  -  apolipoprotein b mrna editing enzyme, catalytic polypeptide-like 3g, ID2  -  inhibitor of dna binding 2, dominant negative helix-loop-helix protein, ABCA5  -  atp-binding cassette, sub-family a (abc1), member 5, ID3  -  inhibitor of dna binding 3, dominant negative helix-loop-helix protein, DUSP4  -  dual specificity phosphatase 4, HEY1  -  hairy/enhancer-of-split related with yrpw motif 1, NFKBIA  -  nuclear factor of kappa light polypeptide gene enhancer in b-cells inhibitor, alpha, NRARP  -  notch-regulated ankyrin repeat protein, ZBTB18  -  zinc finger and btb domain containing 18, FOXP2  -  forkhead box p2, ACKR3  -  atypical chemokine receptor 3, EYA1  -  eyes absent homolog 1 (drosophila), NKX6-1  -  nk6 homeobox 1, TSC22D3  -  tsc22 domain family, member 3, GPER1  -  g protein-coupled estrogen receptor 1, IFIH1  -  interferon induced with helicase c domain 1, DUSP1  -  dual specificity phosphatase 1, OSR2  -  odd-skipped related 2 (drosophila), F2R  -  coagulation factor ii (thrombin) receptor, FYN  -  fyn oncogene related to src, fgr, yes, F2RL1  -  coagulation factor ii (thrombin) receptor-like 1, CITED2  -  cbp/p300-interacting transactivator, with glu/asp-rich carboxy-terminal domain, 2, HBP1  -  hmg-box transcription factor 1, KLF15  -  kruppel-like factor 15, PROX1  -  prospero homeobox 1, TRIM62  -  tripartite motif containing 62, KLF2  -  kruppel-like factor 2 (lung), LRP6  -  low density lipoprotein receptor-related protein 6, CXXC4  -  cxxc finger protein 4, MORC3  -  morc family cw-type zinc finger 3, DLL3  -  delta-like 3 (drosophila), PIK3R1  -  phosphoinositide-3-kinase, regulatory subunit 1 (alpha), CCNG1  -  cyclin g1, CORO1B  -  coronin, actin binding protein, 1b, EPC1  -  enhancer of polycomb homolog 1 (drosophila), SEMA5A  -  sema domain, seven thrombospondin repeats (type 1 and type 1-like), transmembrane domain (tm) and short cytoplasmic domain, (semaphorin) 5a, TWIST1  -  twist basic helix-loop-helix transcription factor 1, NR2F1  -  nuclear receptor subfamily 2, group f, member 1, CD9  -  cd9 molecule, MAP2K5  -  mitogen-activated protein kinase kinase 5, RASD1  -  ras, dexamethasone-induced 1, MAP2K6  -  mitogen-activated protein kinase kinase 6, TGFBR1  -  transforming growth factor, beta receptor 1, RUNX3  -  runt-related transcription factor 3, CBLB  -  cbl proto-oncogene b, e3 ubiquitin protein ligase, TGFB1I1  -  transforming growth factor beta 1 induced transcript 1, PELI1  -  pellino e3 ubiquitin protein ligase 1, TP53INP1  -  tumor protein p53 inducible nuclear protein 1, DNMT3B  -  dna (cytosine-5-)-methyltransferase 3 beta, TGIF1  -  tgfb-induced factor homeobox 1, UCP2  -  uncoupling protein 2 (mitochondrial, proton carrier), EPHA4  -  eph receptor a4, BAMBI  -  bmp and activin membrane-bound inhibitor, KLF4  -  kruppel-like factor 4 (gut), NBR1  -  neighbor of brca1 gene 1, PIK3CA  -  phosphatidylinositol-4,5-bisphosphate 3-kinase, catalytic subunit alpha, FOSB  -  fbj murine osteosarcoma viral oncogene homolog b, CYR61  -  cysteine-rich, angiogenic inducer, 61, CRBN  -  cereblon, THBS4  -  thrombospondin 4, NR4A3  -  nuclear receptor subfamily 4, group a, member 3, KLF13  -  kruppel-like factor 13, ANXA1  -  annexin a1, KAT6B  -  k(lysine) acetyltransferase 6b, PRKAR2B  -  protein kinase, camp-dependent, regulatory, type ii, beta, BCHE  -  butyrylcholinesterase, NR1D2  -  nuclear receptor subfamily 1, group d, member 2, GAS1  -  growth arrest-specific 1, SH3GL2  -  sh3-domain grb2-like 2, PKIB  -  protein kinase (camp-dependent, catalytic) inhibitor beta]"
GO:0010033	response to organic substance	6.34E-09	2.91E-06	1.68	16376	2104	548	118	"[CAB39L  -  calcium binding protein 39-like, F11R  -  f11 receptor, RGR  -  retinal g protein coupled receptor, GSN  -  gelsolin, LIFR  -  leukemia inhibitory factor receptor alpha, GCNT2  -  glucosaminyl (n-acetyl) transferase 2, i-branching enzyme (i blood group), DKK1  -  dickkopf wnt signaling pathway inhibitor 1, EN1  -  engrailed homeobox 1, PHLPP1  -  ph domain and leucine rich repeat protein phosphatase 1, NCAM1  -  neural cell adhesion molecule 1, KLF5  -  kruppel-like factor 5 (intestinal), KLF9  -  kruppel-like factor 9, PIAS1  -  protein inhibitor of activated stat, 1, GNG2  -  guanine nucleotide binding protein (g protein), gamma 2, EGR3  -  early growth response 3, PLCG2  -  phospholipase c, gamma 2 (phosphatidylinositol-specific), FKBP1B  -  fk506 binding protein 1b, 12.6 kda, AKAP13  -  a kinase (prka) anchor protein 13, KDM3A  -  lysine (k)-specific demethylase 3a, KAT2B  -  k(lysine) acetyltransferase 2b, DUSP10  -  dual specificity phosphatase 10, BMP7  -  bone morphogenetic protein 7, CXCR4  -  chemokine (c-x-c motif) receptor 4, FGFR3  -  fibroblast growth factor receptor 3, ACVR2A  -  activin a receptor, type iia, PTCH1  -  patched 1, PDGFRA  -  platelet-derived growth factor receptor, alpha polypeptide, EGR1  -  early growth response 1, HAS2  -  hyaluronan synthase 2, FZD7  -  frizzled family receptor 7, ADA  -  adenosine deaminase, ADCY8  -  adenylate cyclase 8 (brain), SERPINF1  -  serpin peptidase inhibitor, clade f (alpha-2 antiplasmin, pigment epithelium derived factor), member 1, IL31RA  -  interleukin 31 receptor a, MAP3K1  -  mitogen-activated protein kinase kinase kinase 1, e3 ubiquitin protein ligase, CREBRF  -  creb3 regulatory factor, ADCY2  -  adenylate cyclase 2 (brain), CTDSP2  -  ctd (carboxy-terminal domain, rna polymerase ii, polypeptide a) small phosphatase 2, ROBO2  -  roundabout, axon guidance receptor, homolog 2 (drosophila), AKAP7  -  a kinase (prka) anchor protein 7, RORB  -  rar-related orphan receptor b, SPRY2  -  sprouty homolog 2 (drosophila), CDKN1B  -  cyclin-dependent kinase inhibitor 1b (p27, kip1), SOX6  -  sry (sex determining region y)-box 6, PPP1R15A  -  protein phosphatase 1, regulatory subunit 15a, DAPK1  -  death-associated protein kinase 1, BCL10  -  b-cell cll/lymphoma 10, TIPARP  -  tcdd-inducible poly(adp-ribose) polymerase, PDE2A  -  phosphodiesterase 2a, cgmp-stimulated, TNFRSF19  -  tumor necrosis factor receptor superfamily, member 19, KLF6  -  kruppel-like factor 6, ADM  -  adrenomedullin, MGST2  -  microsomal glutathione s-transferase 2, IFIT2  -  interferon-induced protein with tetratricopeptide repeats 2, IFIT1  -  interferon-induced protein with tetratricopeptide repeats 1, TIMP2  -  timp metallopeptidase inhibitor 2, IFIT3  -  interferon-induced protein with tetratricopeptide repeats 3, TIMP4  -  timp metallopeptidase inhibitor 4, ATP1A2  -  atpase, na+/k+ transporting, alpha 2 polypeptide, CTGF  -  connective tissue growth factor, JAG1  -  jagged 1, MAP2  -  microtubule-associated protein 2, INSIG2  -  insulin induced gene 2, RPE65  -  retinal pigment epithelium-specific protein 65kda, HDAC5  -  histone deacetylase 5, ATF3  -  activating transcription factor 3, DUSP4  -  dual specificity phosphatase 4, HEY1  -  hairy/enhancer-of-split related with yrpw motif 1, NFKBIA  -  nuclear factor of kappa light polypeptide gene enhancer in b-cells inhibitor, alpha, ALDH3A1  -  aldehyde dehydrogenase 3 family, member a1, ACKR3  -  atypical chemokine receptor 3, NKX6-1  -  nk6 homeobox 1, GPER1  -  g protein-coupled estrogen receptor 1, DUSP1  -  dual specificity phosphatase 1, F2R  -  coagulation factor ii (thrombin) receptor, FYN  -  fyn oncogene related to src, fgr, yes, CITED2  -  cbp/p300-interacting transactivator, with glu/asp-rich carboxy-terminal domain, 2, MAP7  -  microtubule-associated protein 7, KLF15  -  kruppel-like factor 15, JUND  -  jun d proto-oncogene, LRP6  -  low density lipoprotein receptor-related protein 6, KLF2  -  kruppel-like factor 2 (lung), CCNG1  -  cyclin g1, PIK3R1  -  phosphoinositide-3-kinase, regulatory subunit 1 (alpha), TWIST1  -  twist basic helix-loop-helix transcription factor 1, TFDP2  -  transcription factor dp-2 (e2f dimerization partner 2), PDGFD  -  platelet derived growth factor d, NR2F1  -  nuclear receptor subfamily 2, group f, member 1, MAP2K5  -  mitogen-activated protein kinase kinase 5, MAP2K6  -  mitogen-activated protein kinase kinase 6, TNFSF10  -  tumor necrosis factor (ligand) superfamily, member 10, TPP1  -  tripeptidyl peptidase i, TGFBR1  -  transforming growth factor, beta receptor 1, ACSBG1  -  acyl-coa synthetase bubblegum family member 1, FGD3  -  fyve, rhogef and ph domain containing 3, ARHGEF4  -  rho guanine nucleotide exchange factor (gef) 4, ATP6V0E2  -  atpase, h+ transporting v0 subunit e2, PELI1  -  pellino e3 ubiquitin protein ligase 1, TP53INP1  -  tumor protein p53 inducible nuclear protein 1, DNMT3B  -  dna (cytosine-5-)-methyltransferase 3 beta, TGIF1  -  tgfb-induced factor homeobox 1, UCP2  -  uncoupling protein 2 (mitochondrial, proton carrier), BAMBI  -  bmp and activin membrane-bound inhibitor, KLF4  -  kruppel-like factor 4 (gut), PIK3CA  -  phosphatidylinositol-4,5-bisphosphate 3-kinase, catalytic subunit alpha, FOSB  -  fbj murine osteosarcoma viral oncogene homolog b, FOS  -  fbj murine osteosarcoma viral oncogene homolog, CXCL2  -  chemokine (c-x-c motif) ligand 2, THBS4  -  thrombospondin 4, NR4A3  -  nuclear receptor subfamily 4, group a, member 3, ANXA1  -  annexin a1, PRKAR2B  -  protein kinase, camp-dependent, regulatory, type ii, beta, BCHE  -  butyrylcholinesterase, NR1D2  -  nuclear receptor subfamily 1, group d, member 2, BCKDHB  -  branched chain keto acid dehydrogenase e1, beta polypeptide, NR4A1  -  nuclear receptor subfamily 4, group a, member 1, GAS1  -  growth arrest-specific 1, SH3GL2  -  sh3-domain grb2-like 2]"
GO:1901698	response to nitrogen compound	1.00E-08	4.28E-06	2.3	16376	702	548	54	"[IFIT1  -  interferon-induced protein with tetratricopeptide repeats 1, TIMP4  -  timp metallopeptidase inhibitor 4, CAB39L  -  calcium binding protein 39-like, GSN  -  gelsolin, ATP1A2  -  atpase, na+/k+ transporting, alpha 2 polypeptide, CTGF  -  connective tissue growth factor, JAG1  -  jagged 1, INSIG2  -  insulin induced gene 2, EN1  -  engrailed homeobox 1, RPE65  -  retinal pigment epithelium-specific protein 65kda, HDAC5  -  histone deacetylase 5, KLF5  -  kruppel-like factor 5 (intestinal), GNG2  -  guanine nucleotide binding protein (g protein), gamma 2, EGR3  -  early growth response 3, NFKBIA  -  nuclear factor of kappa light polypeptide gene enhancer in b-cells inhibitor, alpha, ALDH3A1  -  aldehyde dehydrogenase 3 family, member a1, NKX6-1  -  nk6 homeobox 1, GPER1  -  g protein-coupled estrogen receptor 1, DUSP1  -  dual specificity phosphatase 1, FYN  -  fyn oncogene related to src, fgr, yes, KAT2B  -  k(lysine) acetyltransferase 2b, BMP7  -  bone morphogenetic protein 7, KLF15  -  kruppel-like factor 15, FGFR3  -  fibroblast growth factor receptor 3, JUND  -  jun d proto-oncogene, LRP6  -  low density lipoprotein receptor-related protein 6, KLF2  -  kruppel-like factor 2 (lung), PDGFRA  -  platelet-derived growth factor receptor, alpha polypeptide, PIK3R1  -  phosphoinositide-3-kinase, regulatory subunit 1 (alpha), CCNG1  -  cyclin g1, EGR1  -  early growth response 1, PDGFD  -  platelet derived growth factor d, ADA  -  adenosine deaminase, ADCY8  -  adenylate cyclase 8 (brain), TNFSF10  -  tumor necrosis factor (ligand) superfamily, member 10, ADCY2  -  adenylate cyclase 2 (brain), AKAP7  -  a kinase (prka) anchor protein 7, ATP6V0E2  -  atpase, h+ transporting v0 subunit e2, PELI1  -  pellino e3 ubiquitin protein ligase 1, CDKN1B  -  cyclin-dependent kinase inhibitor 1b (p27, kip1), DNMT3B  -  dna (cytosine-5-)-methyltransferase 3 beta, UCP2  -  uncoupling protein 2 (mitochondrial, proton carrier), KLF4  -  kruppel-like factor 4 (gut), FOSB  -  fbj murine osteosarcoma viral oncogene homolog b, PIK3CA  -  phosphatidylinositol-4,5-bisphosphate 3-kinase, catalytic subunit alpha, FOS  -  fbj murine osteosarcoma viral oncogene homolog, PDE2A  -  phosphodiesterase 2a, cgmp-stimulated, NR4A3  -  nuclear receptor subfamily 4, group a, member 3, ANXA1  -  annexin a1, ADM  -  adrenomedullin, PRKAR2B  -  protein kinase, camp-dependent, regulatory, type ii, beta, BCHE  -  butyrylcholinesterase, BCKDHB  -  branched chain keto acid dehydrogenase e1, beta polypeptide, MGST2  -  microsomal glutathione s-transferase 2]"
GO:0045935	positive regulation of nucleobase-containing compound metabolic process	1.08E-08	4.48E-06	1.9	16376	1291	548	82	"[CREB5  -  camp responsive element binding protein 5, HES5  -  hairy and enhancer of split 5 (drosophila), CBFA2T2  -  core-binding factor, runt domain, alpha subunit 2; translocated to, 2, TIMP2  -  timp metallopeptidase inhibitor 2, CAPN3  -  calpain 3, (p94), PAX6  -  paired box 6, RFX4  -  regulatory factor x, 4 (influences hla class ii expression), RFX3  -  regulatory factor x, 3 (influences hla class ii expression), NOTCH4  -  notch 4, PBX1  -  pre-b-cell leukemia homeobox 1, JAG1  -  jagged 1, AGT  -  angiotensinogen (serpin peptidase inhibitor, clade a, member 8), INSIG2  -  insulin induced gene 2, EN1  -  engrailed homeobox 1, HDAC5  -  histone deacetylase 5, ATF3  -  activating transcription factor 3, KLF5  -  kruppel-like factor 5 (intestinal), ID2  -  inhibitor of dna binding 2, dominant negative helix-loop-helix protein, PIAS1  -  protein inhibitor of activated stat, 1, HEY1  -  hairy/enhancer-of-split related with yrpw motif 1, NFKBIA  -  nuclear factor of kappa light polypeptide gene enhancer in b-cells inhibitor, alpha, EYA1  -  eyes absent homolog 1 (drosophila), CYTL1  -  cytokine-like 1, NKX6-1  -  nk6 homeobox 1, ELF1  -  e74-like factor 1 (ets domain transcription factor), GPER1  -  g protein-coupled estrogen receptor 1, F2R  -  coagulation factor ii (thrombin) receptor, OSR2  -  odd-skipped related 2 (drosophila), KDM3A  -  lysine (k)-specific demethylase 3a, F2RL1  -  coagulation factor ii (thrombin) receptor-like 1, KAT2B  -  k(lysine) acetyltransferase 2b, C1orf85  -  chromosome 1 open reading frame 85, BMP7  -  bone morphogenetic protein 7, FZD2  -  frizzled family receptor 2, CITED2  -  cbp/p300-interacting transactivator, with glu/asp-rich carboxy-terminal domain, 2, KLF15  -  kruppel-like factor 15, PROX1  -  prospero homeobox 1, ATXN1  -  ataxin 1, JUND  -  jun d proto-oncogene, KLF2  -  kruppel-like factor 2 (lung), LRP6  -  low density lipoprotein receptor-related protein 6, PDGFRA  -  platelet-derived growth factor receptor, alpha polypeptide, PIK3R1  -  phosphoinositide-3-kinase, regulatory subunit 1 (alpha), DLL1  -  delta-like 1 (drosophila), EGR1  -  early growth response 1, EPC1  -  enhancer of polycomb homolog 1 (drosophila), MORF4L2  -  mortality factor 4 like 2, TWIST1  -  twist basic helix-loop-helix transcription factor 1, TFDP2  -  transcription factor dp-2 (e2f dimerization partner 2), NFATC4  -  nuclear factor of activated t-cells, cytoplasmic, calcineurin-dependent 4, FZD7  -  frizzled family receptor 7, NR2F1  -  nuclear receptor subfamily 2, group f, member 1, TP53INP2  -  tumor protein p53 inducible nuclear protein 2, MAP2K5  -  mitogen-activated protein kinase kinase 5, ETV1  -  ets variant 1, IL31RA  -  interleukin 31 receptor a, TCF7L1  -  transcription factor 7-like 1 (t-cell specific, hmg-box), TGFBR1  -  transforming growth factor, beta receptor 1, MAML3  -  mastermind-like 3 (drosophila), RORB  -  rar-related orphan receptor b, TGFB1I1  -  transforming growth factor beta 1 induced transcript 1, EBF1  -  early b-cell factor 1, ZNF711  -  zinc finger protein 711, CDKN1C  -  cyclin-dependent kinase inhibitor 1c (p57, kip2), TP53INP1  -  tumor protein p53 inducible nuclear protein 1, ZEB2  -  zinc finger e-box binding homeobox 2, AFAP1L2  -  actin filament associated protein 1-like 2, SOX6  -  sry (sex determining region y)-box 6, FAM175A  -  family with sequence similarity 175, member a, BAMBI  -  bmp and activin membrane-bound inhibitor, BCL10  -  b-cell cll/lymphoma 10, KLF4  -  kruppel-like factor 4 (gut), FOS  -  fbj murine osteosarcoma viral oncogene homolog, CYR61  -  cysteine-rich, angiogenic inducer, 61, KLF6  -  kruppel-like factor 6, NR4A3  -  nuclear receptor subfamily 4, group a, member 3, KLF13  -  kruppel-like factor 13, KAT6B  -  k(lysine) acetyltransferase 6b, ADM  -  adrenomedullin, JHDM1D  -  jumonji c domain containing histone demethylase 1 homolog d (s. cerevisiae), NR1D2  -  nuclear receptor subfamily 1, group d, member 2, NR4A1  -  nuclear receptor subfamily 4, group a, member 1]"
GO:0051173	positive regulation of nitrogen compound metabolic process	1.20E-08	4.78E-06	1.88	16376	1316	548	83	"[CREB5  -  camp responsive element binding protein 5, HES5  -  hairy and enhancer of split 5 (drosophila), CBFA2T2  -  core-binding factor, runt domain, alpha subunit 2; translocated to, 2, TIMP2  -  timp metallopeptidase inhibitor 2, CAPN3  -  calpain 3, (p94), PTX3  -  pentraxin 3, long, PAX6  -  paired box 6, RFX4  -  regulatory factor x, 4 (influences hla class ii expression), RFX3  -  regulatory factor x, 3 (influences hla class ii expression), NOTCH4  -  notch 4, PBX1  -  pre-b-cell leukemia homeobox 1, JAG1  -  jagged 1, AGT  -  angiotensinogen (serpin peptidase inhibitor, clade a, member 8), INSIG2  -  insulin induced gene 2, EN1  -  engrailed homeobox 1, HDAC5  -  histone deacetylase 5, ATF3  -  activating transcription factor 3, KLF5  -  kruppel-like factor 5 (intestinal), ID2  -  inhibitor of dna binding 2, dominant negative helix-loop-helix protein, PIAS1  -  protein inhibitor of activated stat, 1, HEY1  -  hairy/enhancer-of-split related with yrpw motif 1, NFKBIA  -  nuclear factor of kappa light polypeptide gene enhancer in b-cells inhibitor, alpha, EYA1  -  eyes absent homolog 1 (drosophila), CYTL1  -  cytokine-like 1, NKX6-1  -  nk6 homeobox 1, ELF1  -  e74-like factor 1 (ets domain transcription factor), GPER1  -  g protein-coupled estrogen receptor 1, F2R  -  coagulation factor ii (thrombin) receptor, OSR2  -  odd-skipped related 2 (drosophila), KDM3A  -  lysine (k)-specific demethylase 3a, F2RL1  -  coagulation factor ii (thrombin) receptor-like 1, KAT2B  -  k(lysine) acetyltransferase 2b, C1orf85  -  chromosome 1 open reading frame 85, BMP7  -  bone morphogenetic protein 7, FZD2  -  frizzled family receptor 2, CITED2  -  cbp/p300-interacting transactivator, with glu/asp-rich carboxy-terminal domain, 2, KLF15  -  kruppel-like factor 15, PROX1  -  prospero homeobox 1, ATXN1  -  ataxin 1, JUND  -  jun d proto-oncogene, KLF2  -  kruppel-like factor 2 (lung), LRP6  -  low density lipoprotein receptor-related protein 6, PDGFRA  -  platelet-derived growth factor receptor, alpha polypeptide, PIK3R1  -  phosphoinositide-3-kinase, regulatory subunit 1 (alpha), DLL1  -  delta-like 1 (drosophila), EGR1  -  early growth response 1, EPC1  -  enhancer of polycomb homolog 1 (drosophila), MORF4L2  -  mortality factor 4 like 2, TWIST1  -  twist basic helix-loop-helix transcription factor 1, TFDP2  -  transcription factor dp-2 (e2f dimerization partner 2), NFATC4  -  nuclear factor of activated t-cells, cytoplasmic, calcineurin-dependent 4, FZD7  -  frizzled family receptor 7, NR2F1  -  nuclear receptor subfamily 2, group f, member 1, TP53INP2  -  tumor protein p53 inducible nuclear protein 2, MAP2K5  -  mitogen-activated protein kinase kinase 5, ETV1  -  ets variant 1, IL31RA  -  interleukin 31 receptor a, TCF7L1  -  transcription factor 7-like 1 (t-cell specific, hmg-box), TGFBR1  -  transforming growth factor, beta receptor 1, MAML3  -  mastermind-like 3 (drosophila), RORB  -  rar-related orphan receptor b, TGFB1I1  -  transforming growth factor beta 1 induced transcript 1, EBF1  -  early b-cell factor 1, ZNF711  -  zinc finger protein 711, CDKN1C  -  cyclin-dependent kinase inhibitor 1c (p57, kip2), TP53INP1  -  tumor protein p53 inducible nuclear protein 1, ZEB2  -  zinc finger e-box binding homeobox 2, AFAP1L2  -  actin filament associated protein 1-like 2, SOX6  -  sry (sex determining region y)-box 6, FAM175A  -  family with sequence similarity 175, member a, BAMBI  -  bmp and activin membrane-bound inhibitor, BCL10  -  b-cell cll/lymphoma 10, KLF4  -  kruppel-like factor 4 (gut), FOS  -  fbj murine osteosarcoma viral oncogene homolog, CYR61  -  cysteine-rich, angiogenic inducer, 61, KLF6  -  kruppel-like factor 6, KLF13  -  kruppel-like factor 13, NR4A3  -  nuclear receptor subfamily 4, group a, member 3, KAT6B  -  k(lysine) acetyltransferase 6b, ADM  -  adrenomedullin, JHDM1D  -  jumonji c domain containing histone demethylase 1 homolog d (s. cerevisiae), NR1D2  -  nuclear receptor subfamily 1, group d, member 2, NR4A1  -  nuclear receptor subfamily 4, group a, member 1]"
GO:0010557	positive regulation of macromolecule biosynthetic process	1.65E-08	6.39E-06	1.89	16376	1281	548	81	"[CREB5  -  camp responsive element binding protein 5, HES5  -  hairy and enhancer of split 5 (drosophila), CBFA2T2  -  core-binding factor, runt domain, alpha subunit 2; translocated to, 2, CAPN3  -  calpain 3, (p94), PAIP1  -  poly(a) binding protein interacting protein 1, PAX6  -  paired box 6, RFX4  -  regulatory factor x, 4 (influences hla class ii expression), RFX3  -  regulatory factor x, 3 (influences hla class ii expression), CTGF  -  connective tissue growth factor, NOTCH4  -  notch 4, PBX1  -  pre-b-cell leukemia homeobox 1, JAG1  -  jagged 1, AGT  -  angiotensinogen (serpin peptidase inhibitor, clade a, member 8), INSIG2  -  insulin induced gene 2, EN1  -  engrailed homeobox 1, HDAC5  -  histone deacetylase 5, ATF3  -  activating transcription factor 3, KLF5  -  kruppel-like factor 5 (intestinal), ID2  -  inhibitor of dna binding 2, dominant negative helix-loop-helix protein, PIAS1  -  protein inhibitor of activated stat, 1, HEY1  -  hairy/enhancer-of-split related with yrpw motif 1, NFKBIA  -  nuclear factor of kappa light polypeptide gene enhancer in b-cells inhibitor, alpha, EYA1  -  eyes absent homolog 1 (drosophila), CYTL1  -  cytokine-like 1, NKX6-1  -  nk6 homeobox 1, ELF1  -  e74-like factor 1 (ets domain transcription factor), GPER1  -  g protein-coupled estrogen receptor 1, F2R  -  coagulation factor ii (thrombin) receptor, OSR2  -  odd-skipped related 2 (drosophila), KDM3A  -  lysine (k)-specific demethylase 3a, F2RL1  -  coagulation factor ii (thrombin) receptor-like 1, KAT2B  -  k(lysine) acetyltransferase 2b, C1orf85  -  chromosome 1 open reading frame 85, BMP7  -  bone morphogenetic protein 7, FZD2  -  frizzled family receptor 2, CITED2  -  cbp/p300-interacting transactivator, with glu/asp-rich carboxy-terminal domain, 2, KLF15  -  kruppel-like factor 15, PROX1  -  prospero homeobox 1, ATXN1  -  ataxin 1, JUND  -  jun d proto-oncogene, KLF2  -  kruppel-like factor 2 (lung), LRP6  -  low density lipoprotein receptor-related protein 6, PDGFRA  -  platelet-derived growth factor receptor, alpha polypeptide, PIK3R1  -  phosphoinositide-3-kinase, regulatory subunit 1 (alpha), DLL1  -  delta-like 1 (drosophila), EGR1  -  early growth response 1, EPC1  -  enhancer of polycomb homolog 1 (drosophila), MORF4L2  -  mortality factor 4 like 2, TWIST1  -  twist basic helix-loop-helix transcription factor 1, TFDP2  -  transcription factor dp-2 (e2f dimerization partner 2), NFATC4  -  nuclear factor of activated t-cells, cytoplasmic, calcineurin-dependent 4, FZD7  -  frizzled family receptor 7, NR2F1  -  nuclear receptor subfamily 2, group f, member 1, TP53INP2  -  tumor protein p53 inducible nuclear protein 2, MAP2K5  -  mitogen-activated protein kinase kinase 5, ETV1  -  ets variant 1, IL31RA  -  interleukin 31 receptor a, TCF7L1  -  transcription factor 7-like 1 (t-cell specific, hmg-box), TGFBR1  -  transforming growth factor, beta receptor 1, MAML3  -  mastermind-like 3 (drosophila), RORB  -  rar-related orphan receptor b, TGFB1I1  -  transforming growth factor beta 1 induced transcript 1, EBF1  -  early b-cell factor 1, ZNF711  -  zinc finger protein 711, CDKN1C  -  cyclin-dependent kinase inhibitor 1c (p57, kip2), TP53INP1  -  tumor protein p53 inducible nuclear protein 1, ZEB2  -  zinc finger e-box binding homeobox 2, AFAP1L2  -  actin filament associated protein 1-like 2, SOX6  -  sry (sex determining region y)-box 6, BAMBI  -  bmp and activin membrane-bound inhibitor, BCL10  -  b-cell cll/lymphoma 10, KLF4  -  kruppel-like factor 4 (gut), FOS  -  fbj murine osteosarcoma viral oncogene homolog, CYR61  -  cysteine-rich, angiogenic inducer, 61, KLF6  -  kruppel-like factor 6, NR4A3  -  nuclear receptor subfamily 4, group a, member 3, KLF13  -  kruppel-like factor 13, KAT6B  -  k(lysine) acetyltransferase 6b, JHDM1D  -  jumonji c domain containing histone demethylase 1 homolog d (s. cerevisiae), NR1D2  -  nuclear receptor subfamily 1, group d, member 2, NR4A1  -  nuclear receptor subfamily 4, group a, member 1]"
GO:0009719	response to endogenous stimulus	1.71E-08	6.42E-06	1.93	16376	1194	548	77	"[TIMP4  -  timp metallopeptidase inhibitor 4, CAB39L  -  calcium binding protein 39-like, F11R  -  f11 receptor, GSN  -  gelsolin, ATP1A2  -  atpase, na+/k+ transporting, alpha 2 polypeptide, CTGF  -  connective tissue growth factor, GCNT2  -  glucosaminyl (n-acetyl) transferase 2, i-branching enzyme (i blood group), JAG1  -  jagged 1, INSIG2  -  insulin induced gene 2, EN1  -  engrailed homeobox 1, RPE65  -  retinal pigment epithelium-specific protein 65kda, PHLPP1  -  ph domain and leucine rich repeat protein phosphatase 1, HDAC5  -  histone deacetylase 5, KLF5  -  kruppel-like factor 5 (intestinal), KLF9  -  kruppel-like factor 9, HEY1  -  hairy/enhancer-of-split related with yrpw motif 1, GNG2  -  guanine nucleotide binding protein (g protein), gamma 2, NFKBIA  -  nuclear factor of kappa light polypeptide gene enhancer in b-cells inhibitor, alpha, EGR3  -  early growth response 3, ALDH3A1  -  aldehyde dehydrogenase 3 family, member a1, NKX6-1  -  nk6 homeobox 1, GPER1  -  g protein-coupled estrogen receptor 1, DUSP1  -  dual specificity phosphatase 1, FYN  -  fyn oncogene related to src, fgr, yes, KDM3A  -  lysine (k)-specific demethylase 3a, KAT2B  -  k(lysine) acetyltransferase 2b, BMP7  -  bone morphogenetic protein 7, CITED2  -  cbp/p300-interacting transactivator, with glu/asp-rich carboxy-terminal domain, 2, KLF15  -  kruppel-like factor 15, FGFR3  -  fibroblast growth factor receptor 3, ACVR2A  -  activin a receptor, type iia, JUND  -  jun d proto-oncogene, PTCH1  -  patched 1, LRP6  -  low density lipoprotein receptor-related protein 6, KLF2  -  kruppel-like factor 2 (lung), PDGFRA  -  platelet-derived growth factor receptor, alpha polypeptide, PIK3R1  -  phosphoinositide-3-kinase, regulatory subunit 1 (alpha), CCNG1  -  cyclin g1, EGR1  -  early growth response 1, HAS2  -  hyaluronan synthase 2, TFDP2  -  transcription factor dp-2 (e2f dimerization partner 2), PDGFD  -  platelet derived growth factor d, NR2F1  -  nuclear receptor subfamily 2, group f, member 1, ADA  -  adenosine deaminase, ADCY8  -  adenylate cyclase 8 (brain), TNFSF10  -  tumor necrosis factor (ligand) superfamily, member 10, SERPINF1  -  serpin peptidase inhibitor, clade f (alpha-2 antiplasmin, pigment epithelium derived factor), member 1, MAP3K1  -  mitogen-activated protein kinase kinase kinase 1, e3 ubiquitin protein ligase, ADCY2  -  adenylate cyclase 2 (brain), TGFBR1  -  transforming growth factor, beta receptor 1, ROBO2  -  roundabout, axon guidance receptor, homolog 2 (drosophila), AKAP7  -  a kinase (prka) anchor protein 7, ACSBG1  -  acyl-coa synthetase bubblegum family member 1, RORB  -  rar-related orphan receptor b, ATP6V0E2  -  atpase, h+ transporting v0 subunit e2, SPRY2  -  sprouty homolog 2 (drosophila), CDKN1B  -  cyclin-dependent kinase inhibitor 1b (p27, kip1), DNMT3B  -  dna (cytosine-5-)-methyltransferase 3 beta, SOX6  -  sry (sex determining region y)-box 6, TGIF1  -  tgfb-induced factor homeobox 1, PPP1R15A  -  protein phosphatase 1, regulatory subunit 15a, UCP2  -  uncoupling protein 2 (mitochondrial, proton carrier), BAMBI  -  bmp and activin membrane-bound inhibitor, KLF4  -  kruppel-like factor 4 (gut), FOSB  -  fbj murine osteosarcoma viral oncogene homolog b, PIK3CA  -  phosphatidylinositol-4,5-bisphosphate 3-kinase, catalytic subunit alpha, FOS  -  fbj murine osteosarcoma viral oncogene homolog, PDE2A  -  phosphodiesterase 2a, cgmp-stimulated, NR4A3  -  nuclear receptor subfamily 4, group a, member 3, ADM  -  adrenomedullin, ANXA1  -  annexin a1, PRKAR2B  -  protein kinase, camp-dependent, regulatory, type ii, beta, BCHE  -  butyrylcholinesterase, NR1D2  -  nuclear receptor subfamily 1, group d, member 2, BCKDHB  -  branched chain keto acid dehydrogenase e1, beta polypeptide, NR4A1  -  nuclear receptor subfamily 4, group a, member 1, MGST2  -  microsomal glutathione s-transferase 2]"
GO:0031325	positive regulation of cellular metabolic process	1.83E-08	6.65E-06	1.65	16376	2143	548	118	"[CREB5  -  camp responsive element binding protein 5, PAIP1  -  poly(a) binding protein interacting protein 1, MAP3K8  -  mitogen-activated protein kinase kinase kinase 8, PAX6  -  paired box 6, RFX4  -  regulatory factor x, 4 (influences hla class ii expression), RFX3  -  regulatory factor x, 3 (influences hla class ii expression), SDCBP  -  syndecan binding protein (syntenin), PBX1  -  pre-b-cell leukemia homeobox 1, GCNT2  -  glucosaminyl (n-acetyl) transferase 2, i-branching enzyme (i blood group), EN1  -  engrailed homeobox 1, KLF5  -  kruppel-like factor 5 (intestinal), PIAS1  -  protein inhibitor of activated stat, 1, GADD45G  -  growth arrest and dna-damage-inducible, gamma, CYTL1  -  cytokine-like 1, ELF1  -  e74-like factor 1 (ets domain transcription factor), KDM3A  -  lysine (k)-specific demethylase 3a, KAT2B  -  k(lysine) acetyltransferase 2b, C1orf85  -  chromosome 1 open reading frame 85, BMP7  -  bone morphogenetic protein 7, CXCR4  -  chemokine (c-x-c motif) receptor 4, FGFR3  -  fibroblast growth factor receptor 3, ACVR2A  -  activin a receptor, type iia, ATXN1  -  ataxin 1, PDGFRA  -  platelet-derived growth factor receptor, alpha polypeptide, DLL1  -  delta-like 1 (drosophila), AHRR  -  aryl-hydrocarbon receptor repressor, EGR1  -  early growth response 1, FZD7  -  frizzled family receptor 7, TP53INP2  -  tumor protein p53 inducible nuclear protein 2, ADCY8  -  adenylate cyclase 8 (brain), IL31RA  -  interleukin 31 receptor a, TCF7L1  -  transcription factor 7-like 1 (t-cell specific, hmg-box), MAP3K1  -  mitogen-activated protein kinase kinase kinase 1, e3 ubiquitin protein ligase, ADCY2  -  adenylate cyclase 2 (brain), CTDSP2  -  ctd (carboxy-terminal domain, rna polymerase ii, polypeptide a) small phosphatase 2, MAML3  -  mastermind-like 3 (drosophila), RORB  -  rar-related orphan receptor b, EBF1  -  early b-cell factor 1, CDKN1C  -  cyclin-dependent kinase inhibitor 1c (p57, kip2), SPRY2  -  sprouty homolog 2 (drosophila), ZEB2  -  zinc finger e-box binding homeobox 2, AFAP1L2  -  actin filament associated protein 1-like 2, FAM175A  -  family with sequence similarity 175, member a, SOX6  -  sry (sex determining region y)-box 6, CLIP3  -  cap-gly domain containing linker protein 3, BCL10  -  b-cell cll/lymphoma 10, GNAI2  -  guanine nucleotide binding protein (g protein), alpha inhibiting activity polypeptide 2, KLF6  -  kruppel-like factor 6, ADM  -  adrenomedullin, JHDM1D  -  jumonji c domain containing histone demethylase 1 homolog d (s. cerevisiae), HES5  -  hairy and enhancer of split 5 (drosophila), CBFA2T2  -  core-binding factor, runt domain, alpha subunit 2; translocated to, 2, TIMP2  -  timp metallopeptidase inhibitor 2, CAPN3  -  calpain 3, (p94), PTX3  -  pentraxin 3, long, CTGF  -  connective tissue growth factor, NOTCH4  -  notch 4, ANKRD6  -  ankyrin repeat domain 6, JAG1  -  jagged 1, AGT  -  angiotensinogen (serpin peptidase inhibitor, clade a, member 8), PILRB  -  paired immunoglobin-like type 2 receptor beta, INSIG2  -  insulin induced gene 2, HDAC5  -  histone deacetylase 5, ATF3  -  activating transcription factor 3, ID2  -  inhibitor of dna binding 2, dominant negative helix-loop-helix protein, HEY1  -  hairy/enhancer-of-split related with yrpw motif 1, TSPYL5  -  tspy-like 5, NFKBIA  -  nuclear factor of kappa light polypeptide gene enhancer in b-cells inhibitor, alpha, ACKR3  -  atypical chemokine receptor 3, UVRAG  -  uv radiation resistance associated, EYA1  -  eyes absent homolog 1 (drosophila), NKX6-1  -  nk6 homeobox 1, GPER1  -  g protein-coupled estrogen receptor 1, OSR2  -  odd-skipped related 2 (drosophila), F2R  -  coagulation factor ii (thrombin) receptor, F2RL1  -  coagulation factor ii (thrombin) receptor-like 1, FZD2  -  frizzled family receptor 2, MAPK8IP3  -  mitogen-activated protein kinase 8 interacting protein 3, CITED2  -  cbp/p300-interacting transactivator, with glu/asp-rich carboxy-terminal domain, 2, KLF15  -  kruppel-like factor 15, PROX1  -  prospero homeobox 1, JUND  -  jun d proto-oncogene, LRP6  -  low density lipoprotein receptor-related protein 6, KLF2  -  kruppel-like factor 2 (lung), PIK3R1  -  phosphoinositide-3-kinase, regulatory subunit 1 (alpha), EPC1  -  enhancer of polycomb homolog 1 (drosophila), MORF4L2  -  mortality factor 4 like 2, TWIST1  -  twist basic helix-loop-helix transcription factor 1, TFDP2  -  transcription factor dp-2 (e2f dimerization partner 2), NFATC4  -  nuclear factor of activated t-cells, cytoplasmic, calcineurin-dependent 4, NR2F1  -  nuclear receptor subfamily 2, group f, member 1, MAP2K5  -  mitogen-activated protein kinase kinase 5, MAP2K6  -  mitogen-activated protein kinase kinase 6, ETV1  -  ets variant 1, TPP1  -  tripeptidyl peptidase i, MAPK10  -  mitogen-activated protein kinase 10, TGFBR1  -  transforming growth factor, beta receptor 1, TGFB1I1  -  transforming growth factor beta 1 induced transcript 1, ZNF711  -  zinc finger protein 711, PELI1  -  pellino e3 ubiquitin protein ligase 1, TP53INP1  -  tumor protein p53 inducible nuclear protein 1, DNMT3B  -  dna (cytosine-5-)-methyltransferase 3 beta, PELI2  -  pellino e3 ubiquitin protein ligase family member 2, EPHA4  -  eph receptor a4, BAMBI  -  bmp and activin membrane-bound inhibitor, KLF4  -  kruppel-like factor 4 (gut), PIK3CA  -  phosphatidylinositol-4,5-bisphosphate 3-kinase, catalytic subunit alpha, FOS  -  fbj murine osteosarcoma viral oncogene homolog, CYR61  -  cysteine-rich, angiogenic inducer, 61, THBS4  -  thrombospondin 4, KLF13  -  kruppel-like factor 13, NR4A3  -  nuclear receptor subfamily 4, group a, member 3, ANXA1  -  annexin a1, KAT6B  -  k(lysine) acetyltransferase 6b, CSPG4  -  chondroitin sulfate proteoglycan 4, PRKAR2B  -  protein kinase, camp-dependent, regulatory, type ii, beta, NR1D2  -  nuclear receptor subfamily 1, group d, member 2, NR4A1  -  nuclear receptor subfamily 4, group a, member 1]"
GO:0070887	cellular response to chemical stimulus	1.99E-08	7.04E-06	1.72	16376	1789	548	103	"[CAB39L  -  calcium binding protein 39-like, F11R  -  f11 receptor, RGR  -  retinal g protein coupled receptor, GSN  -  gelsolin, LIFR  -  leukemia inhibitory factor receptor alpha, GCNT2  -  glucosaminyl (n-acetyl) transferase 2, i-branching enzyme (i blood group), PHLPP1  -  ph domain and leucine rich repeat protein phosphatase 1, NCAM1  -  neural cell adhesion molecule 1, KLF5  -  kruppel-like factor 5 (intestinal), KLF9  -  kruppel-like factor 9, PIAS1  -  protein inhibitor of activated stat, 1, GNG2  -  guanine nucleotide binding protein (g protein), gamma 2, EGR3  -  early growth response 3, DHRS2  -  dehydrogenase/reductase (sdr family) member 2, AKAP13  -  a kinase (prka) anchor protein 13, KDM3A  -  lysine (k)-specific demethylase 3a, KAT2B  -  k(lysine) acetyltransferase 2b, BMP7  -  bone morphogenetic protein 7, SCG2  -  secretogranin ii, CXCR4  -  chemokine (c-x-c motif) receptor 4, FGFR3  -  fibroblast growth factor receptor 3, ACVR2A  -  activin a receptor, type iia, PTCH1  -  patched 1, PDGFRA  -  platelet-derived growth factor receptor, alpha polypeptide, EGR1  -  early growth response 1, HAS2  -  hyaluronan synthase 2, FZD7  -  frizzled family receptor 7, ADCY8  -  adenylate cyclase 8 (brain), IL31RA  -  interleukin 31 receptor a, MAP3K1  -  mitogen-activated protein kinase kinase kinase 1, e3 ubiquitin protein ligase, ADCY2  -  adenylate cyclase 2 (brain), CTDSP2  -  ctd (carboxy-terminal domain, rna polymerase ii, polypeptide a) small phosphatase 2, ROBO2  -  roundabout, axon guidance receptor, homolog 2 (drosophila), AKAP7  -  a kinase (prka) anchor protein 7, RORB  -  rar-related orphan receptor b, SPRY2  -  sprouty homolog 2 (drosophila), CDKN1B  -  cyclin-dependent kinase inhibitor 1b (p27, kip1), SOX6  -  sry (sex determining region y)-box 6, PPP1R15A  -  protein phosphatase 1, regulatory subunit 15a, DAPK1  -  death-associated protein kinase 1, S100A10  -  s100 calcium binding protein a10, SLC25A24  -  solute carrier family 25 (mitochondrial carrier; phosphate carrier), member 24, TIPARP  -  tcdd-inducible poly(adp-ribose) polymerase, PDE2A  -  phosphodiesterase 2a, cgmp-stimulated, TNFRSF19  -  tumor necrosis factor receptor superfamily, member 19, KLF6  -  kruppel-like factor 6, IFIT2  -  interferon-induced protein with tetratricopeptide repeats 2, IFIT1  -  interferon-induced protein with tetratricopeptide repeats 1, TIMP2  -  timp metallopeptidase inhibitor 2, IFIT3  -  interferon-induced protein with tetratricopeptide repeats 3, CAPN3  -  calpain 3, (p94), CTGF  -  connective tissue growth factor, MAP2  -  microtubule-associated protein 2, RPE65  -  retinal pigment epithelium-specific protein 65kda, ATF3  -  activating transcription factor 3, HDAC5  -  histone deacetylase 5, ID2  -  inhibitor of dna binding 2, dominant negative helix-loop-helix protein, DUSP4  -  dual specificity phosphatase 4, HEY1  -  hairy/enhancer-of-split related with yrpw motif 1, NFKBIA  -  nuclear factor of kappa light polypeptide gene enhancer in b-cells inhibitor, alpha, ACKR3  -  atypical chemokine receptor 3, NKX6-1  -  nk6 homeobox 1, GPER1  -  g protein-coupled estrogen receptor 1, DUSP1  -  dual specificity phosphatase 1, FYN  -  fyn oncogene related to src, fgr, yes, CITED2  -  cbp/p300-interacting transactivator, with glu/asp-rich carboxy-terminal domain, 2, KLF15  -  kruppel-like factor 15, JUND  -  jun d proto-oncogene, KLF2  -  kruppel-like factor 2 (lung), LRP6  -  low density lipoprotein receptor-related protein 6, PIK3R1  -  phosphoinositide-3-kinase, regulatory subunit 1 (alpha), CORO1B  -  coronin, actin binding protein, 1b, SEMA5A  -  sema domain, seven thrombospondin repeats (type 1 and type 1-like), transmembrane domain (tm) and short cytoplasmic domain, (semaphorin) 5a, TWIST1  -  twist basic helix-loop-helix transcription factor 1, TFDP2  -  transcription factor dp-2 (e2f dimerization partner 2), NFATC4  -  nuclear factor of activated t-cells, cytoplasmic, calcineurin-dependent 4, PDGFD  -  platelet derived growth factor d, NR2F1  -  nuclear receptor subfamily 2, group f, member 1, MAP2K5  -  mitogen-activated protein kinase kinase 5, MAP2K6  -  mitogen-activated protein kinase kinase 6, TPP1  -  tripeptidyl peptidase i, TGFBR1  -  transforming growth factor, beta receptor 1, FGD3  -  fyve, rhogef and ph domain containing 3, ARHGEF4  -  rho guanine nucleotide exchange factor (gef) 4, ATP6V0E2  -  atpase, h+ transporting v0 subunit e2, EPHB1  -  eph receptor b1, TP53INP1  -  tumor protein p53 inducible nuclear protein 1, DNMT3B  -  dna (cytosine-5-)-methyltransferase 3 beta, TGIF1  -  tgfb-induced factor homeobox 1, UCP2  -  uncoupling protein 2 (mitochondrial, proton carrier), BAMBI  -  bmp and activin membrane-bound inhibitor, KLF4  -  kruppel-like factor 4 (gut), PIK3CA  -  phosphatidylinositol-4,5-bisphosphate 3-kinase, catalytic subunit alpha, FOSB  -  fbj murine osteosarcoma viral oncogene homolog b, FOS  -  fbj murine osteosarcoma viral oncogene homolog, CXCL2  -  chemokine (c-x-c motif) ligand 2, NR4A3  -  nuclear receptor subfamily 4, group a, member 3, ANXA1  -  annexin a1, PRKAR2B  -  protein kinase, camp-dependent, regulatory, type ii, beta, NR4A1  -  nuclear receptor subfamily 4, group a, member 1, NR1D2  -  nuclear receptor subfamily 1, group d, member 2, GAS1  -  growth arrest-specific 1, SH3GL2  -  sh3-domain grb2-like 2]"
GO:0060255	regulation of macromolecule metabolic process	3.02E-08	1.04E-05	1.37	16376	4678	548	215	"[CREB5  -  camp responsive element binding protein 5, A2M  -  alpha-2-macroglobulin, TAGLN3  -  transgelin 3, TSHZ2  -  teashirt zinc finger homeobox 2, MAP3K8  -  mitogen-activated protein kinase kinase kinase 8, RFX4  -  regulatory factor x, 4 (influences hla class ii expression), RFX3  -  regulatory factor x, 3 (influences hla class ii expression), SSBP2  -  single-stranded dna binding protein 2, GCNT2  -  glucosaminyl (n-acetyl) transferase 2, i-branching enzyme (i blood group), PNRC1  -  proline-rich nuclear receptor coactivator 1, TRPS1  -  trichorhinophalangeal syndrome i, DKK1  -  dickkopf wnt signaling pathway inhibitor 1, EN1  -  engrailed homeobox 1, BTG1  -  b-cell translocation gene 1, anti-proliferative, KLF5  -  kruppel-like factor 5 (intestinal), KLF9  -  kruppel-like factor 9, PLP1  -  proteolipid protein 1, GADD45G  -  growth arrest and dna-damage-inducible, gamma, EGR3  -  early growth response 3, ZNF548  -  zinc finger protein 548, ELAVL2  -  elav (embryonic lethal, abnormal vision, drosophila)-like 2 (hu antigen b), SERPINB1  -  serpin peptidase inhibitor, clade b (ovalbumin), member 1, ZNF426  -  zinc finger protein 426, ELF1  -  e74-like factor 1 (ets domain transcription factor), PLCG2  -  phospholipase c, gamma 2 (phosphatidylinositol-specific), HES4  -  hairy and enhancer of split 4 (drosophila), APOBEC3F  -  apolipoprotein b mrna editing enzyme, catalytic polypeptide-like 3f, TRIM22  -  tripartite motif containing 22, KAT2B  -  k(lysine) acetyltransferase 2b, TSC22D1  -  tsc22 domain family, member 1, BMP7  -  bone morphogenetic protein 7, ACVR2A  -  activin a receptor, type iia, DLL1  -  delta-like 1 (drosophila), EGR1  -  early growth response 1, MXI1  -  max interactor 1, dimerization protein, FZD7  -  frizzled family receptor 7, FZD6  -  frizzled family receptor 6, C1orf51  -  chromosome 1 open reading frame 51, TP53INP2  -  tumor protein p53 inducible nuclear protein 2, PTBP2  -  polypyrimidine tract binding protein 2, ADCY8  -  adenylate cyclase 8 (brain), MYCL  -  v-myc avian myelocytomatosis viral oncogene lung carcinoma derived homolog, TCF7L1  -  transcription factor 7-like 1 (t-cell specific, hmg-box), ADCY2  -  adenylate cyclase 2 (brain), CTDSP2  -  ctd (carboxy-terminal domain, rna polymerase ii, polypeptide a) small phosphatase 2, MAML3  -  mastermind-like 3 (drosophila), RORB  -  rar-related orphan receptor b, EBF1  -  early b-cell factor 1, SPRY2  -  sprouty homolog 2 (drosophila), AFAP1L2  -  actin filament associated protein 1-like 2, SOX6  -  sry (sex determining region y)-box 6, PPP1R15A  -  protein phosphatase 1, regulatory subunit 15a, MED18  -  mediator complex subunit 18, BCL10  -  b-cell cll/lymphoma 10, GNAI2  -  guanine nucleotide binding protein (g protein), alpha inhibiting activity polypeptide 2, KLF6  -  kruppel-like factor 6, PAK6  -  p21 protein (cdc42/rac)-activated kinase 6, HES5  -  hairy and enhancer of split 5 (drosophila), TTC21B  -  tetratricopeptide repeat domain 21b, CAPN3  -  calpain 3, (p94), ARID5B  -  at rich interactive domain 5b (mrf1-like), CTGF  -  connective tissue growth factor, JAG1  -  jagged 1, AGT  -  angiotensinogen (serpin peptidase inhibitor, clade a, member 8), INSIG2  -  insulin induced gene 2, RPE65  -  retinal pigment epithelium-specific protein 65kda, HDAC5  -  histone deacetylase 5, APOBEC3G  -  apolipoprotein b mrna editing enzyme, catalytic polypeptide-like 3g, EID2B  -  ep300 interacting inhibitor of differentiation 2b, BACH2  -  btb and cnc homology 1, basic leucine zipper transcription factor 2, NRARP  -  notch-regulated ankyrin repeat protein, ZBTB18  -  zinc finger and btb domain containing 18, MAFF  -  v-maf avian musculoaponeurotic fibrosarcoma oncogene homolog f, EYA1  -  eyes absent homolog 1 (drosophila), CCNL1  -  cyclin l1, FYN  -  fyn oncogene related to src, fgr, yes, F2R  -  coagulation factor ii (thrombin) receptor, OSR2  -  odd-skipped related 2 (drosophila), F2RL1  -  coagulation factor ii (thrombin) receptor-like 1, FZD2  -  frizzled family receptor 2, MAPK8IP3  -  mitogen-activated protein kinase 8 interacting protein 3, CITED2  -  cbp/p300-interacting transactivator, with glu/asp-rich carboxy-terminal domain, 2, KLF15  -  kruppel-like factor 15, PROX1  -  prospero homeobox 1, EYA4  -  eyes absent homolog 4 (drosophila), JUND  -  jun d proto-oncogene, KLF2  -  kruppel-like factor 2 (lung), CCNG1  -  cyclin g1, TWIST1  -  twist basic helix-loop-helix transcription factor 1, MAP2K5  -  mitogen-activated protein kinase kinase 5, ETV1  -  ets variant 1, MAP2K6  -  mitogen-activated protein kinase kinase 6, TNFSF10  -  tumor necrosis factor (ligand) superfamily, member 10, RUNX3  -  runt-related transcription factor 3, MAPK10  -  mitogen-activated protein kinase 10, CBLB  -  cbl proto-oncogene b, e3 ubiquitin protein ligase, PELI1  -  pellino e3 ubiquitin protein ligase 1, PELI2  -  pellino e3 ubiquitin protein ligase family member 2, EPHA4  -  eph receptor a4, BAMBI  -  bmp and activin membrane-bound inhibitor, KLF4  -  kruppel-like factor 4 (gut), NR4A3  -  nuclear receptor subfamily 4, group a, member 3, CSPG4  -  chondroitin sulfate proteoglycan 4, PRKAR2B  -  protein kinase, camp-dependent, regulatory, type ii, beta, NR1D2  -  nuclear receptor subfamily 1, group d, member 2, NR4A1  -  nuclear receptor subfamily 4, group a, member 1, GAS1  -  growth arrest-specific 1, ZNF846  -  zinc finger protein 846, PKIB  -  protein kinase (camp-dependent, catalytic) inhibitor beta, FN1  -  fibronectin 1, PAIP1  -  poly(a) binding protein interacting protein 1, ZNF638  -  zinc finger protein 638, PAX6  -  paired box 6, MICAL1  -  microtubule associated monooxygenase, calponin and lim domain containing 1, STXBP5  -  syntaxin binding protein 5 (tomosyn), PBX1  -  pre-b-cell leukemia homeobox 1, ZNF518A  -  zinc finger protein 518a, VEZF1  -  vascular endothelial zinc finger 1, PBXIP1  -  pre-b-cell leukemia homeobox interacting protein 1, ZNF521  -  zinc finger protein 521, APC  -  adenomatous polyposis coli, CD109  -  cd109 molecule, ERRFI1  -  erbb receptor feedback inhibitor 1, PIAS1  -  protein inhibitor of activated stat, 1, CYTL1  -  cytokine-like 1, CBX4  -  chromobox homolog 4, AKAP13  -  a kinase (prka) anchor protein 13, KDM3A  -  lysine (k)-specific demethylase 3a, C1orf85  -  chromosome 1 open reading frame 85, DUSP10  -  dual specificity phosphatase 10, CXCR4  -  chemokine (c-x-c motif) receptor 4, FGFR3  -  fibroblast growth factor receptor 3, ATXN1  -  ataxin 1, JMY  -  junction mediating and regulatory protein, p53 cofactor, PTCH1  -  patched 1, PDGFRA  -  platelet-derived growth factor receptor, alpha polypeptide, AHRR  -  aryl-hydrocarbon receptor repressor, SERPINF1  -  serpin peptidase inhibitor, clade f (alpha-2 antiplasmin, pigment epithelium derived factor), member 1, IL31RA  -  interleukin 31 receptor a, MAP3K1  -  mitogen-activated protein kinase kinase kinase 1, e3 ubiquitin protein ligase, CREBRF  -  creb3 regulatory factor, INSM1  -  insulinoma-associated 1, ZBTB24  -  zinc finger and btb domain containing 24, CDKN1C  -  cyclin-dependent kinase inhibitor 1c (p57, kip2), ZEB2  -  zinc finger e-box binding homeobox 2, CDKN1B  -  cyclin-dependent kinase inhibitor 1b (p27, kip1), FAM175A  -  family with sequence similarity 175, member a, DAPK1  -  death-associated protein kinase 1, CLIP3  -  cap-gly domain containing linker protein 3, TIPARP  -  tcdd-inducible poly(adp-ribose) polymerase, PDE2A  -  phosphodiesterase 2a, cgmp-stimulated, DACH1  -  dachshund homolog 1 (drosophila), SATB1  -  satb homeobox 1, JHDM1D  -  jumonji c domain containing histone demethylase 1 homolog d (s. cerevisiae), KAT7  -  k(lysine) acetyltransferase 7, CBFA2T2  -  core-binding factor, runt domain, alpha subunit 2; translocated to, 2, COG3  -  component of oligomeric golgi complex 3, TIMP2  -  timp metallopeptidase inhibitor 2, TIMP4  -  timp metallopeptidase inhibitor 4, EPC2  -  enhancer of polycomb homolog 2 (drosophila), PTX3  -  pentraxin 3, long, TLE1  -  transducin-like enhancer of split 1 (e(sp1) homolog, drosophila), NOTCH4  -  notch 4, TLE4  -  transducin-like enhancer of split 4 (e(sp1) homolog, drosophila), KDM5B  -  lysine (k)-specific demethylase 5b, PILRB  -  paired immunoglobin-like type 2 receptor beta, ATF3  -  activating transcription factor 3, BAZ2B  -  bromodomain adjacent to zinc finger domain, 2b, ID2  -  inhibitor of dna binding 2, dominant negative helix-loop-helix protein, ID3  -  inhibitor of dna binding 3, dominant negative helix-loop-helix protein, DUSP4  -  dual specificity phosphatase 4, CHD2  -  chromodomain helicase dna binding protein 2, HEY1  -  hairy/enhancer-of-split related with yrpw motif 1, TSPYL5  -  tspy-like 5, NFKBIA  -  nuclear factor of kappa light polypeptide gene enhancer in b-cells inhibitor, alpha, FOXP2  -  forkhead box p2, SP8  -  sp8 transcription factor, NKX6-1  -  nk6 homeobox 1, GPER1  -  g protein-coupled estrogen receptor 1, TSC22D3  -  tsc22 domain family, member 3, DUSP1  -  dual specificity phosphatase 1, ZNF641  -  zinc finger protein 641, ZNF606  -  zinc finger protein 606, HBP1  -  hmg-box transcription factor 1, TRIM62  -  tripartite motif containing 62, IRX1  -  iroquois homeobox 1, LRP6  -  low density lipoprotein receptor-related protein 6, MORC3  -  morc family cw-type zinc finger 3, PIK3R1  -  phosphoinositide-3-kinase, regulatory subunit 1 (alpha), EPC1  -  enhancer of polycomb homolog 1 (drosophila), MORF4L2  -  mortality factor 4 like 2, TFDP2  -  transcription factor dp-2 (e2f dimerization partner 2), NFATC4  -  nuclear factor of activated t-cells, cytoplasmic, calcineurin-dependent 4, PDGFD  -  platelet derived growth factor d, NR2F1  -  nuclear receptor subfamily 2, group f, member 1, RASD1  -  ras, dexamethasone-induced 1, RBM24  -  rna binding motif protein 24, TPP1  -  tripeptidyl peptidase i, TGFBR1  -  transforming growth factor, beta receptor 1, TGFB1I1  -  transforming growth factor beta 1 induced transcript 1, ZNF711  -  zinc finger protein 711, TP53INP1  -  tumor protein p53 inducible nuclear protein 1, VGLL4  -  vestigial like 4 (drosophila), DNMT3B  -  dna (cytosine-5-)-methyltransferase 3 beta, TGIF1  -  tgfb-induced factor homeobox 1, FOSB  -  fbj murine osteosarcoma viral oncogene homolog b, PIK3CA  -  phosphatidylinositol-4,5-bisphosphate 3-kinase, catalytic subunit alpha, FOS  -  fbj murine osteosarcoma viral oncogene homolog, CYR61  -  cysteine-rich, angiogenic inducer, 61, THBS4  -  thrombospondin 4, KLF13  -  kruppel-like factor 13, KAT6B  -  k(lysine) acetyltransferase 6b, SGK1  -  serum/glucocorticoid regulated kinase 1, NECAB3  -  n-terminal ef-hand calcium binding protein 3, SH3GL2  -  sh3-domain grb2-like 2]"
GO:0045597	positive regulation of cell differentiation	3.19E-08	1.07E-05	2.41	16376	570	548	46	"[TIMP2  -  timp metallopeptidase inhibitor 2, PROX1  -  prospero homeobox 1, CXCR4  -  chemokine (c-x-c motif) receptor 4, BNIP2  -  bcl2/adenovirus e1b 19kda interacting protein 2, FGFR3  -  fibroblast growth factor receptor 3, ACVR2A  -  activin a receptor, type iia, PAX6  -  paired box 6, JUND  -  jun d proto-oncogene, FNDC5  -  fibronectin type iii domain containing 5, RFX3  -  regulatory factor x, 3 (influences hla class ii expression), CTGF  -  connective tissue growth factor, SEMA5A  -  sema domain, seven thrombospondin repeats (type 1 and type 1-like), transmembrane domain (tm) and short cytoplasmic domain, (semaphorin) 5a, MORF4L2  -  mortality factor 4 like 2, TWIST1  -  twist basic helix-loop-helix transcription factor 1, GCNT2  -  glucosaminyl (n-acetyl) transferase 2, i-branching enzyme (i blood group), JAG1  -  jagged 1, AGT  -  angiotensinogen (serpin peptidase inhibitor, clade a, member 8), ADA  -  adenosine deaminase, MAP2K6  -  mitogen-activated protein kinase kinase 6, BTG1  -  b-cell translocation gene 1, anti-proliferative, SERPINF1  -  serpin peptidase inhibitor, clade f (alpha-2 antiplasmin, pigment epithelium derived factor), member 1, ITPKB  -  inositol-trisphosphate 3-kinase b, APC  -  adenomatous polyposis coli, ID2  -  inhibitor of dna binding 2, dominant negative helix-loop-helix protein, PIAS1  -  protein inhibitor of activated stat, 1, ROBO2  -  roundabout, axon guidance receptor, homolog 2 (drosophila), HEY1  -  hairy/enhancer-of-split related with yrpw motif 1, TGFB1I1  -  transforming growth factor beta 1 induced transcript 1, INSM1  -  insulinoma-associated 1, ZEB2  -  zinc finger e-box binding homeobox 2, SOX6  -  sry (sex determining region y)-box 6, DNMT3B  -  dna (cytosine-5-)-methyltransferase 3 beta, TGIF1  -  tgfb-induced factor homeobox 1, EPHA4  -  eph receptor a4, BAMBI  -  bmp and activin membrane-bound inhibitor, S100A10  -  s100 calcium binding protein a10, BOC  -  boc cell adhesion associated, oncogene regulated, FOS  -  fbj murine osteosarcoma viral oncogene homolog, CYR61  -  cysteine-rich, angiogenic inducer, 61, NKX6-1  -  nk6 homeobox 1, ADM  -  adrenomedullin, GPER1  -  g protein-coupled estrogen receptor 1, PTPRD  -  protein tyrosine phosphatase, receptor type, d, FBN2  -  fibrillin 2, BMP7  -  bone morphogenetic protein 7, MAPK8IP3  -  mitogen-activated protein kinase 8 interacting protein 3]"
GO:0023051	regulation of signaling	3.39E-08	1.10E-05	1.61	16376	2264	548	122	"[A2M  -  alpha-2-macroglobulin, ITM2C  -  integral membrane protein 2c, TSPAN14  -  tetraspanin 14, MAP3K8  -  mitogen-activated protein kinase kinase kinase 8, RAB8B  -  rab8b, member ras oncogene family, RFX3  -  regulatory factor x, 3 (influences hla class ii expression), SDCBP  -  syndecan binding protein (syntenin), GAB2  -  grb2-associated binding protein 2, GCNT2  -  glucosaminyl (n-acetyl) transferase 2, i-branching enzyme (i blood group), TRPS1  -  trichorhinophalangeal syndrome i, DKK1  -  dickkopf wnt signaling pathway inhibitor 1, DACT3  -  dishevelled-binding antagonist of beta-catenin 3, APC  -  adenomatous polyposis coli, CD109  -  cd109 molecule, ERRFI1  -  erbb receptor feedback inhibitor 1, APCDD1  -  adenomatosis polyposis coli down-regulated 1, PIAS1  -  protein inhibitor of activated stat, 1, DFNA5  -  deafness, autosomal dominant 5, GADD45G  -  growth arrest and dna-damage-inducible, gamma, TMEM27  -  transmembrane protein 27, EPS8L1  -  eps8-like 1, BIK  -  bcl2-interacting killer (apoptosis-inducing), ELF1  -  e74-like factor 1 (ets domain transcription factor), FKBP1B  -  fk506 binding protein 1b, 12.6 kda, AKAP13  -  a kinase (prka) anchor protein 13, TRIM22  -  tripartite motif containing 22, DUSP10  -  dual specificity phosphatase 10, BMP7  -  bone morphogenetic protein 7, SCG2  -  secretogranin ii, CXCR4  -  chemokine (c-x-c motif) receptor 4, FGFR3  -  fibroblast growth factor receptor 3, ACVR2A  -  activin a receptor, type iia, ATXN1  -  ataxin 1, KIAA1161  -  kiaa1161, PTCH1  -  patched 1, PDGFRA  -  platelet-derived growth factor receptor, alpha polypeptide, DLL1  -  delta-like 1 (drosophila), EGR1  -  early growth response 1, FZD7  -  frizzled family receptor 7, FZD6  -  frizzled family receptor 6, ADA  -  adenosine deaminase, IL31RA  -  interleukin 31 receptor a, TCF7L1  -  transcription factor 7-like 1 (t-cell specific, hmg-box), MAP3K1  -  mitogen-activated protein kinase kinase kinase 1, e3 ubiquitin protein ligase, CREBRF  -  creb3 regulatory factor, S100A4  -  s100 calcium binding protein a4, CDKN1C  -  cyclin-dependent kinase inhibitor 1c (p57, kip2), SPRY2  -  sprouty homolog 2 (drosophila), ZEB2  -  zinc finger e-box binding homeobox 2, AFAP1L2  -  actin filament associated protein 1-like 2, PPP1R15A  -  protein phosphatase 1, regulatory subunit 15a, DAPK1  -  death-associated protein kinase 1, BCL10  -  b-cell cll/lymphoma 10, SULF2  -  sulfatase 2, GNAI2  -  guanine nucleotide binding protein (g protein), alpha inhibiting activity polypeptide 2, TNFRSF19  -  tumor necrosis factor receptor superfamily, member 19, FBN2  -  fibrillin 2, ARHGAP9  -  rho gtpase activating protein 9, HES5  -  hairy and enhancer of split 5 (drosophila), TIMP2  -  timp metallopeptidase inhibitor 2, CAPN3  -  calpain 3, (p94), TLE1  -  transducin-like enhancer of split 1 (e(sp1) homolog, drosophila), CTGF  -  connective tissue growth factor, ANKRD6  -  ankyrin repeat domain 6, JAG1  -  jagged 1, AGT  -  angiotensinogen (serpin peptidase inhibitor, clade a, member 8), CHN2  -  chimerin 2, INTU  -  inturned planar cell polarity protein, DUSP4  -  dual specificity phosphatase 4, HEY1  -  hairy/enhancer-of-split related with yrpw motif 1, TSPYL5  -  tspy-like 5, NFKBIA  -  nuclear factor of kappa light polypeptide gene enhancer in b-cells inhibitor, alpha, NRARP  -  notch-regulated ankyrin repeat protein, ACKR3  -  atypical chemokine receptor 3, EYA1  -  eyes absent homolog 1 (drosophila), NKX6-1  -  nk6 homeobox 1, GPER1  -  g protein-coupled estrogen receptor 1, DUSP1  -  dual specificity phosphatase 1, F2R  -  coagulation factor ii (thrombin) receptor, FYN  -  fyn oncogene related to src, fgr, yes, F2RL1  -  coagulation factor ii (thrombin) receptor-like 1, MAPK8IP3  -  mitogen-activated protein kinase 8 interacting protein 3, CITED2  -  cbp/p300-interacting transactivator, with glu/asp-rich carboxy-terminal domain, 2, AGPAT9  -  1-acylglycerol-3-phosphate o-acyltransferase 9, CSPG5  -  chondroitin sulfate proteoglycan 5 (neuroglycan c), TRIM62  -  tripartite motif containing 62, LRP6  -  low density lipoprotein receptor-related protein 6, CXXC4  -  cxxc finger protein 4, SEMA5A  -  sema domain, seven thrombospondin repeats (type 1 and type 1-like), transmembrane domain (tm) and short cytoplasmic domain, (semaphorin) 5a, TWIST1  -  twist basic helix-loop-helix transcription factor 1, NFATC4  -  nuclear factor of activated t-cells, cytoplasmic, calcineurin-dependent 4, MAP2K5  -  mitogen-activated protein kinase kinase 5, MAP2K6  -  mitogen-activated protein kinase kinase 6, TNFSF10  -  tumor necrosis factor (ligand) superfamily, member 10, SNCAIP  -  synuclein, alpha interacting protein, ITPKB  -  inositol-trisphosphate 3-kinase b, RUNX3  -  runt-related transcription factor 3, MAPK10  -  mitogen-activated protein kinase 10, TGFBR1  -  transforming growth factor, beta receptor 1, MARCKS  -  myristoylated alanine-rich protein kinase c substrate, CBLB  -  cbl proto-oncogene b, e3 ubiquitin protein ligase, FGD3  -  fyve, rhogef and ph domain containing 3, SEZ6L  -  seizure related 6 homolog (mouse)-like, ARHGEF4  -  rho guanine nucleotide exchange factor (gef) 4, TGFB1I1  -  transforming growth factor beta 1 induced transcript 1, EPHB1  -  eph receptor b1, PELI1  -  pellino e3 ubiquitin protein ligase 1, TP53INP1  -  tumor protein p53 inducible nuclear protein 1, PELI2  -  pellino e3 ubiquitin protein ligase family member 2, TGIF1  -  tgfb-induced factor homeobox 1, UCP2  -  uncoupling protein 2 (mitochondrial, proton carrier), EPHA4  -  eph receptor a4, BAMBI  -  bmp and activin membrane-bound inhibitor, NBR1  -  neighbor of brca1 gene 1, KLF4  -  kruppel-like factor 4 (gut), CYR61  -  cysteine-rich, angiogenic inducer, 61, CSPG4  -  chondroitin sulfate proteoglycan 4, PRKAR2B  -  protein kinase, camp-dependent, regulatory, type ii, beta, BCHE  -  butyrylcholinesterase, SH3BGRL  -  sh3 domain binding glutamic acid-rich protein like, GAS1  -  growth arrest-specific 1, SH3GL2  -  sh3-domain grb2-like 2]"
GO:0006355	"regulation of transcription, DNA-templated"	3.53E-08	1.12E-05	1.5	16376	3042	548	153	"[CREB5  -  camp responsive element binding protein 5, TAGLN3  -  transgelin 3, ZNF638  -  zinc finger protein 638, TSHZ2  -  teashirt zinc finger homeobox 2, PAX6  -  paired box 6, RFX4  -  regulatory factor x, 4 (influences hla class ii expression), RFX3  -  regulatory factor x, 3 (influences hla class ii expression), SSBP2  -  single-stranded dna binding protein 2, PBX1  -  pre-b-cell leukemia homeobox 1, PNRC1  -  proline-rich nuclear receptor coactivator 1, TRPS1  -  trichorhinophalangeal syndrome i, ZNF518A  -  zinc finger protein 518a, DKK1  -  dickkopf wnt signaling pathway inhibitor 1, VEZF1  -  vascular endothelial zinc finger 1, PBXIP1  -  pre-b-cell leukemia homeobox interacting protein 1, BTG1  -  b-cell translocation gene 1, anti-proliferative, EN1  -  engrailed homeobox 1, ZNF521  -  zinc finger protein 521, KLF5  -  kruppel-like factor 5 (intestinal), KLF9  -  kruppel-like factor 9, PIAS1  -  protein inhibitor of activated stat, 1, EGR3  -  early growth response 3, ZNF548  -  zinc finger protein 548, ELAVL2  -  elav (embryonic lethal, abnormal vision, drosophila)-like 2 (hu antigen b), CYTL1  -  cytokine-like 1, ZNF426  -  zinc finger protein 426, HES4  -  hairy and enhancer of split 4 (drosophila), ELF1  -  e74-like factor 1 (ets domain transcription factor), CBX4  -  chromobox homolog 4, KDM3A  -  lysine (k)-specific demethylase 3a, KAT2B  -  k(lysine) acetyltransferase 2b, TRIM22  -  tripartite motif containing 22, TSC22D1  -  tsc22 domain family, member 1, C1orf85  -  chromosome 1 open reading frame 85, BMP7  -  bone morphogenetic protein 7, FGFR3  -  fibroblast growth factor receptor 3, ACVR2A  -  activin a receptor, type iia, ATXN1  -  ataxin 1, JMY  -  junction mediating and regulatory protein, p53 cofactor, PTCH1  -  patched 1, DLL1  -  delta-like 1 (drosophila), AHRR  -  aryl-hydrocarbon receptor repressor, EGR1  -  early growth response 1, MXI1  -  max interactor 1, dimerization protein, FZD7  -  frizzled family receptor 7, FZD6  -  frizzled family receptor 6, C1orf51  -  chromosome 1 open reading frame 51, TP53INP2  -  tumor protein p53 inducible nuclear protein 2, MYCL  -  v-myc avian myelocytomatosis viral oncogene lung carcinoma derived homolog, IL31RA  -  interleukin 31 receptor a, TCF7L1  -  transcription factor 7-like 1 (t-cell specific, hmg-box), CREBRF  -  creb3 regulatory factor, MAML3  -  mastermind-like 3 (drosophila), RORB  -  rar-related orphan receptor b, INSM1  -  insulinoma-associated 1, EBF1  -  early b-cell factor 1, ZBTB24  -  zinc finger and btb domain containing 24, CDKN1C  -  cyclin-dependent kinase inhibitor 1c (p57, kip2), ZEB2  -  zinc finger e-box binding homeobox 2, AFAP1L2  -  actin filament associated protein 1-like 2, CDKN1B  -  cyclin-dependent kinase inhibitor 1b (p27, kip1), SOX6  -  sry (sex determining region y)-box 6, MED18  -  mediator complex subunit 18, BCL10  -  b-cell cll/lymphoma 10, PDE2A  -  phosphodiesterase 2a, cgmp-stimulated, KLF6  -  kruppel-like factor 6, SATB1  -  satb homeobox 1, DACH1  -  dachshund homolog 1 (drosophila), JHDM1D  -  jumonji c domain containing histone demethylase 1 homolog d (s. cerevisiae), PAK6  -  p21 protein (cdc42/rac)-activated kinase 6, KAT7  -  k(lysine) acetyltransferase 7, HES5  -  hairy and enhancer of split 5 (drosophila), CBFA2T2  -  core-binding factor, runt domain, alpha subunit 2; translocated to, 2, TTC21B  -  tetratricopeptide repeat domain 21b, CAPN3  -  calpain 3, (p94), EPC2  -  enhancer of polycomb homolog 2 (drosophila), ARID5B  -  at rich interactive domain 5b (mrf1-like), TLE1  -  transducin-like enhancer of split 1 (e(sp1) homolog, drosophila), NOTCH4  -  notch 4, TLE4  -  transducin-like enhancer of split 4 (e(sp1) homolog, drosophila), JAG1  -  jagged 1, AGT  -  angiotensinogen (serpin peptidase inhibitor, clade a, member 8), KDM5B  -  lysine (k)-specific demethylase 5b, INSIG2  -  insulin induced gene 2, HDAC5  -  histone deacetylase 5, ATF3  -  activating transcription factor 3, BAZ2B  -  bromodomain adjacent to zinc finger domain, 2b, ID2  -  inhibitor of dna binding 2, dominant negative helix-loop-helix protein, ID3  -  inhibitor of dna binding 3, dominant negative helix-loop-helix protein, CHD2  -  chromodomain helicase dna binding protein 2, HEY1  -  hairy/enhancer-of-split related with yrpw motif 1, BACH2  -  btb and cnc homology 1, basic leucine zipper transcription factor 2, EID2B  -  ep300 interacting inhibitor of differentiation 2b, NFKBIA  -  nuclear factor of kappa light polypeptide gene enhancer in b-cells inhibitor, alpha, NRARP  -  notch-regulated ankyrin repeat protein, SP8  -  sp8 transcription factor, ZBTB18  -  zinc finger and btb domain containing 18, MAFF  -  v-maf avian musculoaponeurotic fibrosarcoma oncogene homolog f, FOXP2  -  forkhead box p2, EYA1  -  eyes absent homolog 1 (drosophila), NKX6-1  -  nk6 homeobox 1, GPER1  -  g protein-coupled estrogen receptor 1, TSC22D3  -  tsc22 domain family, member 3, ZNF641  -  zinc finger protein 641, CCNL1  -  cyclin l1, OSR2  -  odd-skipped related 2 (drosophila), F2R  -  coagulation factor ii (thrombin) receptor, ZNF606  -  zinc finger protein 606, F2RL1  -  coagulation factor ii (thrombin) receptor-like 1, FZD2  -  frizzled family receptor 2, CITED2  -  cbp/p300-interacting transactivator, with glu/asp-rich carboxy-terminal domain, 2, HBP1  -  hmg-box transcription factor 1, KLF15  -  kruppel-like factor 15, PROX1  -  prospero homeobox 1, EYA4  -  eyes absent homolog 4 (drosophila), JUND  -  jun d proto-oncogene, TRIM62  -  tripartite motif containing 62, IRX1  -  iroquois homeobox 1, LRP6  -  low density lipoprotein receptor-related protein 6, KLF2  -  kruppel-like factor 2 (lung), PIK3R1  -  phosphoinositide-3-kinase, regulatory subunit 1 (alpha), EPC1  -  enhancer of polycomb homolog 1 (drosophila), MORF4L2  -  mortality factor 4 like 2, TWIST1  -  twist basic helix-loop-helix transcription factor 1, TFDP2  -  transcription factor dp-2 (e2f dimerization partner 2), NFATC4  -  nuclear factor of activated t-cells, cytoplasmic, calcineurin-dependent 4, NR2F1  -  nuclear receptor subfamily 2, group f, member 1, RASD1  -  ras, dexamethasone-induced 1, MAP2K5  -  mitogen-activated protein kinase kinase 5, MAP2K6  -  mitogen-activated protein kinase kinase 6, ETV1  -  ets variant 1, RUNX3  -  runt-related transcription factor 3, MAPK10  -  mitogen-activated protein kinase 10, TGFBR1  -  transforming growth factor, beta receptor 1, TGFB1I1  -  transforming growth factor beta 1 induced transcript 1, ZNF711  -  zinc finger protein 711, PELI1  -  pellino e3 ubiquitin protein ligase 1, TP53INP1  -  tumor protein p53 inducible nuclear protein 1, VGLL4  -  vestigial like 4 (drosophila), DNMT3B  -  dna (cytosine-5-)-methyltransferase 3 beta, TGIF1  -  tgfb-induced factor homeobox 1, BAMBI  -  bmp and activin membrane-bound inhibitor, KLF4  -  kruppel-like factor 4 (gut), FOSB  -  fbj murine osteosarcoma viral oncogene homolog b, CYR61  -  cysteine-rich, angiogenic inducer, 61, FOS  -  fbj murine osteosarcoma viral oncogene homolog, KLF13  -  kruppel-like factor 13, NR4A3  -  nuclear receptor subfamily 4, group a, member 3, SGK1  -  serum/glucocorticoid regulated kinase 1, KAT6B  -  k(lysine) acetyltransferase 6b, NR1D2  -  nuclear receptor subfamily 1, group d, member 2, NR4A1  -  nuclear receptor subfamily 4, group a, member 1, ZNF846  -  zinc finger protein 846]"
GO:0031328	positive regulation of cellular biosynthetic process	3.82E-08	1.15E-05	1.83	16376	1373	548	84	"[CREB5  -  camp responsive element binding protein 5, HES5  -  hairy and enhancer of split 5 (drosophila), CBFA2T2  -  core-binding factor, runt domain, alpha subunit 2; translocated to, 2, TIMP2  -  timp metallopeptidase inhibitor 2, CAPN3  -  calpain 3, (p94), PAIP1  -  poly(a) binding protein interacting protein 1, PTX3  -  pentraxin 3, long, PAX6  -  paired box 6, RFX4  -  regulatory factor x, 4 (influences hla class ii expression), RFX3  -  regulatory factor x, 3 (influences hla class ii expression), NOTCH4  -  notch 4, PBX1  -  pre-b-cell leukemia homeobox 1, JAG1  -  jagged 1, AGT  -  angiotensinogen (serpin peptidase inhibitor, clade a, member 8), INSIG2  -  insulin induced gene 2, EN1  -  engrailed homeobox 1, HDAC5  -  histone deacetylase 5, ATF3  -  activating transcription factor 3, KLF5  -  kruppel-like factor 5 (intestinal), ID2  -  inhibitor of dna binding 2, dominant negative helix-loop-helix protein, PIAS1  -  protein inhibitor of activated stat, 1, HEY1  -  hairy/enhancer-of-split related with yrpw motif 1, NFKBIA  -  nuclear factor of kappa light polypeptide gene enhancer in b-cells inhibitor, alpha, EYA1  -  eyes absent homolog 1 (drosophila), CYTL1  -  cytokine-like 1, NKX6-1  -  nk6 homeobox 1, ELF1  -  e74-like factor 1 (ets domain transcription factor), GPER1  -  g protein-coupled estrogen receptor 1, F2R  -  coagulation factor ii (thrombin) receptor, OSR2  -  odd-skipped related 2 (drosophila), KDM3A  -  lysine (k)-specific demethylase 3a, F2RL1  -  coagulation factor ii (thrombin) receptor-like 1, KAT2B  -  k(lysine) acetyltransferase 2b, C1orf85  -  chromosome 1 open reading frame 85, BMP7  -  bone morphogenetic protein 7, FZD2  -  frizzled family receptor 2, CITED2  -  cbp/p300-interacting transactivator, with glu/asp-rich carboxy-terminal domain, 2, KLF15  -  kruppel-like factor 15, PROX1  -  prospero homeobox 1, ATXN1  -  ataxin 1, JUND  -  jun d proto-oncogene, LRP6  -  low density lipoprotein receptor-related protein 6, KLF2  -  kruppel-like factor 2 (lung), PDGFRA  -  platelet-derived growth factor receptor, alpha polypeptide, PIK3R1  -  phosphoinositide-3-kinase, regulatory subunit 1 (alpha), DLL1  -  delta-like 1 (drosophila), EGR1  -  early growth response 1, EPC1  -  enhancer of polycomb homolog 1 (drosophila), MORF4L2  -  mortality factor 4 like 2, TWIST1  -  twist basic helix-loop-helix transcription factor 1, TFDP2  -  transcription factor dp-2 (e2f dimerization partner 2), NFATC4  -  nuclear factor of activated t-cells, cytoplasmic, calcineurin-dependent 4, FZD7  -  frizzled family receptor 7, NR2F1  -  nuclear receptor subfamily 2, group f, member 1, TP53INP2  -  tumor protein p53 inducible nuclear protein 2, MAP2K5  -  mitogen-activated protein kinase kinase 5, ETV1  -  ets variant 1, IL31RA  -  interleukin 31 receptor a, TCF7L1  -  transcription factor 7-like 1 (t-cell specific, hmg-box), TGFBR1  -  transforming growth factor, beta receptor 1, MAML3  -  mastermind-like 3 (drosophila), RORB  -  rar-related orphan receptor b, TGFB1I1  -  transforming growth factor beta 1 induced transcript 1, EBF1  -  early b-cell factor 1, ZNF711  -  zinc finger protein 711, CDKN1C  -  cyclin-dependent kinase inhibitor 1c (p57, kip2), TP53INP1  -  tumor protein p53 inducible nuclear protein 1, ZEB2  -  zinc finger e-box binding homeobox 2, AFAP1L2  -  actin filament associated protein 1-like 2, SOX6  -  sry (sex determining region y)-box 6, BAMBI  -  bmp and activin membrane-bound inhibitor, BCL10  -  b-cell cll/lymphoma 10, KLF4  -  kruppel-like factor 4 (gut), FOS  -  fbj murine osteosarcoma viral oncogene homolog, CYR61  -  cysteine-rich, angiogenic inducer, 61, KLF6  -  kruppel-like factor 6, KLF13  -  kruppel-like factor 13, NR4A3  -  nuclear receptor subfamily 4, group a, member 3, KAT6B  -  k(lysine) acetyltransferase 6b, ADM  -  adrenomedullin, ANXA1  -  annexin a1, JHDM1D  -  jumonji c domain containing histone demethylase 1 homolog d (s. cerevisiae), NR1D2  -  nuclear receptor subfamily 1, group d, member 2, NR4A1  -  nuclear receptor subfamily 4, group a, member 1]"
GO:0009891	positive regulation of biosynthetic process	3.75E-08	1.16E-05	1.82	16376	1395	548	85	"[CREB5  -  camp responsive element binding protein 5, HES5  -  hairy and enhancer of split 5 (drosophila), CBFA2T2  -  core-binding factor, runt domain, alpha subunit 2; translocated to, 2, TIMP2  -  timp metallopeptidase inhibitor 2, CAPN3  -  calpain 3, (p94), PAIP1  -  poly(a) binding protein interacting protein 1, PTX3  -  pentraxin 3, long, PAX6  -  paired box 6, RFX4  -  regulatory factor x, 4 (influences hla class ii expression), RFX3  -  regulatory factor x, 3 (influences hla class ii expression), CTGF  -  connective tissue growth factor, NOTCH4  -  notch 4, PBX1  -  pre-b-cell leukemia homeobox 1, JAG1  -  jagged 1, AGT  -  angiotensinogen (serpin peptidase inhibitor, clade a, member 8), INSIG2  -  insulin induced gene 2, EN1  -  engrailed homeobox 1, HDAC5  -  histone deacetylase 5, ATF3  -  activating transcription factor 3, KLF5  -  kruppel-like factor 5 (intestinal), ID2  -  inhibitor of dna binding 2, dominant negative helix-loop-helix protein, PIAS1  -  protein inhibitor of activated stat, 1, HEY1  -  hairy/enhancer-of-split related with yrpw motif 1, NFKBIA  -  nuclear factor of kappa light polypeptide gene enhancer in b-cells inhibitor, alpha, EYA1  -  eyes absent homolog 1 (drosophila), CYTL1  -  cytokine-like 1, NKX6-1  -  nk6 homeobox 1, ELF1  -  e74-like factor 1 (ets domain transcription factor), GPER1  -  g protein-coupled estrogen receptor 1, F2R  -  coagulation factor ii (thrombin) receptor, OSR2  -  odd-skipped related 2 (drosophila), KDM3A  -  lysine (k)-specific demethylase 3a, F2RL1  -  coagulation factor ii (thrombin) receptor-like 1, KAT2B  -  k(lysine) acetyltransferase 2b, C1orf85  -  chromosome 1 open reading frame 85, BMP7  -  bone morphogenetic protein 7, FZD2  -  frizzled family receptor 2, CITED2  -  cbp/p300-interacting transactivator, with glu/asp-rich carboxy-terminal domain, 2, KLF15  -  kruppel-like factor 15, PROX1  -  prospero homeobox 1, ATXN1  -  ataxin 1, JUND  -  jun d proto-oncogene, LRP6  -  low density lipoprotein receptor-related protein 6, KLF2  -  kruppel-like factor 2 (lung), PDGFRA  -  platelet-derived growth factor receptor, alpha polypeptide, PIK3R1  -  phosphoinositide-3-kinase, regulatory subunit 1 (alpha), DLL1  -  delta-like 1 (drosophila), EGR1  -  early growth response 1, EPC1  -  enhancer of polycomb homolog 1 (drosophila), MORF4L2  -  mortality factor 4 like 2, TWIST1  -  twist basic helix-loop-helix transcription factor 1, TFDP2  -  transcription factor dp-2 (e2f dimerization partner 2), NFATC4  -  nuclear factor of activated t-cells, cytoplasmic, calcineurin-dependent 4, FZD7  -  frizzled family receptor 7, NR2F1  -  nuclear receptor subfamily 2, group f, member 1, TP53INP2  -  tumor protein p53 inducible nuclear protein 2, MAP2K5  -  mitogen-activated protein kinase kinase 5, ETV1  -  ets variant 1, IL31RA  -  interleukin 31 receptor a, TCF7L1  -  transcription factor 7-like 1 (t-cell specific, hmg-box), TGFBR1  -  transforming growth factor, beta receptor 1, MAML3  -  mastermind-like 3 (drosophila), RORB  -  rar-related orphan receptor b, TGFB1I1  -  transforming growth factor beta 1 induced transcript 1, EBF1  -  early b-cell factor 1, ZNF711  -  zinc finger protein 711, CDKN1C  -  cyclin-dependent kinase inhibitor 1c (p57, kip2), TP53INP1  -  tumor protein p53 inducible nuclear protein 1, ZEB2  -  zinc finger e-box binding homeobox 2, AFAP1L2  -  actin filament associated protein 1-like 2, SOX6  -  sry (sex determining region y)-box 6, BAMBI  -  bmp and activin membrane-bound inhibitor, BCL10  -  b-cell cll/lymphoma 10, KLF4  -  kruppel-like factor 4 (gut), FOS  -  fbj murine osteosarcoma viral oncogene homolog, CYR61  -  cysteine-rich, angiogenic inducer, 61, KLF6  -  kruppel-like factor 6, KLF13  -  kruppel-like factor 13, NR4A3  -  nuclear receptor subfamily 4, group a, member 3, KAT6B  -  k(lysine) acetyltransferase 6b, ADM  -  adrenomedullin, ANXA1  -  annexin a1, JHDM1D  -  jumonji c domain containing histone demethylase 1 homolog d (s. cerevisiae), NR1D2  -  nuclear receptor subfamily 1, group d, member 2, NR4A1  -  nuclear receptor subfamily 4, group a, member 1]"
GO:0010646	regulation of cell communication	4.82E-08	1.42E-05	1.6	16376	2278	548	122	"[A2M  -  alpha-2-macroglobulin, ITM2C  -  integral membrane protein 2c, TSPAN14  -  tetraspanin 14, MAP3K8  -  mitogen-activated protein kinase kinase kinase 8, RAB8B  -  rab8b, member ras oncogene family, RFX3  -  regulatory factor x, 3 (influences hla class ii expression), SDCBP  -  syndecan binding protein (syntenin), GAB2  -  grb2-associated binding protein 2, GCNT2  -  glucosaminyl (n-acetyl) transferase 2, i-branching enzyme (i blood group), TRPS1  -  trichorhinophalangeal syndrome i, DKK1  -  dickkopf wnt signaling pathway inhibitor 1, DACT3  -  dishevelled-binding antagonist of beta-catenin 3, APC  -  adenomatous polyposis coli, CD109  -  cd109 molecule, ERRFI1  -  erbb receptor feedback inhibitor 1, APCDD1  -  adenomatosis polyposis coli down-regulated 1, PIAS1  -  protein inhibitor of activated stat, 1, DFNA5  -  deafness, autosomal dominant 5, GADD45G  -  growth arrest and dna-damage-inducible, gamma, TMEM27  -  transmembrane protein 27, EPS8L1  -  eps8-like 1, BIK  -  bcl2-interacting killer (apoptosis-inducing), ELF1  -  e74-like factor 1 (ets domain transcription factor), FKBP1B  -  fk506 binding protein 1b, 12.6 kda, AKAP13  -  a kinase (prka) anchor protein 13, TRIM22  -  tripartite motif containing 22, DUSP10  -  dual specificity phosphatase 10, BMP7  -  bone morphogenetic protein 7, SCG2  -  secretogranin ii, CXCR4  -  chemokine (c-x-c motif) receptor 4, FGFR3  -  fibroblast growth factor receptor 3, ACVR2A  -  activin a receptor, type iia, ATXN1  -  ataxin 1, KIAA1161  -  kiaa1161, PTCH1  -  patched 1, PDGFRA  -  platelet-derived growth factor receptor, alpha polypeptide, DLL1  -  delta-like 1 (drosophila), EGR1  -  early growth response 1, FZD7  -  frizzled family receptor 7, FZD6  -  frizzled family receptor 6, ADA  -  adenosine deaminase, IL31RA  -  interleukin 31 receptor a, TCF7L1  -  transcription factor 7-like 1 (t-cell specific, hmg-box), MAP3K1  -  mitogen-activated protein kinase kinase kinase 1, e3 ubiquitin protein ligase, CREBRF  -  creb3 regulatory factor, S100A4  -  s100 calcium binding protein a4, CDKN1C  -  cyclin-dependent kinase inhibitor 1c (p57, kip2), SPRY2  -  sprouty homolog 2 (drosophila), ZEB2  -  zinc finger e-box binding homeobox 2, AFAP1L2  -  actin filament associated protein 1-like 2, PPP1R15A  -  protein phosphatase 1, regulatory subunit 15a, DAPK1  -  death-associated protein kinase 1, BCL10  -  b-cell cll/lymphoma 10, SULF2  -  sulfatase 2, GNAI2  -  guanine nucleotide binding protein (g protein), alpha inhibiting activity polypeptide 2, TNFRSF19  -  tumor necrosis factor receptor superfamily, member 19, FBN2  -  fibrillin 2, ARHGAP9  -  rho gtpase activating protein 9, HES5  -  hairy and enhancer of split 5 (drosophila), TIMP2  -  timp metallopeptidase inhibitor 2, CAPN3  -  calpain 3, (p94), TLE1  -  transducin-like enhancer of split 1 (e(sp1) homolog, drosophila), CTGF  -  connective tissue growth factor, ANKRD6  -  ankyrin repeat domain 6, JAG1  -  jagged 1, AGT  -  angiotensinogen (serpin peptidase inhibitor, clade a, member 8), CHN2  -  chimerin 2, INTU  -  inturned planar cell polarity protein, DUSP4  -  dual specificity phosphatase 4, HEY1  -  hairy/enhancer-of-split related with yrpw motif 1, TSPYL5  -  tspy-like 5, NFKBIA  -  nuclear factor of kappa light polypeptide gene enhancer in b-cells inhibitor, alpha, NRARP  -  notch-regulated ankyrin repeat protein, ACKR3  -  atypical chemokine receptor 3, EYA1  -  eyes absent homolog 1 (drosophila), NKX6-1  -  nk6 homeobox 1, GPER1  -  g protein-coupled estrogen receptor 1, DUSP1  -  dual specificity phosphatase 1, F2R  -  coagulation factor ii (thrombin) receptor, FYN  -  fyn oncogene related to src, fgr, yes, F2RL1  -  coagulation factor ii (thrombin) receptor-like 1, MAPK8IP3  -  mitogen-activated protein kinase 8 interacting protein 3, CITED2  -  cbp/p300-interacting transactivator, with glu/asp-rich carboxy-terminal domain, 2, AGPAT9  -  1-acylglycerol-3-phosphate o-acyltransferase 9, CSPG5  -  chondroitin sulfate proteoglycan 5 (neuroglycan c), TRIM62  -  tripartite motif containing 62, LRP6  -  low density lipoprotein receptor-related protein 6, CXXC4  -  cxxc finger protein 4, SEMA5A  -  sema domain, seven thrombospondin repeats (type 1 and type 1-like), transmembrane domain (tm) and short cytoplasmic domain, (semaphorin) 5a, TWIST1  -  twist basic helix-loop-helix transcription factor 1, NFATC4  -  nuclear factor of activated t-cells, cytoplasmic, calcineurin-dependent 4, MAP2K5  -  mitogen-activated protein kinase kinase 5, MAP2K6  -  mitogen-activated protein kinase kinase 6, TNFSF10  -  tumor necrosis factor (ligand) superfamily, member 10, SNCAIP  -  synuclein, alpha interacting protein, ITPKB  -  inositol-trisphosphate 3-kinase b, RUNX3  -  runt-related transcription factor 3, MAPK10  -  mitogen-activated protein kinase 10, TGFBR1  -  transforming growth factor, beta receptor 1, MARCKS  -  myristoylated alanine-rich protein kinase c substrate, CBLB  -  cbl proto-oncogene b, e3 ubiquitin protein ligase, FGD3  -  fyve, rhogef and ph domain containing 3, SEZ6L  -  seizure related 6 homolog (mouse)-like, ARHGEF4  -  rho guanine nucleotide exchange factor (gef) 4, TGFB1I1  -  transforming growth factor beta 1 induced transcript 1, EPHB1  -  eph receptor b1, PELI1  -  pellino e3 ubiquitin protein ligase 1, TP53INP1  -  tumor protein p53 inducible nuclear protein 1, PELI2  -  pellino e3 ubiquitin protein ligase family member 2, TGIF1  -  tgfb-induced factor homeobox 1, UCP2  -  uncoupling protein 2 (mitochondrial, proton carrier), EPHA4  -  eph receptor a4, BAMBI  -  bmp and activin membrane-bound inhibitor, NBR1  -  neighbor of brca1 gene 1, KLF4  -  kruppel-like factor 4 (gut), CYR61  -  cysteine-rich, angiogenic inducer, 61, CSPG4  -  chondroitin sulfate proteoglycan 4, PRKAR2B  -  protein kinase, camp-dependent, regulatory, type ii, beta, BCHE  -  butyrylcholinesterase, SH3BGRL  -  sh3 domain binding glutamic acid-rich protein like, GAS1  -  growth arrest-specific 1, SH3GL2  -  sh3-domain grb2-like 2]"
GO:0009966	regulation of signal transduction	4.96E-08	1.43E-05	1.65	16376	2012	548	111	"[A2M  -  alpha-2-macroglobulin, ITM2C  -  integral membrane protein 2c, TSPAN14  -  tetraspanin 14, MAP3K8  -  mitogen-activated protein kinase kinase kinase 8, SDCBP  -  syndecan binding protein (syntenin), GAB2  -  grb2-associated binding protein 2, GCNT2  -  glucosaminyl (n-acetyl) transferase 2, i-branching enzyme (i blood group), TRPS1  -  trichorhinophalangeal syndrome i, DKK1  -  dickkopf wnt signaling pathway inhibitor 1, DACT3  -  dishevelled-binding antagonist of beta-catenin 3, APC  -  adenomatous polyposis coli, CD109  -  cd109 molecule, ERRFI1  -  erbb receptor feedback inhibitor 1, APCDD1  -  adenomatosis polyposis coli down-regulated 1, PIAS1  -  protein inhibitor of activated stat, 1, DFNA5  -  deafness, autosomal dominant 5, GADD45G  -  growth arrest and dna-damage-inducible, gamma, EPS8L1  -  eps8-like 1, BIK  -  bcl2-interacting killer (apoptosis-inducing), ELF1  -  e74-like factor 1 (ets domain transcription factor), AKAP13  -  a kinase (prka) anchor protein 13, TRIM22  -  tripartite motif containing 22, DUSP10  -  dual specificity phosphatase 10, BMP7  -  bone morphogenetic protein 7, SCG2  -  secretogranin ii, CXCR4  -  chemokine (c-x-c motif) receptor 4, FGFR3  -  fibroblast growth factor receptor 3, ACVR2A  -  activin a receptor, type iia, ATXN1  -  ataxin 1, KIAA1161  -  kiaa1161, PTCH1  -  patched 1, PDGFRA  -  platelet-derived growth factor receptor, alpha polypeptide, DLL1  -  delta-like 1 (drosophila), EGR1  -  early growth response 1, FZD7  -  frizzled family receptor 7, FZD6  -  frizzled family receptor 6, ADA  -  adenosine deaminase, IL31RA  -  interleukin 31 receptor a, TCF7L1  -  transcription factor 7-like 1 (t-cell specific, hmg-box), MAP3K1  -  mitogen-activated protein kinase kinase kinase 1, e3 ubiquitin protein ligase, CREBRF  -  creb3 regulatory factor, S100A4  -  s100 calcium binding protein a4, CDKN1C  -  cyclin-dependent kinase inhibitor 1c (p57, kip2), SPRY2  -  sprouty homolog 2 (drosophila), ZEB2  -  zinc finger e-box binding homeobox 2, AFAP1L2  -  actin filament associated protein 1-like 2, PPP1R15A  -  protein phosphatase 1, regulatory subunit 15a, DAPK1  -  death-associated protein kinase 1, BCL10  -  b-cell cll/lymphoma 10, SULF2  -  sulfatase 2, GNAI2  -  guanine nucleotide binding protein (g protein), alpha inhibiting activity polypeptide 2, TNFRSF19  -  tumor necrosis factor receptor superfamily, member 19, FBN2  -  fibrillin 2, ARHGAP9  -  rho gtpase activating protein 9, HES5  -  hairy and enhancer of split 5 (drosophila), TIMP2  -  timp metallopeptidase inhibitor 2, CAPN3  -  calpain 3, (p94), TLE1  -  transducin-like enhancer of split 1 (e(sp1) homolog, drosophila), CTGF  -  connective tissue growth factor, ANKRD6  -  ankyrin repeat domain 6, JAG1  -  jagged 1, AGT  -  angiotensinogen (serpin peptidase inhibitor, clade a, member 8), CHN2  -  chimerin 2, INTU  -  inturned planar cell polarity protein, DUSP4  -  dual specificity phosphatase 4, HEY1  -  hairy/enhancer-of-split related with yrpw motif 1, TSPYL5  -  tspy-like 5, NFKBIA  -  nuclear factor of kappa light polypeptide gene enhancer in b-cells inhibitor, alpha, NRARP  -  notch-regulated ankyrin repeat protein, EYA1  -  eyes absent homolog 1 (drosophila), ACKR3  -  atypical chemokine receptor 3, GPER1  -  g protein-coupled estrogen receptor 1, DUSP1  -  dual specificity phosphatase 1, F2R  -  coagulation factor ii (thrombin) receptor, FYN  -  fyn oncogene related to src, fgr, yes, F2RL1  -  coagulation factor ii (thrombin) receptor-like 1, MAPK8IP3  -  mitogen-activated protein kinase 8 interacting protein 3, CITED2  -  cbp/p300-interacting transactivator, with glu/asp-rich carboxy-terminal domain, 2, AGPAT9  -  1-acylglycerol-3-phosphate o-acyltransferase 9, TRIM62  -  tripartite motif containing 62, LRP6  -  low density lipoprotein receptor-related protein 6, CXXC4  -  cxxc finger protein 4, SEMA5A  -  sema domain, seven thrombospondin repeats (type 1 and type 1-like), transmembrane domain (tm) and short cytoplasmic domain, (semaphorin) 5a, TWIST1  -  twist basic helix-loop-helix transcription factor 1, NFATC4  -  nuclear factor of activated t-cells, cytoplasmic, calcineurin-dependent 4, MAP2K5  -  mitogen-activated protein kinase kinase 5, MAP2K6  -  mitogen-activated protein kinase kinase 6, TNFSF10  -  tumor necrosis factor (ligand) superfamily, member 10, ITPKB  -  inositol-trisphosphate 3-kinase b, MAPK10  -  mitogen-activated protein kinase 10, RUNX3  -  runt-related transcription factor 3, TGFBR1  -  transforming growth factor, beta receptor 1, CBLB  -  cbl proto-oncogene b, e3 ubiquitin protein ligase, FGD3  -  fyve, rhogef and ph domain containing 3, SEZ6L  -  seizure related 6 homolog (mouse)-like, ARHGEF4  -  rho guanine nucleotide exchange factor (gef) 4, TGFB1I1  -  transforming growth factor beta 1 induced transcript 1, EPHB1  -  eph receptor b1, PELI1  -  pellino e3 ubiquitin protein ligase 1, TP53INP1  -  tumor protein p53 inducible nuclear protein 1, PELI2  -  pellino e3 ubiquitin protein ligase family member 2, TGIF1  -  tgfb-induced factor homeobox 1, EPHA4  -  eph receptor a4, BAMBI  -  bmp and activin membrane-bound inhibitor, NBR1  -  neighbor of brca1 gene 1, KLF4  -  kruppel-like factor 4 (gut), CYR61  -  cysteine-rich, angiogenic inducer, 61, CSPG4  -  chondroitin sulfate proteoglycan 4, SH3BGRL  -  sh3 domain binding glutamic acid-rich protein like, GAS1  -  growth arrest-specific 1, SH3GL2  -  sh3-domain grb2-like 2]"
GO:0048583	regulation of response to stimulus	5.25E-08	1.48E-05	1.54	16376	2679	548	138	"[A2M  -  alpha-2-macroglobulin, ITM2C  -  integral membrane protein 2c, TSPAN14  -  tetraspanin 14, MAP3K8  -  mitogen-activated protein kinase kinase kinase 8, SDCBP  -  syndecan binding protein (syntenin), STXBP5  -  syntaxin binding protein 5 (tomosyn), GAB2  -  grb2-associated binding protein 2, GCNT2  -  glucosaminyl (n-acetyl) transferase 2, i-branching enzyme (i blood group), TRPS1  -  trichorhinophalangeal syndrome i, DKK1  -  dickkopf wnt signaling pathway inhibitor 1, PHLPP1  -  ph domain and leucine rich repeat protein phosphatase 1, DACT3  -  dishevelled-binding antagonist of beta-catenin 3, APC  -  adenomatous polyposis coli, CD109  -  cd109 molecule, ERRFI1  -  erbb receptor feedback inhibitor 1, APCDD1  -  adenomatosis polyposis coli down-regulated 1, PIAS1  -  protein inhibitor of activated stat, 1, MYO10  -  myosin x, GADD45G  -  growth arrest and dna-damage-inducible, gamma, DFNA5  -  deafness, autosomal dominant 5, EPS8L1  -  eps8-like 1, TMEM27  -  transmembrane protein 27, BIK  -  bcl2-interacting killer (apoptosis-inducing), PLCG2  -  phospholipase c, gamma 2 (phosphatidylinositol-specific), ELF1  -  e74-like factor 1 (ets domain transcription factor), APOBEC3F  -  apolipoprotein b mrna editing enzyme, catalytic polypeptide-like 3f, FKBP1B  -  fk506 binding protein 1b, 12.6 kda, AKAP13  -  a kinase (prka) anchor protein 13, CD200  -  cd200 molecule, TRIM22  -  tripartite motif containing 22, DUSP10  -  dual specificity phosphatase 10, BMP7  -  bone morphogenetic protein 7, SESN3  -  sestrin 3, SCG2  -  secretogranin ii, CXCR4  -  chemokine (c-x-c motif) receptor 4, FGFR3  -  fibroblast growth factor receptor 3, ACVR2A  -  activin a receptor, type iia, ATXN1  -  ataxin 1, KIAA1161  -  kiaa1161, PTCH1  -  patched 1, PDGFRA  -  platelet-derived growth factor receptor, alpha polypeptide, DLL1  -  delta-like 1 (drosophila), EGR1  -  early growth response 1, FZD7  -  frizzled family receptor 7, FZD6  -  frizzled family receptor 6, ADA  -  adenosine deaminase, SERPINF1  -  serpin peptidase inhibitor, clade f (alpha-2 antiplasmin, pigment epithelium derived factor), member 1, IL31RA  -  interleukin 31 receptor a, TCF7L1  -  transcription factor 7-like 1 (t-cell specific, hmg-box), MAP3K1  -  mitogen-activated protein kinase kinase kinase 1, e3 ubiquitin protein ligase, CREBRF  -  creb3 regulatory factor, ROBO2  -  roundabout, axon guidance receptor, homolog 2 (drosophila), S100A4  -  s100 calcium binding protein a4, CDKN1C  -  cyclin-dependent kinase inhibitor 1c (p57, kip2), SPRY2  -  sprouty homolog 2 (drosophila), ZEB2  -  zinc finger e-box binding homeobox 2, AFAP1L2  -  actin filament associated protein 1-like 2, CDKN1B  -  cyclin-dependent kinase inhibitor 1b (p27, kip1), FAM175A  -  family with sequence similarity 175, member a, SLIT1  -  slit homolog 1 (drosophila), PPP1R15A  -  protein phosphatase 1, regulatory subunit 15a, DAPK1  -  death-associated protein kinase 1, BCL10  -  b-cell cll/lymphoma 10, SULF2  -  sulfatase 2, GNAI2  -  guanine nucleotide binding protein (g protein), alpha inhibiting activity polypeptide 2, PDE2A  -  phosphodiesterase 2a, cgmp-stimulated, TNFRSF19  -  tumor necrosis factor receptor superfamily, member 19, ARHGAP9  -  rho gtpase activating protein 9, FBN2  -  fibrillin 2, HES5  -  hairy and enhancer of split 5 (drosophila), IFIT1  -  interferon-induced protein with tetratricopeptide repeats 1, TIMP2  -  timp metallopeptidase inhibitor 2, CAPN3  -  calpain 3, (p94), TLE1  -  transducin-like enhancer of split 1 (e(sp1) homolog, drosophila), CTGF  -  connective tissue growth factor, ANKRD6  -  ankyrin repeat domain 6, JAG1  -  jagged 1, AGT  -  angiotensinogen (serpin peptidase inhibitor, clade a, member 8), CHN2  -  chimerin 2, APOBEC3G  -  apolipoprotein b mrna editing enzyme, catalytic polypeptide-like 3g, CTSK  -  cathepsin k, INTU  -  inturned planar cell polarity protein, DUSP4  -  dual specificity phosphatase 4, HEY1  -  hairy/enhancer-of-split related with yrpw motif 1, TSPYL5  -  tspy-like 5, NFKBIA  -  nuclear factor of kappa light polypeptide gene enhancer in b-cells inhibitor, alpha, NRARP  -  notch-regulated ankyrin repeat protein, EYA1  -  eyes absent homolog 1 (drosophila), ACKR3  -  atypical chemokine receptor 3, GPER1  -  g protein-coupled estrogen receptor 1, IFIH1  -  interferon induced with helicase c domain 1, DUSP1  -  dual specificity phosphatase 1, FYN  -  fyn oncogene related to src, fgr, yes, F2R  -  coagulation factor ii (thrombin) receptor, F2RL1  -  coagulation factor ii (thrombin) receptor-like 1, MAPK8IP3  -  mitogen-activated protein kinase 8 interacting protein 3, CITED2  -  cbp/p300-interacting transactivator, with glu/asp-rich carboxy-terminal domain, 2, AGPAT9  -  1-acylglycerol-3-phosphate o-acyltransferase 9, TRIM62  -  tripartite motif containing 62, LRP6  -  low density lipoprotein receptor-related protein 6, CXXC4  -  cxxc finger protein 4, PIK3R1  -  phosphoinositide-3-kinase, regulatory subunit 1 (alpha), SEMA5A  -  sema domain, seven thrombospondin repeats (type 1 and type 1-like), transmembrane domain (tm) and short cytoplasmic domain, (semaphorin) 5a, TWIST1  -  twist basic helix-loop-helix transcription factor 1, NFATC4  -  nuclear factor of activated t-cells, cytoplasmic, calcineurin-dependent 4, MAP2K5  -  mitogen-activated protein kinase kinase 5, MAP2K6  -  mitogen-activated protein kinase kinase 6, TNFSF10  -  tumor necrosis factor (ligand) superfamily, member 10, ITPKB  -  inositol-trisphosphate 3-kinase b, RUNX3  -  runt-related transcription factor 3, MAPK10  -  mitogen-activated protein kinase 10, TGFBR1  -  transforming growth factor, beta receptor 1, CBLB  -  cbl proto-oncogene b, e3 ubiquitin protein ligase, FGD3  -  fyve, rhogef and ph domain containing 3, SEZ6L  -  seizure related 6 homolog (mouse)-like, ARHGEF4  -  rho guanine nucleotide exchange factor (gef) 4, TGFB1I1  -  transforming growth factor beta 1 induced transcript 1, EPHB1  -  eph receptor b1, PELI1  -  pellino e3 ubiquitin protein ligase 1, TP53INP1  -  tumor protein p53 inducible nuclear protein 1, PELI2  -  pellino e3 ubiquitin protein ligase family member 2, TGIF1  -  tgfb-induced factor homeobox 1, UCP2  -  uncoupling protein 2 (mitochondrial, proton carrier), EPHA4  -  eph receptor a4, BAMBI  -  bmp and activin membrane-bound inhibitor, NBR1  -  neighbor of brca1 gene 1, KLF4  -  kruppel-like factor 4 (gut), PIK3CA  -  phosphatidylinositol-4,5-bisphosphate 3-kinase, catalytic subunit alpha, CYR61  -  cysteine-rich, angiogenic inducer, 61, FOS  -  fbj murine osteosarcoma viral oncogene homolog, THBS4  -  thrombospondin 4, ANXA1  -  annexin a1, CSPG4  -  chondroitin sulfate proteoglycan 4, SH3BGRL  -  sh3 domain binding glutamic acid-rich protein like, NR1D2  -  nuclear receptor subfamily 1, group d, member 2, NR4A1  -  nuclear receptor subfamily 4, group a, member 1, GAS1  -  growth arrest-specific 1, SH3GL2  -  sh3-domain grb2-like 2]"
GO:0071310	cellular response to organic substance	6.34E-08	1.71E-05	1.76	16376	1526	548	90	"[IFIT2  -  interferon-induced protein with tetratricopeptide repeats 2, IFIT1  -  interferon-induced protein with tetratricopeptide repeats 1, TIMP2  -  timp metallopeptidase inhibitor 2, IFIT3  -  interferon-induced protein with tetratricopeptide repeats 3, CAB39L  -  calcium binding protein 39-like, F11R  -  f11 receptor, RGR  -  retinal g protein coupled receptor, LIFR  -  leukemia inhibitory factor receptor alpha, CTGF  -  connective tissue growth factor, GCNT2  -  glucosaminyl (n-acetyl) transferase 2, i-branching enzyme (i blood group), MAP2  -  microtubule-associated protein 2, RPE65  -  retinal pigment epithelium-specific protein 65kda, PHLPP1  -  ph domain and leucine rich repeat protein phosphatase 1, HDAC5  -  histone deacetylase 5, NCAM1  -  neural cell adhesion molecule 1, ATF3  -  activating transcription factor 3, KLF5  -  kruppel-like factor 5 (intestinal), KLF9  -  kruppel-like factor 9, PIAS1  -  protein inhibitor of activated stat, 1, DUSP4  -  dual specificity phosphatase 4, HEY1  -  hairy/enhancer-of-split related with yrpw motif 1, GNG2  -  guanine nucleotide binding protein (g protein), gamma 2, NFKBIA  -  nuclear factor of kappa light polypeptide gene enhancer in b-cells inhibitor, alpha, EGR3  -  early growth response 3, ACKR3  -  atypical chemokine receptor 3, NKX6-1  -  nk6 homeobox 1, GPER1  -  g protein-coupled estrogen receptor 1, AKAP13  -  a kinase (prka) anchor protein 13, DUSP1  -  dual specificity phosphatase 1, FYN  -  fyn oncogene related to src, fgr, yes, KDM3A  -  lysine (k)-specific demethylase 3a, KAT2B  -  k(lysine) acetyltransferase 2b, BMP7  -  bone morphogenetic protein 7, CITED2  -  cbp/p300-interacting transactivator, with glu/asp-rich carboxy-terminal domain, 2, KLF15  -  kruppel-like factor 15, CXCR4  -  chemokine (c-x-c motif) receptor 4, FGFR3  -  fibroblast growth factor receptor 3, ACVR2A  -  activin a receptor, type iia, PTCH1  -  patched 1, LRP6  -  low density lipoprotein receptor-related protein 6, KLF2  -  kruppel-like factor 2 (lung), PDGFRA  -  platelet-derived growth factor receptor, alpha polypeptide, PIK3R1  -  phosphoinositide-3-kinase, regulatory subunit 1 (alpha), EGR1  -  early growth response 1, TWIST1  -  twist basic helix-loop-helix transcription factor 1, HAS2  -  hyaluronan synthase 2, TFDP2  -  transcription factor dp-2 (e2f dimerization partner 2), FZD7  -  frizzled family receptor 7, PDGFD  -  platelet derived growth factor d, NR2F1  -  nuclear receptor subfamily 2, group f, member 1, MAP2K5  -  mitogen-activated protein kinase kinase 5, MAP2K6  -  mitogen-activated protein kinase kinase 6, ADCY8  -  adenylate cyclase 8 (brain), IL31RA  -  interleukin 31 receptor a, MAP3K1  -  mitogen-activated protein kinase kinase kinase 1, e3 ubiquitin protein ligase, TPP1  -  tripeptidyl peptidase i, ADCY2  -  adenylate cyclase 2 (brain), TGFBR1  -  transforming growth factor, beta receptor 1, CTDSP2  -  ctd (carboxy-terminal domain, rna polymerase ii, polypeptide a) small phosphatase 2, ROBO2  -  roundabout, axon guidance receptor, homolog 2 (drosophila), AKAP7  -  a kinase (prka) anchor protein 7, FGD3  -  fyve, rhogef and ph domain containing 3, RORB  -  rar-related orphan receptor b, ARHGEF4  -  rho guanine nucleotide exchange factor (gef) 4, ATP6V0E2  -  atpase, h+ transporting v0 subunit e2, SPRY2  -  sprouty homolog 2 (drosophila), TP53INP1  -  tumor protein p53 inducible nuclear protein 1, CDKN1B  -  cyclin-dependent kinase inhibitor 1b (p27, kip1), DNMT3B  -  dna (cytosine-5-)-methyltransferase 3 beta, SOX6  -  sry (sex determining region y)-box 6, TGIF1  -  tgfb-induced factor homeobox 1, PPP1R15A  -  protein phosphatase 1, regulatory subunit 15a, UCP2  -  uncoupling protein 2 (mitochondrial, proton carrier), DAPK1  -  death-associated protein kinase 1, BAMBI  -  bmp and activin membrane-bound inhibitor, KLF4  -  kruppel-like factor 4 (gut), TIPARP  -  tcdd-inducible poly(adp-ribose) polymerase, FOSB  -  fbj murine osteosarcoma viral oncogene homolog b, PIK3CA  -  phosphatidylinositol-4,5-bisphosphate 3-kinase, catalytic subunit alpha, FOS  -  fbj murine osteosarcoma viral oncogene homolog, PDE2A  -  phosphodiesterase 2a, cgmp-stimulated, TNFRSF19  -  tumor necrosis factor receptor superfamily, member 19, KLF6  -  kruppel-like factor 6, NR4A3  -  nuclear receptor subfamily 4, group a, member 3, ANXA1  -  annexin a1, PRKAR2B  -  protein kinase, camp-dependent, regulatory, type ii, beta, NR1D2  -  nuclear receptor subfamily 1, group d, member 2, NR4A1  -  nuclear receptor subfamily 4, group a, member 1, GAS1  -  growth arrest-specific 1, SH3GL2  -  sh3-domain grb2-like 2]"
GO:0048513	organ development	6.32E-08	1.74E-05	1.98	16376	1013	548	67	"[HES5  -  hairy and enhancer of split 5 (drosophila), CAPN3  -  calpain 3, (p94), PAX6  -  paired box 6, ARID5B  -  at rich interactive domain 5b (mrf1-like), ITGB1BP2  -  integrin beta 1 binding protein (melusin) 2, CTGF  -  connective tissue growth factor, DCX  -  doublecortin, NOTCH4  -  notch 4, PBX1  -  pre-b-cell leukemia homeobox 1, JAG1  -  jagged 1, AGT  -  angiotensinogen (serpin peptidase inhibitor, clade a, member 8), HDAC5  -  histone deacetylase 5, APC  -  adenomatous polyposis coli, ID2  -  inhibitor of dna binding 2, dominant negative helix-loop-helix protein, ID3  -  inhibitor of dna binding 3, dominant negative helix-loop-helix protein, CHD2  -  chromodomain helicase dna binding protein 2, HEY1  -  hairy/enhancer-of-split related with yrpw motif 1, EID2B  -  ep300 interacting inhibitor of differentiation 2b, HS6ST1  -  heparan sulfate 6-o-sulfotransferase 1, EGR3  -  early growth response 3, FAM65B  -  family with sequence similarity 65, member b, FOXP2  -  forkhead box p2, BIK  -  bcl2-interacting killer (apoptosis-inducing), EYA1  -  eyes absent homolog 1 (drosophila), NKX6-1  -  nk6 homeobox 1, PLCD1  -  phospholipase c, delta 1, OSR2  -  odd-skipped related 2 (drosophila), BMP7  -  bone morphogenetic protein 7, FZD2  -  frizzled family receptor 2, CITED2  -  cbp/p300-interacting transactivator, with glu/asp-rich carboxy-terminal domain, 2, SMOC1  -  sparc related modular calcium binding 1, CXCR4  -  chemokine (c-x-c motif) receptor 4, PROX1  -  prospero homeobox 1, CRISPLD2  -  cysteine-rich secretory protein lccl domain containing 2, PTCH1  -  patched 1, PDGFRA  -  platelet-derived growth factor receptor, alpha polypeptide, DLL1  -  delta-like 1 (drosophila), CCNG1  -  cyclin g1, EGR1  -  early growth response 1, TWIST1  -  twist basic helix-loop-helix transcription factor 1, HAS2  -  hyaluronan synthase 2, TFDP2  -  transcription factor dp-2 (e2f dimerization partner 2), NFATC4  -  nuclear factor of activated t-cells, cytoplasmic, calcineurin-dependent 4, FZD7  -  frizzled family receptor 7, FZD6  -  frizzled family receptor 6, ADA  -  adenosine deaminase, CD9  -  cd9 molecule, MAP2K5  -  mitogen-activated protein kinase kinase 5, ETV1  -  ets variant 1, TNFSF10  -  tumor necrosis factor (ligand) superfamily, member 10, SERPINF1  -  serpin peptidase inhibitor, clade f (alpha-2 antiplasmin, pigment epithelium derived factor), member 1, TCF7L1  -  transcription factor 7-like 1 (t-cell specific, hmg-box), TGFBR1  -  transforming growth factor, beta receptor 1, ROBO2  -  roundabout, axon guidance receptor, homolog 2 (drosophila), COL9A3  -  collagen, type ix, alpha 3, CDKN1C  -  cyclin-dependent kinase inhibitor 1c (p57, kip2), SOX6  -  sry (sex determining region y)-box 6, UCP2  -  uncoupling protein 2 (mitochondrial, proton carrier), KLF4  -  kruppel-like factor 4 (gut), SULF2  -  sulfatase 2, TIPARP  -  tcdd-inducible poly(adp-ribose) polymerase, CYR61  -  cysteine-rich, angiogenic inducer, 61, NR4A3  -  nuclear receptor subfamily 4, group a, member 3, ADM  -  adrenomedullin, VCAN  -  versican, GAS1  -  growth arrest-specific 1, PCDH18  -  protocadherin 18]"
GO:2001141	regulation of RNA biosynthetic process	7.89E-08	2.04E-05	1.48	16376	3079	548	153	"[CREB5  -  camp responsive element binding protein 5, TAGLN3  -  transgelin 3, ZNF638  -  zinc finger protein 638, TSHZ2  -  teashirt zinc finger homeobox 2, PAX6  -  paired box 6, RFX4  -  regulatory factor x, 4 (influences hla class ii expression), RFX3  -  regulatory factor x, 3 (influences hla class ii expression), SSBP2  -  single-stranded dna binding protein 2, PBX1  -  pre-b-cell leukemia homeobox 1, PNRC1  -  proline-rich nuclear receptor coactivator 1, TRPS1  -  trichorhinophalangeal syndrome i, ZNF518A  -  zinc finger protein 518a, DKK1  -  dickkopf wnt signaling pathway inhibitor 1, VEZF1  -  vascular endothelial zinc finger 1, PBXIP1  -  pre-b-cell leukemia homeobox interacting protein 1, EN1  -  engrailed homeobox 1, BTG1  -  b-cell translocation gene 1, anti-proliferative, ZNF521  -  zinc finger protein 521, KLF5  -  kruppel-like factor 5 (intestinal), KLF9  -  kruppel-like factor 9, PIAS1  -  protein inhibitor of activated stat, 1, EGR3  -  early growth response 3, ZNF548  -  zinc finger protein 548, ELAVL2  -  elav (embryonic lethal, abnormal vision, drosophila)-like 2 (hu antigen b), CYTL1  -  cytokine-like 1, ZNF426  -  zinc finger protein 426, HES4  -  hairy and enhancer of split 4 (drosophila), ELF1  -  e74-like factor 1 (ets domain transcription factor), CBX4  -  chromobox homolog 4, KDM3A  -  lysine (k)-specific demethylase 3a, KAT2B  -  k(lysine) acetyltransferase 2b, TRIM22  -  tripartite motif containing 22, TSC22D1  -  tsc22 domain family, member 1, C1orf85  -  chromosome 1 open reading frame 85, BMP7  -  bone morphogenetic protein 7, FGFR3  -  fibroblast growth factor receptor 3, ACVR2A  -  activin a receptor, type iia, ATXN1  -  ataxin 1, PTCH1  -  patched 1, JMY  -  junction mediating and regulatory protein, p53 cofactor, DLL1  -  delta-like 1 (drosophila), AHRR  -  aryl-hydrocarbon receptor repressor, EGR1  -  early growth response 1, FZD7  -  frizzled family receptor 7, MXI1  -  max interactor 1, dimerization protein, FZD6  -  frizzled family receptor 6, C1orf51  -  chromosome 1 open reading frame 51, TP53INP2  -  tumor protein p53 inducible nuclear protein 2, MYCL  -  v-myc avian myelocytomatosis viral oncogene lung carcinoma derived homolog, IL31RA  -  interleukin 31 receptor a, TCF7L1  -  transcription factor 7-like 1 (t-cell specific, hmg-box), CREBRF  -  creb3 regulatory factor, MAML3  -  mastermind-like 3 (drosophila), RORB  -  rar-related orphan receptor b, EBF1  -  early b-cell factor 1, INSM1  -  insulinoma-associated 1, ZBTB24  -  zinc finger and btb domain containing 24, CDKN1C  -  cyclin-dependent kinase inhibitor 1c (p57, kip2), ZEB2  -  zinc finger e-box binding homeobox 2, AFAP1L2  -  actin filament associated protein 1-like 2, CDKN1B  -  cyclin-dependent kinase inhibitor 1b (p27, kip1), SOX6  -  sry (sex determining region y)-box 6, MED18  -  mediator complex subunit 18, BCL10  -  b-cell cll/lymphoma 10, PDE2A  -  phosphodiesterase 2a, cgmp-stimulated, SATB1  -  satb homeobox 1, DACH1  -  dachshund homolog 1 (drosophila), KLF6  -  kruppel-like factor 6, JHDM1D  -  jumonji c domain containing histone demethylase 1 homolog d (s. cerevisiae), PAK6  -  p21 protein (cdc42/rac)-activated kinase 6, KAT7  -  k(lysine) acetyltransferase 7, HES5  -  hairy and enhancer of split 5 (drosophila), CBFA2T2  -  core-binding factor, runt domain, alpha subunit 2; translocated to, 2, TTC21B  -  tetratricopeptide repeat domain 21b, CAPN3  -  calpain 3, (p94), EPC2  -  enhancer of polycomb homolog 2 (drosophila), ARID5B  -  at rich interactive domain 5b (mrf1-like), TLE1  -  transducin-like enhancer of split 1 (e(sp1) homolog, drosophila), TLE4  -  transducin-like enhancer of split 4 (e(sp1) homolog, drosophila), NOTCH4  -  notch 4, JAG1  -  jagged 1, AGT  -  angiotensinogen (serpin peptidase inhibitor, clade a, member 8), KDM5B  -  lysine (k)-specific demethylase 5b, INSIG2  -  insulin induced gene 2, HDAC5  -  histone deacetylase 5, ATF3  -  activating transcription factor 3, BAZ2B  -  bromodomain adjacent to zinc finger domain, 2b, ID2  -  inhibitor of dna binding 2, dominant negative helix-loop-helix protein, ID3  -  inhibitor of dna binding 3, dominant negative helix-loop-helix protein, CHD2  -  chromodomain helicase dna binding protein 2, HEY1  -  hairy/enhancer-of-split related with yrpw motif 1, BACH2  -  btb and cnc homology 1, basic leucine zipper transcription factor 2, EID2B  -  ep300 interacting inhibitor of differentiation 2b, NRARP  -  notch-regulated ankyrin repeat protein, NFKBIA  -  nuclear factor of kappa light polypeptide gene enhancer in b-cells inhibitor, alpha, MAFF  -  v-maf avian musculoaponeurotic fibrosarcoma oncogene homolog f, ZBTB18  -  zinc finger and btb domain containing 18, FOXP2  -  forkhead box p2, SP8  -  sp8 transcription factor, EYA1  -  eyes absent homolog 1 (drosophila), NKX6-1  -  nk6 homeobox 1, TSC22D3  -  tsc22 domain family, member 3, GPER1  -  g protein-coupled estrogen receptor 1, CCNL1  -  cyclin l1, ZNF641  -  zinc finger protein 641, F2R  -  coagulation factor ii (thrombin) receptor, OSR2  -  odd-skipped related 2 (drosophila), ZNF606  -  zinc finger protein 606, F2RL1  -  coagulation factor ii (thrombin) receptor-like 1, FZD2  -  frizzled family receptor 2, CITED2  -  cbp/p300-interacting transactivator, with glu/asp-rich carboxy-terminal domain, 2, HBP1  -  hmg-box transcription factor 1, KLF15  -  kruppel-like factor 15, PROX1  -  prospero homeobox 1, EYA4  -  eyes absent homolog 4 (drosophila), JUND  -  jun d proto-oncogene, TRIM62  -  tripartite motif containing 62, IRX1  -  iroquois homeobox 1, KLF2  -  kruppel-like factor 2 (lung), LRP6  -  low density lipoprotein receptor-related protein 6, PIK3R1  -  phosphoinositide-3-kinase, regulatory subunit 1 (alpha), EPC1  -  enhancer of polycomb homolog 1 (drosophila), MORF4L2  -  mortality factor 4 like 2, TWIST1  -  twist basic helix-loop-helix transcription factor 1, TFDP2  -  transcription factor dp-2 (e2f dimerization partner 2), NFATC4  -  nuclear factor of activated t-cells, cytoplasmic, calcineurin-dependent 4, NR2F1  -  nuclear receptor subfamily 2, group f, member 1, RASD1  -  ras, dexamethasone-induced 1, MAP2K5  -  mitogen-activated protein kinase kinase 5, ETV1  -  ets variant 1, MAP2K6  -  mitogen-activated protein kinase kinase 6, TGFBR1  -  transforming growth factor, beta receptor 1, RUNX3  -  runt-related transcription factor 3, MAPK10  -  mitogen-activated protein kinase 10, TGFB1I1  -  transforming growth factor beta 1 induced transcript 1, ZNF711  -  zinc finger protein 711, PELI1  -  pellino e3 ubiquitin protein ligase 1, TP53INP1  -  tumor protein p53 inducible nuclear protein 1, VGLL4  -  vestigial like 4 (drosophila), DNMT3B  -  dna (cytosine-5-)-methyltransferase 3 beta, TGIF1  -  tgfb-induced factor homeobox 1, BAMBI  -  bmp and activin membrane-bound inhibitor, KLF4  -  kruppel-like factor 4 (gut), FOSB  -  fbj murine osteosarcoma viral oncogene homolog b, FOS  -  fbj murine osteosarcoma viral oncogene homolog, CYR61  -  cysteine-rich, angiogenic inducer, 61, NR4A3  -  nuclear receptor subfamily 4, group a, member 3, KLF13  -  kruppel-like factor 13, SGK1  -  serum/glucocorticoid regulated kinase 1, KAT6B  -  k(lysine) acetyltransferase 6b, NR1D2  -  nuclear receptor subfamily 1, group d, member 2, NR4A1  -  nuclear receptor subfamily 4, group a, member 1, ZNF846  -  zinc finger protein 846]"
GO:0051239	regulation of multicellular organismal process	7.79E-08	2.05E-05	1.65	16376	1957	548	108	"[ITM2C  -  integral membrane protein 2c, PAX6  -  paired box 6, RAB8B  -  rab8b, member ras oncogene family, RFX3  -  regulatory factor x, 3 (influences hla class ii expression), STXBP5  -  syntaxin binding protein 5 (tomosyn), PBX1  -  pre-b-cell leukemia homeobox 1, GCNT2  -  glucosaminyl (n-acetyl) transferase 2, i-branching enzyme (i blood group), TRPS1  -  trichorhinophalangeal syndrome i, DKK1  -  dickkopf wnt signaling pathway inhibitor 1, BTG1  -  b-cell translocation gene 1, anti-proliferative, APC  -  adenomatous polyposis coli, ERRFI1  -  erbb receptor feedback inhibitor 1, ELF1  -  e74-like factor 1 (ets domain transcription factor), APOLD1  -  apolipoprotein l domain containing 1, FKBP1B  -  fk506 binding protein 1b, 12.6 kda, AKAP13  -  a kinase (prka) anchor protein 13, DUSP10  -  dual specificity phosphatase 10, BMP7  -  bone morphogenetic protein 7, CXCR4  -  chemokine (c-x-c motif) receptor 4, FGFR3  -  fibroblast growth factor receptor 3, ACVR2A  -  activin a receptor, type iia, PTCH1  -  patched 1, PDGFRA  -  platelet-derived growth factor receptor, alpha polypeptide, DLL1  -  delta-like 1 (drosophila), EGR1  -  early growth response 1, FZD7  -  frizzled family receptor 7, FZD6  -  frizzled family receptor 6, ADA  -  adenosine deaminase, SERPINF1  -  serpin peptidase inhibitor, clade f (alpha-2 antiplasmin, pigment epithelium derived factor), member 1, TCF7L1  -  transcription factor 7-like 1 (t-cell specific, hmg-box), ROBO2  -  roundabout, axon guidance receptor, homolog 2 (drosophila), RORB  -  rar-related orphan receptor b, ZEB2  -  zinc finger e-box binding homeobox 2, CDKN1B  -  cyclin-dependent kinase inhibitor 1b (p27, kip1), AFAP1L2  -  actin filament associated protein 1-like 2, SLIT1  -  slit homolog 1 (drosophila), SOX6  -  sry (sex determining region y)-box 6, BCL10  -  b-cell cll/lymphoma 10, SULF2  -  sulfatase 2, ADM  -  adrenomedullin, PTPRD  -  protein tyrosine phosphatase, receptor type, d, FBN2  -  fibrillin 2, HES5  -  hairy and enhancer of split 5 (drosophila), CBFA2T2  -  core-binding factor, runt domain, alpha subunit 2; translocated to, 2, TIMP2  -  timp metallopeptidase inhibitor 2, CAPN3  -  calpain 3, (p94), RUFY3  -  run and fyve domain containing 3, ATP1A2  -  atpase, na+/k+ transporting, alpha 2 polypeptide, CTGF  -  connective tissue growth factor, NOTCH4  -  notch 4, JAG1  -  jagged 1, AGT  -  angiotensinogen (serpin peptidase inhibitor, clade a, member 8), SEMA6A  -  sema domain, transmembrane domain (tm), and cytoplasmic domain, (semaphorin) 6a, HDAC5  -  histone deacetylase 5, ID2  -  inhibitor of dna binding 2, dominant negative helix-loop-helix protein, ID3  -  inhibitor of dna binding 3, dominant negative helix-loop-helix protein, HEY1  -  hairy/enhancer-of-split related with yrpw motif 1, NFKBIA  -  nuclear factor of kappa light polypeptide gene enhancer in b-cells inhibitor, alpha, NRARP  -  notch-regulated ankyrin repeat protein, MAFF  -  v-maf avian musculoaponeurotic fibrosarcoma oncogene homolog f, FOXP2  -  forkhead box p2, EYA1  -  eyes absent homolog 1 (drosophila), NKX6-1  -  nk6 homeobox 1, TSC22D3  -  tsc22 domain family, member 3, GPER1  -  g protein-coupled estrogen receptor 1, IFIH1  -  interferon induced with helicase c domain 1, OSR2  -  odd-skipped related 2 (drosophila), F2R  -  coagulation factor ii (thrombin) receptor, FYN  -  fyn oncogene related to src, fgr, yes, F2RL1  -  coagulation factor ii (thrombin) receptor-like 1, FZD2  -  frizzled family receptor 2, MAPK8IP3  -  mitogen-activated protein kinase 8 interacting protein 3, CITED2  -  cbp/p300-interacting transactivator, with glu/asp-rich carboxy-terminal domain, 2, SMOC1  -  sparc related modular calcium binding 1, PROX1  -  prospero homeobox 1, JUND  -  jun d proto-oncogene, KLF2  -  kruppel-like factor 2 (lung), LRP6  -  low density lipoprotein receptor-related protein 6, DLL3  -  delta-like 3 (drosophila), PIK3R1  -  phosphoinositide-3-kinase, regulatory subunit 1 (alpha), POLR3GL  -  polymerase (rna) iii (dna directed) polypeptide g (32kd)-like, SEMA5A  -  sema domain, seven thrombospondin repeats (type 1 and type 1-like), transmembrane domain (tm) and short cytoplasmic domain, (semaphorin) 5a, TWIST1  -  twist basic helix-loop-helix transcription factor 1, NFATC4  -  nuclear factor of activated t-cells, cytoplasmic, calcineurin-dependent 4, NR2F1  -  nuclear receptor subfamily 2, group f, member 1, MAP2K5  -  mitogen-activated protein kinase kinase 5, ITPKB  -  inositol-trisphosphate 3-kinase b, TGFBR1  -  transforming growth factor, beta receptor 1, CBLB  -  cbl proto-oncogene b, e3 ubiquitin protein ligase, TGFB1I1  -  transforming growth factor beta 1 induced transcript 1, EPHB1  -  eph receptor b1, PELI1  -  pellino e3 ubiquitin protein ligase 1, DNMT3B  -  dna (cytosine-5-)-methyltransferase 3 beta, TGIF1  -  tgfb-induced factor homeobox 1, EPHA4  -  eph receptor a4, BAMBI  -  bmp and activin membrane-bound inhibitor, KLF4  -  kruppel-like factor 4 (gut), NBR1  -  neighbor of brca1 gene 1, DTX4  -  deltex homolog 4 (drosophila), PIK3CA  -  phosphatidylinositol-4,5-bisphosphate 3-kinase, catalytic subunit alpha, BOC  -  boc cell adhesion associated, oncogene regulated, FOS  -  fbj murine osteosarcoma viral oncogene homolog, CYR61  -  cysteine-rich, angiogenic inducer, 61, THBS4  -  thrombospondin 4, KLF13  -  kruppel-like factor 13, SGK1  -  serum/glucocorticoid regulated kinase 1, ANXA1  -  annexin a1, NR1D2  -  nuclear receptor subfamily 1, group d, member 2]"
GO:0051252	regulation of RNA metabolic process	8.71E-08	2.20E-05	1.47	16376	3161	548	156	"[CREB5  -  camp responsive element binding protein 5, TAGLN3  -  transgelin 3, ZNF638  -  zinc finger protein 638, TSHZ2  -  teashirt zinc finger homeobox 2, PAX6  -  paired box 6, RFX4  -  regulatory factor x, 4 (influences hla class ii expression), RFX3  -  regulatory factor x, 3 (influences hla class ii expression), SSBP2  -  single-stranded dna binding protein 2, PBX1  -  pre-b-cell leukemia homeobox 1, PNRC1  -  proline-rich nuclear receptor coactivator 1, TRPS1  -  trichorhinophalangeal syndrome i, ZNF518A  -  zinc finger protein 518a, DKK1  -  dickkopf wnt signaling pathway inhibitor 1, VEZF1  -  vascular endothelial zinc finger 1, PBXIP1  -  pre-b-cell leukemia homeobox interacting protein 1, EN1  -  engrailed homeobox 1, BTG1  -  b-cell translocation gene 1, anti-proliferative, ZNF521  -  zinc finger protein 521, KLF5  -  kruppel-like factor 5 (intestinal), KLF9  -  kruppel-like factor 9, PIAS1  -  protein inhibitor of activated stat, 1, EGR3  -  early growth response 3, ZNF548  -  zinc finger protein 548, ELAVL2  -  elav (embryonic lethal, abnormal vision, drosophila)-like 2 (hu antigen b), CYTL1  -  cytokine-like 1, ZNF426  -  zinc finger protein 426, HES4  -  hairy and enhancer of split 4 (drosophila), ELF1  -  e74-like factor 1 (ets domain transcription factor), CBX4  -  chromobox homolog 4, APOBEC3F  -  apolipoprotein b mrna editing enzyme, catalytic polypeptide-like 3f, KDM3A  -  lysine (k)-specific demethylase 3a, KAT2B  -  k(lysine) acetyltransferase 2b, TRIM22  -  tripartite motif containing 22, TSC22D1  -  tsc22 domain family, member 1, C1orf85  -  chromosome 1 open reading frame 85, BMP7  -  bone morphogenetic protein 7, FGFR3  -  fibroblast growth factor receptor 3, ACVR2A  -  activin a receptor, type iia, ATXN1  -  ataxin 1, PTCH1  -  patched 1, JMY  -  junction mediating and regulatory protein, p53 cofactor, DLL1  -  delta-like 1 (drosophila), AHRR  -  aryl-hydrocarbon receptor repressor, EGR1  -  early growth response 1, FZD7  -  frizzled family receptor 7, MXI1  -  max interactor 1, dimerization protein, FZD6  -  frizzled family receptor 6, C1orf51  -  chromosome 1 open reading frame 51, TP53INP2  -  tumor protein p53 inducible nuclear protein 2, PTBP2  -  polypyrimidine tract binding protein 2, MYCL  -  v-myc avian myelocytomatosis viral oncogene lung carcinoma derived homolog, IL31RA  -  interleukin 31 receptor a, TCF7L1  -  transcription factor 7-like 1 (t-cell specific, hmg-box), CREBRF  -  creb3 regulatory factor, MAML3  -  mastermind-like 3 (drosophila), RORB  -  rar-related orphan receptor b, EBF1  -  early b-cell factor 1, INSM1  -  insulinoma-associated 1, ZBTB24  -  zinc finger and btb domain containing 24, CDKN1C  -  cyclin-dependent kinase inhibitor 1c (p57, kip2), ZEB2  -  zinc finger e-box binding homeobox 2, AFAP1L2  -  actin filament associated protein 1-like 2, CDKN1B  -  cyclin-dependent kinase inhibitor 1b (p27, kip1), SOX6  -  sry (sex determining region y)-box 6, MED18  -  mediator complex subunit 18, BCL10  -  b-cell cll/lymphoma 10, PDE2A  -  phosphodiesterase 2a, cgmp-stimulated, SATB1  -  satb homeobox 1, DACH1  -  dachshund homolog 1 (drosophila), KLF6  -  kruppel-like factor 6, JHDM1D  -  jumonji c domain containing histone demethylase 1 homolog d (s. cerevisiae), PAK6  -  p21 protein (cdc42/rac)-activated kinase 6, KAT7  -  k(lysine) acetyltransferase 7, HES5  -  hairy and enhancer of split 5 (drosophila), CBFA2T2  -  core-binding factor, runt domain, alpha subunit 2; translocated to, 2, TTC21B  -  tetratricopeptide repeat domain 21b, CAPN3  -  calpain 3, (p94), EPC2  -  enhancer of polycomb homolog 2 (drosophila), ARID5B  -  at rich interactive domain 5b (mrf1-like), TLE1  -  transducin-like enhancer of split 1 (e(sp1) homolog, drosophila), TLE4  -  transducin-like enhancer of split 4 (e(sp1) homolog, drosophila), NOTCH4  -  notch 4, JAG1  -  jagged 1, AGT  -  angiotensinogen (serpin peptidase inhibitor, clade a, member 8), KDM5B  -  lysine (k)-specific demethylase 5b, INSIG2  -  insulin induced gene 2, HDAC5  -  histone deacetylase 5, ATF3  -  activating transcription factor 3, BAZ2B  -  bromodomain adjacent to zinc finger domain, 2b, APOBEC3G  -  apolipoprotein b mrna editing enzyme, catalytic polypeptide-like 3g, ID2  -  inhibitor of dna binding 2, dominant negative helix-loop-helix protein, ID3  -  inhibitor of dna binding 3, dominant negative helix-loop-helix protein, CHD2  -  chromodomain helicase dna binding protein 2, HEY1  -  hairy/enhancer-of-split related with yrpw motif 1, BACH2  -  btb and cnc homology 1, basic leucine zipper transcription factor 2, EID2B  -  ep300 interacting inhibitor of differentiation 2b, NRARP  -  notch-regulated ankyrin repeat protein, NFKBIA  -  nuclear factor of kappa light polypeptide gene enhancer in b-cells inhibitor, alpha, MAFF  -  v-maf avian musculoaponeurotic fibrosarcoma oncogene homolog f, ZBTB18  -  zinc finger and btb domain containing 18, FOXP2  -  forkhead box p2, SP8  -  sp8 transcription factor, EYA1  -  eyes absent homolog 1 (drosophila), NKX6-1  -  nk6 homeobox 1, TSC22D3  -  tsc22 domain family, member 3, GPER1  -  g protein-coupled estrogen receptor 1, CCNL1  -  cyclin l1, ZNF641  -  zinc finger protein 641, F2R  -  coagulation factor ii (thrombin) receptor, OSR2  -  odd-skipped related 2 (drosophila), ZNF606  -  zinc finger protein 606, F2RL1  -  coagulation factor ii (thrombin) receptor-like 1, FZD2  -  frizzled family receptor 2, CITED2  -  cbp/p300-interacting transactivator, with glu/asp-rich carboxy-terminal domain, 2, HBP1  -  hmg-box transcription factor 1, KLF15  -  kruppel-like factor 15, PROX1  -  prospero homeobox 1, EYA4  -  eyes absent homolog 4 (drosophila), JUND  -  jun d proto-oncogene, TRIM62  -  tripartite motif containing 62, IRX1  -  iroquois homeobox 1, KLF2  -  kruppel-like factor 2 (lung), LRP6  -  low density lipoprotein receptor-related protein 6, PIK3R1  -  phosphoinositide-3-kinase, regulatory subunit 1 (alpha), EPC1  -  enhancer of polycomb homolog 1 (drosophila), MORF4L2  -  mortality factor 4 like 2, TWIST1  -  twist basic helix-loop-helix transcription factor 1, TFDP2  -  transcription factor dp-2 (e2f dimerization partner 2), NFATC4  -  nuclear factor of activated t-cells, cytoplasmic, calcineurin-dependent 4, NR2F1  -  nuclear receptor subfamily 2, group f, member 1, RASD1  -  ras, dexamethasone-induced 1, MAP2K5  -  mitogen-activated protein kinase kinase 5, ETV1  -  ets variant 1, MAP2K6  -  mitogen-activated protein kinase kinase 6, TGFBR1  -  transforming growth factor, beta receptor 1, RUNX3  -  runt-related transcription factor 3, MAPK10  -  mitogen-activated protein kinase 10, TGFB1I1  -  transforming growth factor beta 1 induced transcript 1, ZNF711  -  zinc finger protein 711, PELI1  -  pellino e3 ubiquitin protein ligase 1, TP53INP1  -  tumor protein p53 inducible nuclear protein 1, VGLL4  -  vestigial like 4 (drosophila), DNMT3B  -  dna (cytosine-5-)-methyltransferase 3 beta, TGIF1  -  tgfb-induced factor homeobox 1, BAMBI  -  bmp and activin membrane-bound inhibitor, KLF4  -  kruppel-like factor 4 (gut), FOSB  -  fbj murine osteosarcoma viral oncogene homolog b, FOS  -  fbj murine osteosarcoma viral oncogene homolog, CYR61  -  cysteine-rich, angiogenic inducer, 61, NR4A3  -  nuclear receptor subfamily 4, group a, member 3, KLF13  -  kruppel-like factor 13, SGK1  -  serum/glucocorticoid regulated kinase 1, KAT6B  -  k(lysine) acetyltransferase 6b, NR1D2  -  nuclear receptor subfamily 1, group d, member 2, NR4A1  -  nuclear receptor subfamily 4, group a, member 1, ZNF846  -  zinc finger protein 846]"
GO:0071495	cellular response to endogenous stimulus	9.75E-08	2.41E-05	2.1	16376	813	548	57	"[CAB39L  -  calcium binding protein 39-like, F11R  -  f11 receptor, CTGF  -  connective tissue growth factor, GCNT2  -  glucosaminyl (n-acetyl) transferase 2, i-branching enzyme (i blood group), RPE65  -  retinal pigment epithelium-specific protein 65kda, PHLPP1  -  ph domain and leucine rich repeat protein phosphatase 1, HDAC5  -  histone deacetylase 5, KLF5  -  kruppel-like factor 5 (intestinal), KLF9  -  kruppel-like factor 9, HEY1  -  hairy/enhancer-of-split related with yrpw motif 1, GNG2  -  guanine nucleotide binding protein (g protein), gamma 2, EGR3  -  early growth response 3, NKX6-1  -  nk6 homeobox 1, GPER1  -  g protein-coupled estrogen receptor 1, DUSP1  -  dual specificity phosphatase 1, FYN  -  fyn oncogene related to src, fgr, yes, KDM3A  -  lysine (k)-specific demethylase 3a, KAT2B  -  k(lysine) acetyltransferase 2b, BMP7  -  bone morphogenetic protein 7, CITED2  -  cbp/p300-interacting transactivator, with glu/asp-rich carboxy-terminal domain, 2, KLF15  -  kruppel-like factor 15, FGFR3  -  fibroblast growth factor receptor 3, ACVR2A  -  activin a receptor, type iia, KLF2  -  kruppel-like factor 2 (lung), PDGFRA  -  platelet-derived growth factor receptor, alpha polypeptide, PIK3R1  -  phosphoinositide-3-kinase, regulatory subunit 1 (alpha), EGR1  -  early growth response 1, HAS2  -  hyaluronan synthase 2, TFDP2  -  transcription factor dp-2 (e2f dimerization partner 2), PDGFD  -  platelet derived growth factor d, NR2F1  -  nuclear receptor subfamily 2, group f, member 1, ADCY8  -  adenylate cyclase 8 (brain), MAP3K1  -  mitogen-activated protein kinase kinase kinase 1, e3 ubiquitin protein ligase, ADCY2  -  adenylate cyclase 2 (brain), TGFBR1  -  transforming growth factor, beta receptor 1, ROBO2  -  roundabout, axon guidance receptor, homolog 2 (drosophila), AKAP7  -  a kinase (prka) anchor protein 7, RORB  -  rar-related orphan receptor b, ATP6V0E2  -  atpase, h+ transporting v0 subunit e2, SPRY2  -  sprouty homolog 2 (drosophila), CDKN1B  -  cyclin-dependent kinase inhibitor 1b (p27, kip1), SOX6  -  sry (sex determining region y)-box 6, DNMT3B  -  dna (cytosine-5-)-methyltransferase 3 beta, TGIF1  -  tgfb-induced factor homeobox 1, PPP1R15A  -  protein phosphatase 1, regulatory subunit 15a, UCP2  -  uncoupling protein 2 (mitochondrial, proton carrier), BAMBI  -  bmp and activin membrane-bound inhibitor, KLF4  -  kruppel-like factor 4 (gut), FOSB  -  fbj murine osteosarcoma viral oncogene homolog b, PIK3CA  -  phosphatidylinositol-4,5-bisphosphate 3-kinase, catalytic subunit alpha, FOS  -  fbj murine osteosarcoma viral oncogene homolog, PDE2A  -  phosphodiesterase 2a, cgmp-stimulated, NR4A3  -  nuclear receptor subfamily 4, group a, member 3, ANXA1  -  annexin a1, PRKAR2B  -  protein kinase, camp-dependent, regulatory, type ii, beta, NR4A1  -  nuclear receptor subfamily 4, group a, member 1, NR1D2  -  nuclear receptor subfamily 1, group d, member 2]"
GO:0042325	regulation of phosphorylation	1.05E-07	2.46E-05	1.92	16376	1092	548	70	"[HES5  -  hairy and enhancer of split 5 (drosophila), TIMP2  -  timp metallopeptidase inhibitor 2, MAP3K8  -  mitogen-activated protein kinase kinase kinase 8, MICAL1  -  microtubule associated monooxygenase, calponin and lim domain containing 1, SDCBP  -  syndecan binding protein (syntenin), CTGF  -  connective tissue growth factor, ANKRD6  -  ankyrin repeat domain 6, GCNT2  -  glucosaminyl (n-acetyl) transferase 2, i-branching enzyme (i blood group), AGT  -  angiotensinogen (serpin peptidase inhibitor, clade a, member 8), DKK1  -  dickkopf wnt signaling pathway inhibitor 1, PILRB  -  paired immunoglobin-like type 2 receptor beta, ATF3  -  activating transcription factor 3, APC  -  adenomatous polyposis coli, ERRFI1  -  erbb receptor feedback inhibitor 1, DUSP4  -  dual specificity phosphatase 4, GADD45G  -  growth arrest and dna-damage-inducible, gamma, PIFO  -  primary cilia formation, ACKR3  -  atypical chemokine receptor 3, GPER1  -  g protein-coupled estrogen receptor 1, AKAP13  -  a kinase (prka) anchor protein 13, CCNL1  -  cyclin l1, DUSP1  -  dual specificity phosphatase 1, F2R  -  coagulation factor ii (thrombin) receptor, F2RL1  -  coagulation factor ii (thrombin) receptor-like 1, KAT2B  -  k(lysine) acetyltransferase 2b, DUSP10  -  dual specificity phosphatase 10, BMP7  -  bone morphogenetic protein 7, MAPK8IP3  -  mitogen-activated protein kinase 8 interacting protein 3, CXCR4  -  chemokine (c-x-c motif) receptor 4, PROX1  -  prospero homeobox 1, FGFR3  -  fibroblast growth factor receptor 3, ACVR2A  -  activin a receptor, type iia, ATXN1  -  ataxin 1, LRP6  -  low density lipoprotein receptor-related protein 6, PDGFRA  -  platelet-derived growth factor receptor, alpha polypeptide, PIK3R1  -  phosphoinositide-3-kinase, regulatory subunit 1 (alpha), CCNG1  -  cyclin g1, TWIST1  -  twist basic helix-loop-helix transcription factor 1, FZD7  -  frizzled family receptor 7, PDGFD  -  platelet derived growth factor d, MAP2K5  -  mitogen-activated protein kinase kinase 5, MAP2K6  -  mitogen-activated protein kinase kinase 6, ADCY8  -  adenylate cyclase 8 (brain), IL31RA  -  interleukin 31 receptor a, TPP1  -  tripeptidyl peptidase i, MAP3K1  -  mitogen-activated protein kinase kinase kinase 1, e3 ubiquitin protein ligase, ADCY2  -  adenylate cyclase 2 (brain), TGFBR1  -  transforming growth factor, beta receptor 1, CTDSP2  -  ctd (carboxy-terminal domain, rna polymerase ii, polypeptide a) small phosphatase 2, MAPK10  -  mitogen-activated protein kinase 10, INSM1  -  insulinoma-associated 1, EPHB1  -  eph receptor b1, SPRY2  -  sprouty homolog 2 (drosophila), CDKN1C  -  cyclin-dependent kinase inhibitor 1c (p57, kip2), ZEB2  -  zinc finger e-box binding homeobox 2, CDKN1B  -  cyclin-dependent kinase inhibitor 1b (p27, kip1), AFAP1L2  -  actin filament associated protein 1-like 2, PELI2  -  pellino e3 ubiquitin protein ligase family member 2, EPHA4  -  eph receptor a4, CLIP3  -  cap-gly domain containing linker protein 3, NBR1  -  neighbor of brca1 gene 1, BCL10  -  b-cell cll/lymphoma 10, KLF4  -  kruppel-like factor 4 (gut), PIK3CA  -  phosphatidylinositol-4,5-bisphosphate 3-kinase, catalytic subunit alpha, GNAI2  -  guanine nucleotide binding protein (g protein), alpha inhibiting activity polypeptide 2, CYR61  -  cysteine-rich, angiogenic inducer, 61, THBS4  -  thrombospondin 4, PRKAR2B  -  protein kinase, camp-dependent, regulatory, type ii, beta, CSPG4  -  chondroitin sulfate proteoglycan 4, PKIB  -  protein kinase (camp-dependent, catalytic) inhibitor beta]"
GO:1901652	response to peptide	1.04E-07	2.47E-05	2.75	16376	370	548	34	"[KLF15  -  kruppel-like factor 15, TIMP4  -  timp metallopeptidase inhibitor 4, FGFR3  -  fibroblast growth factor receptor 3, CAB39L  -  calcium binding protein 39-like, JUND  -  jun d proto-oncogene, LRP6  -  low density lipoprotein receptor-related protein 6, KLF2  -  kruppel-like factor 2 (lung), PIK3R1  -  phosphoinositide-3-kinase, regulatory subunit 1 (alpha), CTGF  -  connective tissue growth factor, EGR1  -  early growth response 1, JAG1  -  jagged 1, INSIG2  -  insulin induced gene 2, RPE65  -  retinal pigment epithelium-specific protein 65kda, ADCY8  -  adenylate cyclase 8 (brain), TNFSF10  -  tumor necrosis factor (ligand) superfamily, member 10, HDAC5  -  histone deacetylase 5, KLF5  -  kruppel-like factor 5 (intestinal), ADCY2  -  adenylate cyclase 2 (brain), GNG2  -  guanine nucleotide binding protein (g protein), gamma 2, ATP6V0E2  -  atpase, h+ transporting v0 subunit e2, NFKBIA  -  nuclear factor of kappa light polypeptide gene enhancer in b-cells inhibitor, alpha, CDKN1B  -  cyclin-dependent kinase inhibitor 1b (p27, kip1), UCP2  -  uncoupling protein 2 (mitochondrial, proton carrier), KLF4  -  kruppel-like factor 4 (gut), PIK3CA  -  phosphatidylinositol-4,5-bisphosphate 3-kinase, catalytic subunit alpha, NKX6-1  -  nk6 homeobox 1, NR4A3  -  nuclear receptor subfamily 4, group a, member 3, GPER1  -  g protein-coupled estrogen receptor 1, ADM  -  adrenomedullin, ANXA1  -  annexin a1, PRKAR2B  -  protein kinase, camp-dependent, regulatory, type ii, beta, FYN  -  fyn oncogene related to src, fgr, yes, KAT2B  -  k(lysine) acetyltransferase 2b, BMP7  -  bone morphogenetic protein 7]"
GO:0051253	negative regulation of RNA metabolic process	1.02E-07	2.49E-05	2.02	16376	919	548	62	"[CBFA2T2  -  core-binding factor, runt domain, alpha subunit 2; translocated to, 2, HES5  -  hairy and enhancer of split 5 (drosophila), TAGLN3  -  transgelin 3, CAPN3  -  calpain 3, (p94), ARID5B  -  at rich interactive domain 5b (mrf1-like), TLE1  -  transducin-like enhancer of split 1 (e(sp1) homolog, drosophila), RFX3  -  regulatory factor x, 3 (influences hla class ii expression), TLE4  -  transducin-like enhancer of split 4 (e(sp1) homolog, drosophila), TRPS1  -  trichorhinophalangeal syndrome i, KDM5B  -  lysine (k)-specific demethylase 5b, DKK1  -  dickkopf wnt signaling pathway inhibitor 1, PBXIP1  -  pre-b-cell leukemia homeobox interacting protein 1, ATF3  -  activating transcription factor 3, HDAC5  -  histone deacetylase 5, ID2  -  inhibitor of dna binding 2, dominant negative helix-loop-helix protein, APOBEC3G  -  apolipoprotein b mrna editing enzyme, catalytic polypeptide-like 3g, ID3  -  inhibitor of dna binding 3, dominant negative helix-loop-helix protein, PIAS1  -  protein inhibitor of activated stat, 1, HEY1  -  hairy/enhancer-of-split related with yrpw motif 1, NRARP  -  notch-regulated ankyrin repeat protein, FOXP2  -  forkhead box p2, ZBTB18  -  zinc finger and btb domain containing 18, NKX6-1  -  nk6 homeobox 1, CBX4  -  chromobox homolog 4, APOBEC3F  -  apolipoprotein b mrna editing enzyme, catalytic polypeptide-like 3f, TSC22D3  -  tsc22 domain family, member 3, OSR2  -  odd-skipped related 2 (drosophila), BMP7  -  bone morphogenetic protein 7, CITED2  -  cbp/p300-interacting transactivator, with glu/asp-rich carboxy-terminal domain, 2, PROX1  -  prospero homeobox 1, FGFR3  -  fibroblast growth factor receptor 3, ATXN1  -  ataxin 1, TRIM62  -  tripartite motif containing 62, PTCH1  -  patched 1, AHRR  -  aryl-hydrocarbon receptor repressor, EGR1  -  early growth response 1, EPC1  -  enhancer of polycomb homolog 1 (drosophila), TWIST1  -  twist basic helix-loop-helix transcription factor 1, MXI1  -  max interactor 1, dimerization protein, NR2F1  -  nuclear receptor subfamily 2, group f, member 1, C1orf51  -  chromosome 1 open reading frame 51, MAP2K5  -  mitogen-activated protein kinase kinase 5, PTBP2  -  polypyrimidine tract binding protein 2, RASD1  -  ras, dexamethasone-induced 1, TCF7L1  -  transcription factor 7-like 1 (t-cell specific, hmg-box), CREBRF  -  creb3 regulatory factor, RUNX3  -  runt-related transcription factor 3, RORB  -  rar-related orphan receptor b, INSM1  -  insulinoma-associated 1, CDKN1C  -  cyclin-dependent kinase inhibitor 1c (p57, kip2), ZEB2  -  zinc finger e-box binding homeobox 2, CDKN1B  -  cyclin-dependent kinase inhibitor 1b (p27, kip1), SOX6  -  sry (sex determining region y)-box 6, DNMT3B  -  dna (cytosine-5-)-methyltransferase 3 beta, TGIF1  -  tgfb-induced factor homeobox 1, KLF4  -  kruppel-like factor 4 (gut), FOSB  -  fbj murine osteosarcoma viral oncogene homolog b, PDE2A  -  phosphodiesterase 2a, cgmp-stimulated, SATB1  -  satb homeobox 1, DACH1  -  dachshund homolog 1 (drosophila), KAT6B  -  k(lysine) acetyltransferase 6b, NR1D2  -  nuclear receptor subfamily 1, group d, member 2]"
GO:0042221	response to chemical	1.12E-07	2.56E-05	1.52	16376	2687	548	137	"[CAB39L  -  calcium binding protein 39-like, F11R  -  f11 receptor, RGR  -  retinal g protein coupled receptor, GSN  -  gelsolin, LIFR  -  leukemia inhibitory factor receptor alpha, GCNT2  -  glucosaminyl (n-acetyl) transferase 2, i-branching enzyme (i blood group), DKK1  -  dickkopf wnt signaling pathway inhibitor 1, EN1  -  engrailed homeobox 1, PHLPP1  -  ph domain and leucine rich repeat protein phosphatase 1, NCAM1  -  neural cell adhesion molecule 1, KLF5  -  kruppel-like factor 5 (intestinal), KLF9  -  kruppel-like factor 9, PIAS1  -  protein inhibitor of activated stat, 1, GNG2  -  guanine nucleotide binding protein (g protein), gamma 2, EGR3  -  early growth response 3, PLCG2  -  phospholipase c, gamma 2 (phosphatidylinositol-specific), DHRS2  -  dehydrogenase/reductase (sdr family) member 2, FKBP1B  -  fk506 binding protein 1b, 12.6 kda, AKAP13  -  a kinase (prka) anchor protein 13, KDM3A  -  lysine (k)-specific demethylase 3a, KAT2B  -  k(lysine) acetyltransferase 2b, DUSP10  -  dual specificity phosphatase 10, BMP7  -  bone morphogenetic protein 7, SCG2  -  secretogranin ii, CXCR4  -  chemokine (c-x-c motif) receptor 4, FGFR3  -  fibroblast growth factor receptor 3, ACVR2A  -  activin a receptor, type iia, PTCH1  -  patched 1, PDGFRA  -  platelet-derived growth factor receptor, alpha polypeptide, EGR1  -  early growth response 1, HAS2  -  hyaluronan synthase 2, ENPP2  -  ectonucleotide pyrophosphatase/phosphodiesterase 2, FZD7  -  frizzled family receptor 7, ADA  -  adenosine deaminase, ADCY8  -  adenylate cyclase 8 (brain), SERPINF1  -  serpin peptidase inhibitor, clade f (alpha-2 antiplasmin, pigment epithelium derived factor), member 1, IL31RA  -  interleukin 31 receptor a, MAP3K1  -  mitogen-activated protein kinase kinase kinase 1, e3 ubiquitin protein ligase, CREBRF  -  creb3 regulatory factor, ADCY2  -  adenylate cyclase 2 (brain), CTDSP2  -  ctd (carboxy-terminal domain, rna polymerase ii, polypeptide a) small phosphatase 2, ROBO2  -  roundabout, axon guidance receptor, homolog 2 (drosophila), AKAP7  -  a kinase (prka) anchor protein 7, RORB  -  rar-related orphan receptor b, SPRY2  -  sprouty homolog 2 (drosophila), CDKN1B  -  cyclin-dependent kinase inhibitor 1b (p27, kip1), SLIT1  -  slit homolog 1 (drosophila), SOX6  -  sry (sex determining region y)-box 6, PPP1R15A  -  protein phosphatase 1, regulatory subunit 15a, DAPK1  -  death-associated protein kinase 1, S100A10  -  s100 calcium binding protein a10, SLC25A24  -  solute carrier family 25 (mitochondrial carrier; phosphate carrier), member 24, BCL10  -  b-cell cll/lymphoma 10, TIPARP  -  tcdd-inducible poly(adp-ribose) polymerase, GNAI2  -  guanine nucleotide binding protein (g protein), alpha inhibiting activity polypeptide 2, PDE2A  -  phosphodiesterase 2a, cgmp-stimulated, TNFRSF19  -  tumor necrosis factor receptor superfamily, member 19, KLF6  -  kruppel-like factor 6, ADM  -  adrenomedullin, MGST2  -  microsomal glutathione s-transferase 2, IFIT2  -  interferon-induced protein with tetratricopeptide repeats 2, IFIT1  -  interferon-induced protein with tetratricopeptide repeats 1, MTTP  -  microsomal triglyceride transfer protein, IFIT3  -  interferon-induced protein with tetratricopeptide repeats 3, TIMP2  -  timp metallopeptidase inhibitor 2, CAPN3  -  calpain 3, (p94), TIMP4  -  timp metallopeptidase inhibitor 4, ATP1A2  -  atpase, na+/k+ transporting, alpha 2 polypeptide, SYT1  -  synaptotagmin i, CTGF  -  connective tissue growth factor, JAG1  -  jagged 1, MAP2  -  microtubule-associated protein 2, ABCB4  -  atp-binding cassette, sub-family b (mdr/tap), member 4, INSIG2  -  insulin induced gene 2, RPE65  -  retinal pigment epithelium-specific protein 65kda, HDAC5  -  histone deacetylase 5, ATF3  -  activating transcription factor 3, ID2  -  inhibitor of dna binding 2, dominant negative helix-loop-helix protein, DUSP4  -  dual specificity phosphatase 4, HEY1  -  hairy/enhancer-of-split related with yrpw motif 1, NFKBIA  -  nuclear factor of kappa light polypeptide gene enhancer in b-cells inhibitor, alpha, ALDH3A1  -  aldehyde dehydrogenase 3 family, member a1, ACKR3  -  atypical chemokine receptor 3, NKX6-1  -  nk6 homeobox 1, GPER1  -  g protein-coupled estrogen receptor 1, DUSP1  -  dual specificity phosphatase 1, F2R  -  coagulation factor ii (thrombin) receptor, FYN  -  fyn oncogene related to src, fgr, yes, CITED2  -  cbp/p300-interacting transactivator, with glu/asp-rich carboxy-terminal domain, 2, MAP7  -  microtubule-associated protein 7, KLF15  -  kruppel-like factor 15, JUND  -  jun d proto-oncogene, LRP6  -  low density lipoprotein receptor-related protein 6, KLF2  -  kruppel-like factor 2 (lung), CCNG1  -  cyclin g1, PIK3R1  -  phosphoinositide-3-kinase, regulatory subunit 1 (alpha), CORO1B  -  coronin, actin binding protein, 1b, SEMA5A  -  sema domain, seven thrombospondin repeats (type 1 and type 1-like), transmembrane domain (tm) and short cytoplasmic domain, (semaphorin) 5a, TWIST1  -  twist basic helix-loop-helix transcription factor 1, TFDP2  -  transcription factor dp-2 (e2f dimerization partner 2), NFATC4  -  nuclear factor of activated t-cells, cytoplasmic, calcineurin-dependent 4, PDGFD  -  platelet derived growth factor d, NR2F1  -  nuclear receptor subfamily 2, group f, member 1, CD9  -  cd9 molecule, MAP2K5  -  mitogen-activated protein kinase kinase 5, MAP2K6  -  mitogen-activated protein kinase kinase 6, TNFSF10  -  tumor necrosis factor (ligand) superfamily, member 10, TPP1  -  tripeptidyl peptidase i, GAD1  -  glutamate decarboxylase 1 (brain, 67kda), TGFBR1  -  transforming growth factor, beta receptor 1, ACSBG1  -  acyl-coa synthetase bubblegum family member 1, FGD3  -  fyve, rhogef and ph domain containing 3, ARHGEF4  -  rho guanine nucleotide exchange factor (gef) 4, ATP6V0E2  -  atpase, h+ transporting v0 subunit e2, EPHB1  -  eph receptor b1, PELI1  -  pellino e3 ubiquitin protein ligase 1, TP53INP1  -  tumor protein p53 inducible nuclear protein 1, DNMT3B  -  dna (cytosine-5-)-methyltransferase 3 beta, TGIF1  -  tgfb-induced factor homeobox 1, UCP2  -  uncoupling protein 2 (mitochondrial, proton carrier), BAMBI  -  bmp and activin membrane-bound inhibitor, KLF4  -  kruppel-like factor 4 (gut), PIK3CA  -  phosphatidylinositol-4,5-bisphosphate 3-kinase, catalytic subunit alpha, FOSB  -  fbj murine osteosarcoma viral oncogene homolog b, CYR61  -  cysteine-rich, angiogenic inducer, 61, CXCL2  -  chemokine (c-x-c motif) ligand 2, FOS  -  fbj murine osteosarcoma viral oncogene homolog, THBS4  -  thrombospondin 4, NR4A3  -  nuclear receptor subfamily 4, group a, member 3, ANXA1  -  annexin a1, PRKAR2B  -  protein kinase, camp-dependent, regulatory, type ii, beta, BCHE  -  butyrylcholinesterase, NR1D2  -  nuclear receptor subfamily 1, group d, member 2, NR4A1  -  nuclear receptor subfamily 4, group a, member 1, BCKDHB  -  branched chain keto acid dehydrogenase e1, beta polypeptide, GAS1  -  growth arrest-specific 1, SH3GL2  -  sh3-domain grb2-like 2]"
GO:0045944	positive regulation of transcription from RNA polymerase II promoter	1.29E-07	2.90E-05	2.09	16376	799	548	56	"[CREB5  -  camp responsive element binding protein 5, CBFA2T2  -  core-binding factor, runt domain, alpha subunit 2; translocated to, 2, HES5  -  hairy and enhancer of split 5 (drosophila), PAX6  -  paired box 6, RFX4  -  regulatory factor x, 4 (influences hla class ii expression), RFX3  -  regulatory factor x, 3 (influences hla class ii expression), NOTCH4  -  notch 4, PBX1  -  pre-b-cell leukemia homeobox 1, JAG1  -  jagged 1, INSIG2  -  insulin induced gene 2, EN1  -  engrailed homeobox 1, ATF3  -  activating transcription factor 3, HDAC5  -  histone deacetylase 5, KLF5  -  kruppel-like factor 5 (intestinal), ID2  -  inhibitor of dna binding 2, dominant negative helix-loop-helix protein, HEY1  -  hairy/enhancer-of-split related with yrpw motif 1, NFKBIA  -  nuclear factor of kappa light polypeptide gene enhancer in b-cells inhibitor, alpha, CYTL1  -  cytokine-like 1, EYA1  -  eyes absent homolog 1 (drosophila), NKX6-1  -  nk6 homeobox 1, ELF1  -  e74-like factor 1 (ets domain transcription factor), GPER1  -  g protein-coupled estrogen receptor 1, OSR2  -  odd-skipped related 2 (drosophila), F2RL1  -  coagulation factor ii (thrombin) receptor-like 1, KDM3A  -  lysine (k)-specific demethylase 3a, KAT2B  -  k(lysine) acetyltransferase 2b, C1orf85  -  chromosome 1 open reading frame 85, BMP7  -  bone morphogenetic protein 7, CITED2  -  cbp/p300-interacting transactivator, with glu/asp-rich carboxy-terminal domain, 2, KLF15  -  kruppel-like factor 15, PROX1  -  prospero homeobox 1, ATXN1  -  ataxin 1, JUND  -  jun d proto-oncogene, KLF2  -  kruppel-like factor 2 (lung), LRP6  -  low density lipoprotein receptor-related protein 6, DLL1  -  delta-like 1 (drosophila), PIK3R1  -  phosphoinositide-3-kinase, regulatory subunit 1 (alpha), EGR1  -  early growth response 1, EPC1  -  enhancer of polycomb homolog 1 (drosophila), MORF4L2  -  mortality factor 4 like 2, TWIST1  -  twist basic helix-loop-helix transcription factor 1, TFDP2  -  transcription factor dp-2 (e2f dimerization partner 2), NFATC4  -  nuclear factor of activated t-cells, cytoplasmic, calcineurin-dependent 4, NR2F1  -  nuclear receptor subfamily 2, group f, member 1, MAP2K5  -  mitogen-activated protein kinase kinase 5, ETV1  -  ets variant 1, TCF7L1  -  transcription factor 7-like 1 (t-cell specific, hmg-box), MAML3  -  mastermind-like 3 (drosophila), ZEB2  -  zinc finger e-box binding homeobox 2, SOX6  -  sry (sex determining region y)-box 6, KLF4  -  kruppel-like factor 4 (gut), FOS  -  fbj murine osteosarcoma viral oncogene homolog, CYR61  -  cysteine-rich, angiogenic inducer, 61, NR4A3  -  nuclear receptor subfamily 4, group a, member 3, KLF13  -  kruppel-like factor 13, NR4A1  -  nuclear receptor subfamily 4, group a, member 1]"
GO:0009967	positive regulation of signal transduction	1.54E-07	3.40E-05	1.95	16376	994	548	65	"[HES5  -  hairy and enhancer of split 5 (drosophila), TIMP2  -  timp metallopeptidase inhibitor 2, ITM2C  -  integral membrane protein 2c, TSPAN14  -  tetraspanin 14, SDCBP  -  syndecan binding protein (syntenin), CTGF  -  connective tissue growth factor, ANKRD6  -  ankyrin repeat domain 6, GAB2  -  grb2-associated binding protein 2, GCNT2  -  glucosaminyl (n-acetyl) transferase 2, i-branching enzyme (i blood group), JAG1  -  jagged 1, AGT  -  angiotensinogen (serpin peptidase inhibitor, clade a, member 8), TRPS1  -  trichorhinophalangeal syndrome i, CHN2  -  chimerin 2, TSPYL5  -  tspy-like 5, GADD45G  -  growth arrest and dna-damage-inducible, gamma, DFNA5  -  deafness, autosomal dominant 5, NRARP  -  notch-regulated ankyrin repeat protein, ACKR3  -  atypical chemokine receptor 3, EYA1  -  eyes absent homolog 1 (drosophila), GPER1  -  g protein-coupled estrogen receptor 1, F2R  -  coagulation factor ii (thrombin) receptor, F2RL1  -  coagulation factor ii (thrombin) receptor-like 1, TRIM22  -  tripartite motif containing 22, BMP7  -  bone morphogenetic protein 7, MAPK8IP3  -  mitogen-activated protein kinase 8 interacting protein 3, CITED2  -  cbp/p300-interacting transactivator, with glu/asp-rich carboxy-terminal domain, 2, CXCR4  -  chemokine (c-x-c motif) receptor 4, FGFR3  -  fibroblast growth factor receptor 3, ACVR2A  -  activin a receptor, type iia, TRIM62  -  tripartite motif containing 62, KIAA1161  -  kiaa1161, LRP6  -  low density lipoprotein receptor-related protein 6, PDGFRA  -  platelet-derived growth factor receptor, alpha polypeptide, DLL1  -  delta-like 1 (drosophila), SEMA5A  -  sema domain, seven thrombospondin repeats (type 1 and type 1-like), transmembrane domain (tm) and short cytoplasmic domain, (semaphorin) 5a, NFATC4  -  nuclear factor of activated t-cells, cytoplasmic, calcineurin-dependent 4, FZD7  -  frizzled family receptor 7, ADA  -  adenosine deaminase, MAP2K5  -  mitogen-activated protein kinase kinase 5, MAP2K6  -  mitogen-activated protein kinase kinase 6, TNFSF10  -  tumor necrosis factor (ligand) superfamily, member 10, IL31RA  -  interleukin 31 receptor a, ITPKB  -  inositol-trisphosphate 3-kinase b, MAP3K1  -  mitogen-activated protein kinase kinase kinase 1, e3 ubiquitin protein ligase, TGFBR1  -  transforming growth factor, beta receptor 1, MAPK10  -  mitogen-activated protein kinase 10, RUNX3  -  runt-related transcription factor 3, TGFB1I1  -  transforming growth factor beta 1 induced transcript 1, S100A4  -  s100 calcium binding protein a4, SPRY2  -  sprouty homolog 2 (drosophila), CDKN1C  -  cyclin-dependent kinase inhibitor 1c (p57, kip2), TP53INP1  -  tumor protein p53 inducible nuclear protein 1, ZEB2  -  zinc finger e-box binding homeobox 2, PELI1  -  pellino e3 ubiquitin protein ligase 1, AFAP1L2  -  actin filament associated protein 1-like 2, PELI2  -  pellino e3 ubiquitin protein ligase family member 2, EPHA4  -  eph receptor a4, BAMBI  -  bmp and activin membrane-bound inhibitor, BCL10  -  b-cell cll/lymphoma 10, SULF2  -  sulfatase 2, CYR61  -  cysteine-rich, angiogenic inducer, 61, TNFRSF19  -  tumor necrosis factor receptor superfamily, member 19, CSPG4  -  chondroitin sulfate proteoglycan 4, SH3BGRL  -  sh3 domain binding glutamic acid-rich protein like, GAS1  -  growth arrest-specific 1]"
GO:0023056	positive regulation of signaling	1.76E-07	3.81E-05	1.92	16376	1041	548	67	"[HES5  -  hairy and enhancer of split 5 (drosophila), TIMP2  -  timp metallopeptidase inhibitor 2, ITM2C  -  integral membrane protein 2c, TSPAN14  -  tetraspanin 14, SDCBP  -  syndecan binding protein (syntenin), CTGF  -  connective tissue growth factor, ANKRD6  -  ankyrin repeat domain 6, GAB2  -  grb2-associated binding protein 2, GCNT2  -  glucosaminyl (n-acetyl) transferase 2, i-branching enzyme (i blood group), JAG1  -  jagged 1, AGT  -  angiotensinogen (serpin peptidase inhibitor, clade a, member 8), TRPS1  -  trichorhinophalangeal syndrome i, CHN2  -  chimerin 2, DKK1  -  dickkopf wnt signaling pathway inhibitor 1, TSPYL5  -  tspy-like 5, GADD45G  -  growth arrest and dna-damage-inducible, gamma, DFNA5  -  deafness, autosomal dominant 5, NRARP  -  notch-regulated ankyrin repeat protein, EYA1  -  eyes absent homolog 1 (drosophila), ACKR3  -  atypical chemokine receptor 3, GPER1  -  g protein-coupled estrogen receptor 1, F2R  -  coagulation factor ii (thrombin) receptor, F2RL1  -  coagulation factor ii (thrombin) receptor-like 1, TRIM22  -  tripartite motif containing 22, BMP7  -  bone morphogenetic protein 7, MAPK8IP3  -  mitogen-activated protein kinase 8 interacting protein 3, CITED2  -  cbp/p300-interacting transactivator, with glu/asp-rich carboxy-terminal domain, 2, CXCR4  -  chemokine (c-x-c motif) receptor 4, FGFR3  -  fibroblast growth factor receptor 3, ACVR2A  -  activin a receptor, type iia, TRIM62  -  tripartite motif containing 62, KIAA1161  -  kiaa1161, LRP6  -  low density lipoprotein receptor-related protein 6, PDGFRA  -  platelet-derived growth factor receptor, alpha polypeptide, DLL1  -  delta-like 1 (drosophila), EGR1  -  early growth response 1, SEMA5A  -  sema domain, seven thrombospondin repeats (type 1 and type 1-like), transmembrane domain (tm) and short cytoplasmic domain, (semaphorin) 5a, NFATC4  -  nuclear factor of activated t-cells, cytoplasmic, calcineurin-dependent 4, FZD7  -  frizzled family receptor 7, ADA  -  adenosine deaminase, MAP2K5  -  mitogen-activated protein kinase kinase 5, MAP2K6  -  mitogen-activated protein kinase kinase 6, TNFSF10  -  tumor necrosis factor (ligand) superfamily, member 10, IL31RA  -  interleukin 31 receptor a, ITPKB  -  inositol-trisphosphate 3-kinase b, MAP3K1  -  mitogen-activated protein kinase kinase kinase 1, e3 ubiquitin protein ligase, TGFBR1  -  transforming growth factor, beta receptor 1, MAPK10  -  mitogen-activated protein kinase 10, RUNX3  -  runt-related transcription factor 3, TGFB1I1  -  transforming growth factor beta 1 induced transcript 1, S100A4  -  s100 calcium binding protein a4, SPRY2  -  sprouty homolog 2 (drosophila), CDKN1C  -  cyclin-dependent kinase inhibitor 1c (p57, kip2), TP53INP1  -  tumor protein p53 inducible nuclear protein 1, ZEB2  -  zinc finger e-box binding homeobox 2, PELI1  -  pellino e3 ubiquitin protein ligase 1, AFAP1L2  -  actin filament associated protein 1-like 2, PELI2  -  pellino e3 ubiquitin protein ligase family member 2, EPHA4  -  eph receptor a4, BAMBI  -  bmp and activin membrane-bound inhibitor, BCL10  -  b-cell cll/lymphoma 10, SULF2  -  sulfatase 2, CYR61  -  cysteine-rich, angiogenic inducer, 61, TNFRSF19  -  tumor necrosis factor receptor superfamily, member 19, CSPG4  -  chondroitin sulfate proteoglycan 4, SH3BGRL  -  sh3 domain binding glutamic acid-rich protein like, GAS1  -  growth arrest-specific 1]"
GO:0048731	system development	2.06E-07	4.40E-05	2.24	16376	627	548	47	"[CITED2  -  cbp/p300-interacting transactivator, with glu/asp-rich carboxy-terminal domain, 2, TIMP2  -  timp metallopeptidase inhibitor 2, LSAMP  -  limbic system-associated membrane protein, TAGLN3  -  transgelin 3, FGF14  -  fibroblast growth factor 14, TIMP4  -  timp metallopeptidase inhibitor 4, FGFR3  -  fibroblast growth factor receptor 3, IGSF8  -  immunoglobulin superfamily, member 8, PAX6  -  paired box 6, ACVR2A  -  activin a receptor, type iia, CSPG5  -  chondroitin sulfate proteoglycan 5 (neuroglycan c), PTCH1  -  patched 1, RNF103  -  ring finger protein 103, DLL3  -  delta-like 3 (drosophila), PDGFRA  -  platelet-derived growth factor receptor, alpha polypeptide, DCX  -  doublecortin, SEMA5A  -  sema domain, seven thrombospondin repeats (type 1 and type 1-like), transmembrane domain (tm) and short cytoplasmic domain, (semaphorin) 5a, PBX1  -  pre-b-cell leukemia homeobox 1, JAG1  -  jagged 1, FZD7  -  frizzled family receptor 7, TRPS1  -  trichorhinophalangeal syndrome i, SEMA6A  -  sema domain, transmembrane domain (tm), and cytoplasmic domain, (semaphorin) 6a, EN1  -  engrailed homeobox 1, TPP1  -  tripeptidyl peptidase i, TGFBR1  -  transforming growth factor, beta receptor 1, ERRFI1  -  erbb receptor feedback inhibitor 1, ID3  -  inhibitor of dna binding 3, dominant negative helix-loop-helix protein, ROBO2  -  roundabout, axon guidance receptor, homolog 2 (drosophila), SCRG1  -  stimulator of chondrogenesis 1, INTU  -  inturned planar cell polarity protein, EGR3  -  early growth response 3, ZEB2  -  zinc finger e-box binding homeobox 2, PLXNA2  -  plexin a2, SULF2  -  sulfatase 2, PIK3CA  -  phosphatidylinositol-4,5-bisphosphate 3-kinase, catalytic subunit alpha, FOS  -  fbj murine osteosarcoma viral oncogene homolog, EYA1  -  eyes absent homolog 1 (drosophila), ST8SIA4  -  st8 alpha-n-acetyl-neuraminide alpha-2,8-sialyltransferase 4, HES4  -  hairy and enhancer of split 4 (drosophila), CDH11  -  cadherin 11, type 2, ob-cadherin (osteoblast), PCDHB2  -  protocadherin beta 2, OSR2  -  odd-skipped related 2 (drosophila), ZFAND5  -  zinc finger, an1-type domain 5, MOBP  -  myelin-associated oligodendrocyte basic protein, BMP7  -  bone morphogenetic protein 7, FZD2  -  frizzled family receptor 2, SH3GL2  -  sh3-domain grb2-like 2]"
GO:0010647	positive regulation of cell communication	2.09E-07	4.40E-05	1.91	16376	1046	548	67	"[HES5  -  hairy and enhancer of split 5 (drosophila), TIMP2  -  timp metallopeptidase inhibitor 2, ITM2C  -  integral membrane protein 2c, TSPAN14  -  tetraspanin 14, SDCBP  -  syndecan binding protein (syntenin), CTGF  -  connective tissue growth factor, ANKRD6  -  ankyrin repeat domain 6, GAB2  -  grb2-associated binding protein 2, GCNT2  -  glucosaminyl (n-acetyl) transferase 2, i-branching enzyme (i blood group), JAG1  -  jagged 1, AGT  -  angiotensinogen (serpin peptidase inhibitor, clade a, member 8), TRPS1  -  trichorhinophalangeal syndrome i, CHN2  -  chimerin 2, DKK1  -  dickkopf wnt signaling pathway inhibitor 1, TSPYL5  -  tspy-like 5, GADD45G  -  growth arrest and dna-damage-inducible, gamma, DFNA5  -  deafness, autosomal dominant 5, NRARP  -  notch-regulated ankyrin repeat protein, EYA1  -  eyes absent homolog 1 (drosophila), ACKR3  -  atypical chemokine receptor 3, GPER1  -  g protein-coupled estrogen receptor 1, F2R  -  coagulation factor ii (thrombin) receptor, F2RL1  -  coagulation factor ii (thrombin) receptor-like 1, TRIM22  -  tripartite motif containing 22, BMP7  -  bone morphogenetic protein 7, MAPK8IP3  -  mitogen-activated protein kinase 8 interacting protein 3, CITED2  -  cbp/p300-interacting transactivator, with glu/asp-rich carboxy-terminal domain, 2, CXCR4  -  chemokine (c-x-c motif) receptor 4, FGFR3  -  fibroblast growth factor receptor 3, ACVR2A  -  activin a receptor, type iia, TRIM62  -  tripartite motif containing 62, KIAA1161  -  kiaa1161, LRP6  -  low density lipoprotein receptor-related protein 6, PDGFRA  -  platelet-derived growth factor receptor, alpha polypeptide, DLL1  -  delta-like 1 (drosophila), EGR1  -  early growth response 1, SEMA5A  -  sema domain, seven thrombospondin repeats (type 1 and type 1-like), transmembrane domain (tm) and short cytoplasmic domain, (semaphorin) 5a, NFATC4  -  nuclear factor of activated t-cells, cytoplasmic, calcineurin-dependent 4, FZD7  -  frizzled family receptor 7, ADA  -  adenosine deaminase, MAP2K5  -  mitogen-activated protein kinase kinase 5, MAP2K6  -  mitogen-activated protein kinase kinase 6, TNFSF10  -  tumor necrosis factor (ligand) superfamily, member 10, IL31RA  -  interleukin 31 receptor a, ITPKB  -  inositol-trisphosphate 3-kinase b, MAP3K1  -  mitogen-activated protein kinase kinase kinase 1, e3 ubiquitin protein ligase, TGFBR1  -  transforming growth factor, beta receptor 1, MAPK10  -  mitogen-activated protein kinase 10, RUNX3  -  runt-related transcription factor 3, TGFB1I1  -  transforming growth factor beta 1 induced transcript 1, S100A4  -  s100 calcium binding protein a4, SPRY2  -  sprouty homolog 2 (drosophila), CDKN1C  -  cyclin-dependent kinase inhibitor 1c (p57, kip2), TP53INP1  -  tumor protein p53 inducible nuclear protein 1, ZEB2  -  zinc finger e-box binding homeobox 2, PELI1  -  pellino e3 ubiquitin protein ligase 1, AFAP1L2  -  actin filament associated protein 1-like 2, PELI2  -  pellino e3 ubiquitin protein ligase family member 2, EPHA4  -  eph receptor a4, BAMBI  -  bmp and activin membrane-bound inhibitor, BCL10  -  b-cell cll/lymphoma 10, SULF2  -  sulfatase 2, CYR61  -  cysteine-rich, angiogenic inducer, 61, TNFRSF19  -  tumor necrosis factor receptor superfamily, member 19, CSPG4  -  chondroitin sulfate proteoglycan 4, SH3BGRL  -  sh3 domain binding glutamic acid-rich protein like, GAS1  -  growth arrest-specific 1]"
GO:0007165	signal transduction	2.13E-07	4.40E-05	1.4	16376	3917	548	183	"[A2M  -  alpha-2-macroglobulin, AKAP9  -  a kinase (prka) anchor protein (yotiao) 9, CAB39L  -  calcium binding protein 39-like, PAX6  -  paired box 6, MAP3K8  -  mitogen-activated protein kinase kinase kinase 8, F11R  -  f11 receptor, RGR  -  retinal g protein coupled receptor, GSN  -  gelsolin, MICAL1  -  microtubule associated monooxygenase, calponin and lim domain containing 1, RAB8B  -  rab8b, member ras oncogene family, LIFR  -  leukemia inhibitory factor receptor alpha, SDCBP  -  syndecan binding protein (syntenin), DCX  -  doublecortin, GAB2  -  grb2-associated binding protein 2, GCNT2  -  glucosaminyl (n-acetyl) transferase 2, i-branching enzyme (i blood group), LPAR6  -  lysophosphatidic acid receptor 6, TRPS1  -  trichorhinophalangeal syndrome i, DKK1  -  dickkopf wnt signaling pathway inhibitor 1, PHLPP1  -  ph domain and leucine rich repeat protein phosphatase 1, NCAM1  -  neural cell adhesion molecule 1, APC  -  adenomatous polyposis coli, DACT3  -  dishevelled-binding antagonist of beta-catenin 3, KLF9  -  kruppel-like factor 9, CDC42EP4  -  cdc42 effector protein (rho gtpase binding) 4, PIAS1  -  protein inhibitor of activated stat, 1, KSR1  -  kinase suppressor of ras 1, RLBP1  -  retinaldehyde binding protein 1, APCDD1  -  adenomatosis polyposis coli down-regulated 1, MYO10  -  myosin x, RAB3D  -  rab3d, member ras oncogene family, PLP1  -  proteolipid protein 1, NCALD  -  neurocalcin delta, GNG2  -  guanine nucleotide binding protein (g protein), gamma 2, PLXNA2  -  plexin a2, CPE  -  carboxypeptidase e, EPS8L1  -  eps8-like 1, CYTL1  -  cytokine-like 1, PLCG2  -  phospholipase c, gamma 2 (phosphatidylinositol-specific), FKBP1B  -  fk506 binding protein 1b, 12.6 kda, PLCD1  -  phospholipase c, delta 1, AKAP13  -  a kinase (prka) anchor protein 13, KDM3A  -  lysine (k)-specific demethylase 3a, DOCK10  -  dedicator of cytokinesis 10, KAT2B  -  k(lysine) acetyltransferase 2b, DUSP10  -  dual specificity phosphatase 10, C1orf85  -  chromosome 1 open reading frame 85, BMP7  -  bone morphogenetic protein 7, SCG2  -  secretogranin ii, FGF14  -  fibroblast growth factor 14, CXCR4  -  chemokine (c-x-c motif) receptor 4, FGFR3  -  fibroblast growth factor receptor 3, STK38L  -  serine/threonine kinase 38 like, ACVR2A  -  activin a receptor, type iia, PTCH1  -  patched 1, JMY  -  junction mediating and regulatory protein, p53 cofactor, PDGFRA  -  platelet-derived growth factor receptor, alpha polypeptide, DLL1  -  delta-like 1 (drosophila), AHRR  -  aryl-hydrocarbon receptor repressor, EGR1  -  early growth response 1, ENPP2  -  ectonucleotide pyrophosphatase/phosphodiesterase 2, FZD7  -  frizzled family receptor 7, FZD6  -  frizzled family receptor 6, GPSM2  -  g-protein signaling modulator 2, ADCY8  -  adenylate cyclase 8 (brain), GPC4  -  glypican 4, IL31RA  -  interleukin 31 receptor a, GPR162  -  g protein-coupled receptor 162, TCF7L1  -  transcription factor 7-like 1 (t-cell specific, hmg-box), RND3  -  rho family gtpase 3, AMOTL2  -  angiomotin like 2, MAP3K1  -  mitogen-activated protein kinase kinase kinase 1, e3 ubiquitin protein ligase, ADCY2  -  adenylate cyclase 2 (brain), CTDSP2  -  ctd (carboxy-terminal domain, rna polymerase ii, polypeptide a) small phosphatase 2, AKAP7  -  a kinase (prka) anchor protein 7, MAML3  -  mastermind-like 3 (drosophila), RORB  -  rar-related orphan receptor b, SPRY2  -  sprouty homolog 2 (drosophila), S100A6  -  s100 calcium binding protein a6, CDKN1B  -  cyclin-dependent kinase inhibitor 1b (p27, kip1), FAT4  -  fat atypical cadherin 4, PPP1R15A  -  protein phosphatase 1, regulatory subunit 15a, DAPK1  -  death-associated protein kinase 1, BCL10  -  b-cell cll/lymphoma 10, SULF2  -  sulfatase 2, TIPARP  -  tcdd-inducible poly(adp-ribose) polymerase, GNAI2  -  guanine nucleotide binding protein (g protein), alpha inhibiting activity polypeptide 2, PDE2A  -  phosphodiesterase 2a, cgmp-stimulated, TNFRSF19  -  tumor necrosis factor receptor superfamily, member 19, KLF6  -  kruppel-like factor 6, ADM  -  adrenomedullin, PTPRD  -  protein tyrosine phosphatase, receptor type, d, ARHGAP9  -  rho gtpase activating protein 9, ZFAND5  -  zinc finger, an1-type domain 5, PAK6  -  p21 protein (cdc42/rac)-activated kinase 6, HES5  -  hairy and enhancer of split 5 (drosophila), IFIT2  -  interferon-induced protein with tetratricopeptide repeats 2, CAPS  -  calcyphosine, IFIT1  -  interferon-induced protein with tetratricopeptide repeats 1, TTC21B  -  tetratricopeptide repeat domain 21b, IFIT3  -  interferon-induced protein with tetratricopeptide repeats 3, CAPN3  -  calpain 3, (p94), ARID5B  -  at rich interactive domain 5b (mrf1-like), TLE1  -  transducin-like enhancer of split 1 (e(sp1) homolog, drosophila), ITGB1BP2  -  integrin beta 1 binding protein (melusin) 2, CTGF  -  connective tissue growth factor, TLE4  -  transducin-like enhancer of split 4 (e(sp1) homolog, drosophila), NOTCH4  -  notch 4, JAG1  -  jagged 1, AGT  -  angiotensinogen (serpin peptidase inhibitor, clade a, member 8), CHN2  -  chimerin 2, SEMA6A  -  sema domain, transmembrane domain (tm), and cytoplasmic domain, (semaphorin) 6a, CHL1  -  cell adhesion molecule l1-like, INSIG2  -  insulin induced gene 2, PILRB  -  paired immunoglobin-like type 2 receptor beta, DOCK6  -  dedicator of cytokinesis 6, RPE65  -  retinal pigment epithelium-specific protein 65kda, WSB1  -  wd repeat and socs box containing 1, HDAC5  -  histone deacetylase 5, ATF3  -  activating transcription factor 3, HHAT  -  hedgehog acyltransferase, CTSK  -  cathepsin k, DUSP4  -  dual specificity phosphatase 4, SPSB3  -  spla/ryanodine receptor domain and socs box containing 3, HEY1  -  hairy/enhancer-of-split related with yrpw motif 1, GPR12  -  g protein-coupled receptor 12, NFKBIA  -  nuclear factor of kappa light polypeptide gene enhancer in b-cells inhibitor, alpha, GPR18  -  g protein-coupled receptor 18, ACKR3  -  atypical chemokine receptor 3, TTBK2  -  tau tubulin kinase 2, NKX6-1  -  nk6 homeobox 1, GPER1  -  g protein-coupled estrogen receptor 1, IFIH1  -  interferon induced with helicase c domain 1, DUSP1  -  dual specificity phosphatase 1, F2R  -  coagulation factor ii (thrombin) receptor, FYN  -  fyn oncogene related to src, fgr, yes, F2RL1  -  coagulation factor ii (thrombin) receptor-like 1, FZD2  -  frizzled family receptor 2, CITED2  -  cbp/p300-interacting transactivator, with glu/asp-rich carboxy-terminal domain, 2, HBP1  -  hmg-box transcription factor 1, SMOC1  -  sparc related modular calcium binding 1, LRP6  -  low density lipoprotein receptor-related protein 6, CXXC4  -  cxxc finger protein 4, NEDD9  -  neural precursor cell expressed, developmentally down-regulated 9, DLL3  -  delta-like 3 (drosophila), PIK3R1  -  phosphoinositide-3-kinase, regulatory subunit 1 (alpha), SPARCL1  -  sparc-like 1 (hevin), TFDP2  -  transcription factor dp-2 (e2f dimerization partner 2), NFATC4  -  nuclear factor of activated t-cells, cytoplasmic, calcineurin-dependent 4, PDGFD  -  platelet derived growth factor d, NR2F1  -  nuclear receptor subfamily 2, group f, member 1, MAP2K5  -  mitogen-activated protein kinase kinase 5, RASD1  -  ras, dexamethasone-induced 1, MAP2K6  -  mitogen-activated protein kinase kinase 6, TNFSF10  -  tumor necrosis factor (ligand) superfamily, member 10, GRIA3  -  glutamate receptor, ionotropic, ampa 3, ITPKB  -  inositol-trisphosphate 3-kinase b, TPP1  -  tripeptidyl peptidase i, TGFBR1  -  transforming growth factor, beta receptor 1, MAPK10  -  mitogen-activated protein kinase 10, CBLB  -  cbl proto-oncogene b, e3 ubiquitin protein ligase, FGD3  -  fyve, rhogef and ph domain containing 3, ARHGEF4  -  rho guanine nucleotide exchange factor (gef) 4, TGFB1I1  -  transforming growth factor beta 1 induced transcript 1, ATP6V0E2  -  atpase, h+ transporting v0 subunit e2, EPHB1  -  eph receptor b1, PELI1  -  pellino e3 ubiquitin protein ligase 1, PELI2  -  pellino e3 ubiquitin protein ligase family member 2, TGIF1  -  tgfb-induced factor homeobox 1, EPHA4  -  eph receptor a4, BAMBI  -  bmp and activin membrane-bound inhibitor, DTX4  -  deltex homolog 4 (drosophila), PIK3CA  -  phosphatidylinositol-4,5-bisphosphate 3-kinase, catalytic subunit alpha, BOC  -  boc cell adhesion associated, oncogene regulated, FOS  -  fbj murine osteosarcoma viral oncogene homolog, PLCXD2  -  phosphatidylinositol-specific phospholipase c, x domain containing 2, PIK3C2B  -  phosphatidylinositol-4-phosphate 3-kinase, catalytic subunit type 2 beta, NR4A3  -  nuclear receptor subfamily 4, group a, member 3, ANXA1  -  annexin a1, PRKAR2B  -  protein kinase, camp-dependent, regulatory, type ii, beta, CSPG4  -  chondroitin sulfate proteoglycan 4, NR1D2  -  nuclear receptor subfamily 1, group d, member 2, NR4A1  -  nuclear receptor subfamily 4, group a, member 1, SH3GL2  -  sh3-domain grb2-like 2]"
GO:0008284	positive regulation of cell proliferation	2.55E-07	5.18E-05	2.16	16376	692	548	50	"[HES5  -  hairy and enhancer of split 5 (drosophila), PAX6  -  paired box 6, LIFR  -  leukemia inhibitory factor receptor alpha, CTGF  -  connective tissue growth factor, PBX1  -  pre-b-cell leukemia homeobox 1, GCNT2  -  glucosaminyl (n-acetyl) transferase 2, i-branching enzyme (i blood group), GAB2  -  grb2-associated binding protein 2, AGT  -  angiotensinogen (serpin peptidase inhibitor, clade a, member 8), ATF3  -  activating transcription factor 3, KLF5  -  kruppel-like factor 5 (intestinal), ID2  -  inhibitor of dna binding 2, dominant negative helix-loop-helix protein, TSPYL5  -  tspy-like 5, EGR3  -  early growth response 3, NRARP  -  notch-regulated ankyrin repeat protein, FOXP2  -  forkhead box p2, ALDH3A1  -  aldehyde dehydrogenase 3 family, member a1, EYA1  -  eyes absent homolog 1 (drosophila), GPER1  -  g protein-coupled estrogen receptor 1, OSR2  -  odd-skipped related 2 (drosophila), F2R  -  coagulation factor ii (thrombin) receptor, TSC22D1  -  tsc22 domain family, member 1, SCG2  -  secretogranin ii, PROX1  -  prospero homeobox 1, FGFR3  -  fibroblast growth factor receptor 3, LRP6  -  low density lipoprotein receptor-related protein 6, PDGFRA  -  platelet-derived growth factor receptor, alpha polypeptide, EGR1  -  early growth response 1, SEMA5A  -  sema domain, seven thrombospondin repeats (type 1 and type 1-like), transmembrane domain (tm) and short cytoplasmic domain, (semaphorin) 5a, HAS2  -  hyaluronan synthase 2, TWIST1  -  twist basic helix-loop-helix transcription factor 1, FZD7  -  frizzled family receptor 7, ADA  -  adenosine deaminase, MAP2K5  -  mitogen-activated protein kinase kinase 5, ST8SIA1  -  st8 alpha-n-acetyl-neuraminide alpha-2,8-sialyltransferase 1, IL31RA  -  interleukin 31 receptor a, TGFBR1  -  transforming growth factor, beta receptor 1, INSM1  -  insulinoma-associated 1, S100A6  -  s100 calcium binding protein a6, PELI1  -  pellino e3 ubiquitin protein ligase 1, CDKN1B  -  cyclin-dependent kinase inhibitor 1b (p27, kip1), TGIF1  -  tgfb-induced factor homeobox 1, BAMBI  -  bmp and activin membrane-bound inhibitor, GNAI2  -  guanine nucleotide binding protein (g protein), alpha inhibiting activity polypeptide 2, TBC1D8  -  tbc1 domain family, member 8 (with gram domain), CYR61  -  cysteine-rich, angiogenic inducer, 61, THBS4  -  thrombospondin 4, TSPAN31  -  tetraspanin 31, ADM  -  adrenomedullin, NR4A1  -  nuclear receptor subfamily 4, group a, member 1, GAS1  -  growth arrest-specific 1]"
GO:0010468	regulation of gene expression	2.84E-07	5.68E-05	1.39	16376	3879	548	181	"[CREB5  -  camp responsive element binding protein 5, A2M  -  alpha-2-macroglobulin, TAGLN3  -  transgelin 3, PAIP1  -  poly(a) binding protein interacting protein 1, FN1  -  fibronectin 1, ZNF638  -  zinc finger protein 638, TSHZ2  -  teashirt zinc finger homeobox 2, PAX6  -  paired box 6, RFX4  -  regulatory factor x, 4 (influences hla class ii expression), MICAL1  -  microtubule associated monooxygenase, calponin and lim domain containing 1, RFX3  -  regulatory factor x, 3 (influences hla class ii expression), SSBP2  -  single-stranded dna binding protein 2, STXBP5  -  syntaxin binding protein 5 (tomosyn), PBX1  -  pre-b-cell leukemia homeobox 1, PNRC1  -  proline-rich nuclear receptor coactivator 1, GCNT2  -  glucosaminyl (n-acetyl) transferase 2, i-branching enzyme (i blood group), TRPS1  -  trichorhinophalangeal syndrome i, ZNF518A  -  zinc finger protein 518a, DKK1  -  dickkopf wnt signaling pathway inhibitor 1, VEZF1  -  vascular endothelial zinc finger 1, PBXIP1  -  pre-b-cell leukemia homeobox interacting protein 1, EN1  -  engrailed homeobox 1, BTG1  -  b-cell translocation gene 1, anti-proliferative, ZNF521  -  zinc finger protein 521, CD109  -  cd109 molecule, KLF5  -  kruppel-like factor 5 (intestinal), KLF9  -  kruppel-like factor 9, PIAS1  -  protein inhibitor of activated stat, 1, PLP1  -  proteolipid protein 1, EGR3  -  early growth response 3, ZNF548  -  zinc finger protein 548, ELAVL2  -  elav (embryonic lethal, abnormal vision, drosophila)-like 2 (hu antigen b), SERPINB1  -  serpin peptidase inhibitor, clade b (ovalbumin), member 1, CYTL1  -  cytokine-like 1, ZNF426  -  zinc finger protein 426, HES4  -  hairy and enhancer of split 4 (drosophila), PLCG2  -  phospholipase c, gamma 2 (phosphatidylinositol-specific), ELF1  -  e74-like factor 1 (ets domain transcription factor), CBX4  -  chromobox homolog 4, APOBEC3F  -  apolipoprotein b mrna editing enzyme, catalytic polypeptide-like 3f, KDM3A  -  lysine (k)-specific demethylase 3a, KAT2B  -  k(lysine) acetyltransferase 2b, TRIM22  -  tripartite motif containing 22, TSC22D1  -  tsc22 domain family, member 1, C1orf85  -  chromosome 1 open reading frame 85, BMP7  -  bone morphogenetic protein 7, FGFR3  -  fibroblast growth factor receptor 3, ACVR2A  -  activin a receptor, type iia, ATXN1  -  ataxin 1, PTCH1  -  patched 1, JMY  -  junction mediating and regulatory protein, p53 cofactor, DLL1  -  delta-like 1 (drosophila), AHRR  -  aryl-hydrocarbon receptor repressor, EGR1  -  early growth response 1, FZD7  -  frizzled family receptor 7, MXI1  -  max interactor 1, dimerization protein, FZD6  -  frizzled family receptor 6, C1orf51  -  chromosome 1 open reading frame 51, TP53INP2  -  tumor protein p53 inducible nuclear protein 2, PTBP2  -  polypyrimidine tract binding protein 2, SERPINF1  -  serpin peptidase inhibitor, clade f (alpha-2 antiplasmin, pigment epithelium derived factor), member 1, MYCL  -  v-myc avian myelocytomatosis viral oncogene lung carcinoma derived homolog, IL31RA  -  interleukin 31 receptor a, TCF7L1  -  transcription factor 7-like 1 (t-cell specific, hmg-box), CREBRF  -  creb3 regulatory factor, MAML3  -  mastermind-like 3 (drosophila), RORB  -  rar-related orphan receptor b, EBF1  -  early b-cell factor 1, INSM1  -  insulinoma-associated 1, ZBTB24  -  zinc finger and btb domain containing 24, CDKN1C  -  cyclin-dependent kinase inhibitor 1c (p57, kip2), SPRY2  -  sprouty homolog 2 (drosophila), ZEB2  -  zinc finger e-box binding homeobox 2, AFAP1L2  -  actin filament associated protein 1-like 2, CDKN1B  -  cyclin-dependent kinase inhibitor 1b (p27, kip1), SOX6  -  sry (sex determining region y)-box 6, PPP1R15A  -  protein phosphatase 1, regulatory subunit 15a, MED18  -  mediator complex subunit 18, DAPK1  -  death-associated protein kinase 1, BCL10  -  b-cell cll/lymphoma 10, TIPARP  -  tcdd-inducible poly(adp-ribose) polymerase, PDE2A  -  phosphodiesterase 2a, cgmp-stimulated, SATB1  -  satb homeobox 1, DACH1  -  dachshund homolog 1 (drosophila), KLF6  -  kruppel-like factor 6, JHDM1D  -  jumonji c domain containing histone demethylase 1 homolog d (s. cerevisiae), PAK6  -  p21 protein (cdc42/rac)-activated kinase 6, KAT7  -  k(lysine) acetyltransferase 7, HES5  -  hairy and enhancer of split 5 (drosophila), CBFA2T2  -  core-binding factor, runt domain, alpha subunit 2; translocated to, 2, COG3  -  component of oligomeric golgi complex 3, TTC21B  -  tetratricopeptide repeat domain 21b, TIMP2  -  timp metallopeptidase inhibitor 2, TIMP4  -  timp metallopeptidase inhibitor 4, CAPN3  -  calpain 3, (p94), EPC2  -  enhancer of polycomb homolog 2 (drosophila), ARID5B  -  at rich interactive domain 5b (mrf1-like), TLE1  -  transducin-like enhancer of split 1 (e(sp1) homolog, drosophila), CTGF  -  connective tissue growth factor, TLE4  -  transducin-like enhancer of split 4 (e(sp1) homolog, drosophila), NOTCH4  -  notch 4, JAG1  -  jagged 1, AGT  -  angiotensinogen (serpin peptidase inhibitor, clade a, member 8), KDM5B  -  lysine (k)-specific demethylase 5b, INSIG2  -  insulin induced gene 2, RPE65  -  retinal pigment epithelium-specific protein 65kda, HDAC5  -  histone deacetylase 5, ATF3  -  activating transcription factor 3, BAZ2B  -  bromodomain adjacent to zinc finger domain, 2b, ID2  -  inhibitor of dna binding 2, dominant negative helix-loop-helix protein, ID3  -  inhibitor of dna binding 3, dominant negative helix-loop-helix protein, CHD2  -  chromodomain helicase dna binding protein 2, HEY1  -  hairy/enhancer-of-split related with yrpw motif 1, BACH2  -  btb and cnc homology 1, basic leucine zipper transcription factor 2, EID2B  -  ep300 interacting inhibitor of differentiation 2b, NFKBIA  -  nuclear factor of kappa light polypeptide gene enhancer in b-cells inhibitor, alpha, NRARP  -  notch-regulated ankyrin repeat protein, MAFF  -  v-maf avian musculoaponeurotic fibrosarcoma oncogene homolog f, ZBTB18  -  zinc finger and btb domain containing 18, FOXP2  -  forkhead box p2, SP8  -  sp8 transcription factor, EYA1  -  eyes absent homolog 1 (drosophila), NKX6-1  -  nk6 homeobox 1, TSC22D3  -  tsc22 domain family, member 3, GPER1  -  g protein-coupled estrogen receptor 1, CCNL1  -  cyclin l1, ZNF641  -  zinc finger protein 641, OSR2  -  odd-skipped related 2 (drosophila), F2R  -  coagulation factor ii (thrombin) receptor, FYN  -  fyn oncogene related to src, fgr, yes, ZNF606  -  zinc finger protein 606, F2RL1  -  coagulation factor ii (thrombin) receptor-like 1, FZD2  -  frizzled family receptor 2, MAPK8IP3  -  mitogen-activated protein kinase 8 interacting protein 3, CITED2  -  cbp/p300-interacting transactivator, with glu/asp-rich carboxy-terminal domain, 2, HBP1  -  hmg-box transcription factor 1, KLF15  -  kruppel-like factor 15, PROX1  -  prospero homeobox 1, EYA4  -  eyes absent homolog 4 (drosophila), TRIM62  -  tripartite motif containing 62, JUND  -  jun d proto-oncogene, IRX1  -  iroquois homeobox 1, KLF2  -  kruppel-like factor 2 (lung), LRP6  -  low density lipoprotein receptor-related protein 6, MORC3  -  morc family cw-type zinc finger 3, PIK3R1  -  phosphoinositide-3-kinase, regulatory subunit 1 (alpha), EPC1  -  enhancer of polycomb homolog 1 (drosophila), MORF4L2  -  mortality factor 4 like 2, TWIST1  -  twist basic helix-loop-helix transcription factor 1, TFDP2  -  transcription factor dp-2 (e2f dimerization partner 2), NFATC4  -  nuclear factor of activated t-cells, cytoplasmic, calcineurin-dependent 4, NR2F1  -  nuclear receptor subfamily 2, group f, member 1, MAP2K5  -  mitogen-activated protein kinase kinase 5, RASD1  -  ras, dexamethasone-induced 1, MAP2K6  -  mitogen-activated protein kinase kinase 6, ETV1  -  ets variant 1, TNFSF10  -  tumor necrosis factor (ligand) superfamily, member 10, RBM24  -  rna binding motif protein 24, TGFBR1  -  transforming growth factor, beta receptor 1, MAPK10  -  mitogen-activated protein kinase 10, RUNX3  -  runt-related transcription factor 3, TGFB1I1  -  transforming growth factor beta 1 induced transcript 1, ZNF711  -  zinc finger protein 711, PELI1  -  pellino e3 ubiquitin protein ligase 1, TP53INP1  -  tumor protein p53 inducible nuclear protein 1, VGLL4  -  vestigial like 4 (drosophila), DNMT3B  -  dna (cytosine-5-)-methyltransferase 3 beta, TGIF1  -  tgfb-induced factor homeobox 1, BAMBI  -  bmp and activin membrane-bound inhibitor, KLF4  -  kruppel-like factor 4 (gut), FOSB  -  fbj murine osteosarcoma viral oncogene homolog b, FOS  -  fbj murine osteosarcoma viral oncogene homolog, CYR61  -  cysteine-rich, angiogenic inducer, 61, NR4A3  -  nuclear receptor subfamily 4, group a, member 3, KLF13  -  kruppel-like factor 13, SGK1  -  serum/glucocorticoid regulated kinase 1, KAT6B  -  k(lysine) acetyltransferase 6b, NR1D2  -  nuclear receptor subfamily 1, group d, member 2, NR4A1  -  nuclear receptor subfamily 4, group a, member 1, GAS1  -  growth arrest-specific 1, ZNF846  -  zinc finger protein 846]"
GO:0007166	cell surface receptor signaling pathway	2.97E-07	5.84E-05	1.55	16376	2329	548	121	"[CAB39L  -  calcium binding protein 39-like, F11R  -  f11 receptor, PAX6  -  paired box 6, RGR  -  retinal g protein coupled receptor, LIFR  -  leukemia inhibitory factor receptor alpha, GAB2  -  grb2-associated binding protein 2, GCNT2  -  glucosaminyl (n-acetyl) transferase 2, i-branching enzyme (i blood group), LPAR6  -  lysophosphatidic acid receptor 6, TRPS1  -  trichorhinophalangeal syndrome i, DKK1  -  dickkopf wnt signaling pathway inhibitor 1, PHLPP1  -  ph domain and leucine rich repeat protein phosphatase 1, NCAM1  -  neural cell adhesion molecule 1, DACT3  -  dishevelled-binding antagonist of beta-catenin 3, APC  -  adenomatous polyposis coli, APCDD1  -  adenomatosis polyposis coli down-regulated 1, PIAS1  -  protein inhibitor of activated stat, 1, MYO10  -  myosin x, PLP1  -  proteolipid protein 1, GNG2  -  guanine nucleotide binding protein (g protein), gamma 2, CPE  -  carboxypeptidase e, PLXNA2  -  plexin a2, PLCG2  -  phospholipase c, gamma 2 (phosphatidylinositol-specific), AKAP13  -  a kinase (prka) anchor protein 13, KAT2B  -  k(lysine) acetyltransferase 2b, BMP7  -  bone morphogenetic protein 7, CXCR4  -  chemokine (c-x-c motif) receptor 4, FGFR3  -  fibroblast growth factor receptor 3, ACVR2A  -  activin a receptor, type iia, PTCH1  -  patched 1, PDGFRA  -  platelet-derived growth factor receptor, alpha polypeptide, DLL1  -  delta-like 1 (drosophila), EGR1  -  early growth response 1, ENPP2  -  ectonucleotide pyrophosphatase/phosphodiesterase 2, FZD7  -  frizzled family receptor 7, FZD6  -  frizzled family receptor 6, GPSM2  -  g-protein signaling modulator 2, ADCY8  -  adenylate cyclase 8 (brain), IL31RA  -  interleukin 31 receptor a, GPR162  -  g protein-coupled receptor 162, TCF7L1  -  transcription factor 7-like 1 (t-cell specific, hmg-box), AMOTL2  -  angiomotin like 2, MAP3K1  -  mitogen-activated protein kinase kinase kinase 1, e3 ubiquitin protein ligase, ADCY2  -  adenylate cyclase 2 (brain), MAML3  -  mastermind-like 3 (drosophila), SPRY2  -  sprouty homolog 2 (drosophila), CDKN1B  -  cyclin-dependent kinase inhibitor 1b (p27, kip1), PPP1R15A  -  protein phosphatase 1, regulatory subunit 15a, DAPK1  -  death-associated protein kinase 1, BCL10  -  b-cell cll/lymphoma 10, TIPARP  -  tcdd-inducible poly(adp-ribose) polymerase, SULF2  -  sulfatase 2, GNAI2  -  guanine nucleotide binding protein (g protein), alpha inhibiting activity polypeptide 2, TNFRSF19  -  tumor necrosis factor receptor superfamily, member 19, KLF6  -  kruppel-like factor 6, PTPRD  -  protein tyrosine phosphatase, receptor type, d, ZFAND5  -  zinc finger, an1-type domain 5, HES5  -  hairy and enhancer of split 5 (drosophila), IFIT2  -  interferon-induced protein with tetratricopeptide repeats 2, IFIT1  -  interferon-induced protein with tetratricopeptide repeats 1, TTC21B  -  tetratricopeptide repeat domain 21b, IFIT3  -  interferon-induced protein with tetratricopeptide repeats 3, ARID5B  -  at rich interactive domain 5b (mrf1-like), TLE1  -  transducin-like enhancer of split 1 (e(sp1) homolog, drosophila), CTGF  -  connective tissue growth factor, NOTCH4  -  notch 4, TLE4  -  transducin-like enhancer of split 4 (e(sp1) homolog, drosophila), JAG1  -  jagged 1, AGT  -  angiotensinogen (serpin peptidase inhibitor, clade a, member 8), SEMA6A  -  sema domain, transmembrane domain (tm), and cytoplasmic domain, (semaphorin) 6a, PILRB  -  paired immunoglobin-like type 2 receptor beta, RPE65  -  retinal pigment epithelium-specific protein 65kda, HDAC5  -  histone deacetylase 5, HHAT  -  hedgehog acyltransferase, DUSP4  -  dual specificity phosphatase 4, HEY1  -  hairy/enhancer-of-split related with yrpw motif 1, GPR12  -  g protein-coupled receptor 12, NFKBIA  -  nuclear factor of kappa light polypeptide gene enhancer in b-cells inhibitor, alpha, GPR18  -  g protein-coupled receptor 18, ACKR3  -  atypical chemokine receptor 3, NKX6-1  -  nk6 homeobox 1, TTBK2  -  tau tubulin kinase 2, GPER1  -  g protein-coupled estrogen receptor 1, F2R  -  coagulation factor ii (thrombin) receptor, FYN  -  fyn oncogene related to src, fgr, yes, F2RL1  -  coagulation factor ii (thrombin) receptor-like 1, FZD2  -  frizzled family receptor 2, CITED2  -  cbp/p300-interacting transactivator, with glu/asp-rich carboxy-terminal domain, 2, HBP1  -  hmg-box transcription factor 1, LRP6  -  low density lipoprotein receptor-related protein 6, CXXC4  -  cxxc finger protein 4, NEDD9  -  neural precursor cell expressed, developmentally down-regulated 9, DLL3  -  delta-like 3 (drosophila), PIK3R1  -  phosphoinositide-3-kinase, regulatory subunit 1 (alpha), TFDP2  -  transcription factor dp-2 (e2f dimerization partner 2), PDGFD  -  platelet derived growth factor d, RASD1  -  ras, dexamethasone-induced 1, MAP2K5  -  mitogen-activated protein kinase kinase 5, GRIA3  -  glutamate receptor, ionotropic, ampa 3, ITPKB  -  inositol-trisphosphate 3-kinase b, MAPK10  -  mitogen-activated protein kinase 10, TGFBR1  -  transforming growth factor, beta receptor 1, CBLB  -  cbl proto-oncogene b, e3 ubiquitin protein ligase, FGD3  -  fyve, rhogef and ph domain containing 3, ARHGEF4  -  rho guanine nucleotide exchange factor (gef) 4, TGFB1I1  -  transforming growth factor beta 1 induced transcript 1, ATP6V0E2  -  atpase, h+ transporting v0 subunit e2, EPHB1  -  eph receptor b1, PELI1  -  pellino e3 ubiquitin protein ligase 1, PELI2  -  pellino e3 ubiquitin protein ligase family member 2, TGIF1  -  tgfb-induced factor homeobox 1, EPHA4  -  eph receptor a4, BAMBI  -  bmp and activin membrane-bound inhibitor, DTX4  -  deltex homolog 4 (drosophila), PIK3CA  -  phosphatidylinositol-4,5-bisphosphate 3-kinase, catalytic subunit alpha, BOC  -  boc cell adhesion associated, oncogene regulated, FOS  -  fbj murine osteosarcoma viral oncogene homolog, ANXA1  -  annexin a1, CSPG4  -  chondroitin sulfate proteoglycan 4, PRKAR2B  -  protein kinase, camp-dependent, regulatory, type ii, beta, NR4A1  -  nuclear receptor subfamily 4, group a, member 1, SH3GL2  -  sh3-domain grb2-like 2]"
GO:1902679	negative regulation of RNA biosynthetic process	3.45E-07	6.68E-05	1.99	16376	887	548	59	"[CBFA2T2  -  core-binding factor, runt domain, alpha subunit 2; translocated to, 2, HES5  -  hairy and enhancer of split 5 (drosophila), TAGLN3  -  transgelin 3, CAPN3  -  calpain 3, (p94), ARID5B  -  at rich interactive domain 5b (mrf1-like), TLE1  -  transducin-like enhancer of split 1 (e(sp1) homolog, drosophila), RFX3  -  regulatory factor x, 3 (influences hla class ii expression), TLE4  -  transducin-like enhancer of split 4 (e(sp1) homolog, drosophila), TRPS1  -  trichorhinophalangeal syndrome i, KDM5B  -  lysine (k)-specific demethylase 5b, DKK1  -  dickkopf wnt signaling pathway inhibitor 1, PBXIP1  -  pre-b-cell leukemia homeobox interacting protein 1, ATF3  -  activating transcription factor 3, HDAC5  -  histone deacetylase 5, ID2  -  inhibitor of dna binding 2, dominant negative helix-loop-helix protein, ID3  -  inhibitor of dna binding 3, dominant negative helix-loop-helix protein, PIAS1  -  protein inhibitor of activated stat, 1, HEY1  -  hairy/enhancer-of-split related with yrpw motif 1, NRARP  -  notch-regulated ankyrin repeat protein, FOXP2  -  forkhead box p2, ZBTB18  -  zinc finger and btb domain containing 18, NKX6-1  -  nk6 homeobox 1, CBX4  -  chromobox homolog 4, TSC22D3  -  tsc22 domain family, member 3, OSR2  -  odd-skipped related 2 (drosophila), BMP7  -  bone morphogenetic protein 7, CITED2  -  cbp/p300-interacting transactivator, with glu/asp-rich carboxy-terminal domain, 2, PROX1  -  prospero homeobox 1, FGFR3  -  fibroblast growth factor receptor 3, ATXN1  -  ataxin 1, TRIM62  -  tripartite motif containing 62, PTCH1  -  patched 1, AHRR  -  aryl-hydrocarbon receptor repressor, EGR1  -  early growth response 1, EPC1  -  enhancer of polycomb homolog 1 (drosophila), TWIST1  -  twist basic helix-loop-helix transcription factor 1, MXI1  -  max interactor 1, dimerization protein, NR2F1  -  nuclear receptor subfamily 2, group f, member 1, C1orf51  -  chromosome 1 open reading frame 51, MAP2K5  -  mitogen-activated protein kinase kinase 5, RASD1  -  ras, dexamethasone-induced 1, TCF7L1  -  transcription factor 7-like 1 (t-cell specific, hmg-box), CREBRF  -  creb3 regulatory factor, RUNX3  -  runt-related transcription factor 3, RORB  -  rar-related orphan receptor b, INSM1  -  insulinoma-associated 1, CDKN1C  -  cyclin-dependent kinase inhibitor 1c (p57, kip2), CDKN1B  -  cyclin-dependent kinase inhibitor 1b (p27, kip1), ZEB2  -  zinc finger e-box binding homeobox 2, SOX6  -  sry (sex determining region y)-box 6, DNMT3B  -  dna (cytosine-5-)-methyltransferase 3 beta, TGIF1  -  tgfb-induced factor homeobox 1, KLF4  -  kruppel-like factor 4 (gut), FOSB  -  fbj murine osteosarcoma viral oncogene homolog b, PDE2A  -  phosphodiesterase 2a, cgmp-stimulated, SATB1  -  satb homeobox 1, DACH1  -  dachshund homolog 1 (drosophila), KAT6B  -  k(lysine) acetyltransferase 6b, NR1D2  -  nuclear receptor subfamily 1, group d, member 2]"
GO:0045892	"negative regulation of transcription, DNA-templated"	4.06E-07	7.74E-05	1.99	16376	870	548	58	"[CBFA2T2  -  core-binding factor, runt domain, alpha subunit 2; translocated to, 2, HES5  -  hairy and enhancer of split 5 (drosophila), TAGLN3  -  transgelin 3, CAPN3  -  calpain 3, (p94), ARID5B  -  at rich interactive domain 5b (mrf1-like), RFX3  -  regulatory factor x, 3 (influences hla class ii expression), TLE1  -  transducin-like enhancer of split 1 (e(sp1) homolog, drosophila), TLE4  -  transducin-like enhancer of split 4 (e(sp1) homolog, drosophila), TRPS1  -  trichorhinophalangeal syndrome i, KDM5B  -  lysine (k)-specific demethylase 5b, DKK1  -  dickkopf wnt signaling pathway inhibitor 1, PBXIP1  -  pre-b-cell leukemia homeobox interacting protein 1, ATF3  -  activating transcription factor 3, HDAC5  -  histone deacetylase 5, ID2  -  inhibitor of dna binding 2, dominant negative helix-loop-helix protein, ID3  -  inhibitor of dna binding 3, dominant negative helix-loop-helix protein, PIAS1  -  protein inhibitor of activated stat, 1, HEY1  -  hairy/enhancer-of-split related with yrpw motif 1, NRARP  -  notch-regulated ankyrin repeat protein, FOXP2  -  forkhead box p2, ZBTB18  -  zinc finger and btb domain containing 18, NKX6-1  -  nk6 homeobox 1, CBX4  -  chromobox homolog 4, TSC22D3  -  tsc22 domain family, member 3, OSR2  -  odd-skipped related 2 (drosophila), BMP7  -  bone morphogenetic protein 7, CITED2  -  cbp/p300-interacting transactivator, with glu/asp-rich carboxy-terminal domain, 2, PROX1  -  prospero homeobox 1, FGFR3  -  fibroblast growth factor receptor 3, ATXN1  -  ataxin 1, PTCH1  -  patched 1, AHRR  -  aryl-hydrocarbon receptor repressor, EGR1  -  early growth response 1, EPC1  -  enhancer of polycomb homolog 1 (drosophila), TWIST1  -  twist basic helix-loop-helix transcription factor 1, MXI1  -  max interactor 1, dimerization protein, NR2F1  -  nuclear receptor subfamily 2, group f, member 1, C1orf51  -  chromosome 1 open reading frame 51, MAP2K5  -  mitogen-activated protein kinase kinase 5, RASD1  -  ras, dexamethasone-induced 1, TCF7L1  -  transcription factor 7-like 1 (t-cell specific, hmg-box), CREBRF  -  creb3 regulatory factor, RUNX3  -  runt-related transcription factor 3, RORB  -  rar-related orphan receptor b, INSM1  -  insulinoma-associated 1, CDKN1C  -  cyclin-dependent kinase inhibitor 1c (p57, kip2), CDKN1B  -  cyclin-dependent kinase inhibitor 1b (p27, kip1), ZEB2  -  zinc finger e-box binding homeobox 2, SOX6  -  sry (sex determining region y)-box 6, DNMT3B  -  dna (cytosine-5-)-methyltransferase 3 beta, TGIF1  -  tgfb-induced factor homeobox 1, KLF4  -  kruppel-like factor 4 (gut), FOSB  -  fbj murine osteosarcoma viral oncogene homolog b, PDE2A  -  phosphodiesterase 2a, cgmp-stimulated, SATB1  -  satb homeobox 1, DACH1  -  dachshund homolog 1 (drosophila), KAT6B  -  k(lysine) acetyltransferase 6b, NR1D2  -  nuclear receptor subfamily 1, group d, member 2]"
GO:0010629	negative regulation of gene expression	4.38E-07	8.22E-05	1.93	16376	958	548	62	"[CBFA2T2  -  core-binding factor, runt domain, alpha subunit 2; translocated to, 2, HES5  -  hairy and enhancer of split 5 (drosophila), TAGLN3  -  transgelin 3, CAPN3  -  calpain 3, (p94), ARID5B  -  at rich interactive domain 5b (mrf1-like), TLE1  -  transducin-like enhancer of split 1 (e(sp1) homolog, drosophila), RFX3  -  regulatory factor x, 3 (influences hla class ii expression), CTGF  -  connective tissue growth factor, TLE4  -  transducin-like enhancer of split 4 (e(sp1) homolog, drosophila), TRPS1  -  trichorhinophalangeal syndrome i, KDM5B  -  lysine (k)-specific demethylase 5b, DKK1  -  dickkopf wnt signaling pathway inhibitor 1, PBXIP1  -  pre-b-cell leukemia homeobox interacting protein 1, ATF3  -  activating transcription factor 3, HDAC5  -  histone deacetylase 5, ID2  -  inhibitor of dna binding 2, dominant negative helix-loop-helix protein, ID3  -  inhibitor of dna binding 3, dominant negative helix-loop-helix protein, PIAS1  -  protein inhibitor of activated stat, 1, HEY1  -  hairy/enhancer-of-split related with yrpw motif 1, NRARP  -  notch-regulated ankyrin repeat protein, FOXP2  -  forkhead box p2, ZBTB18  -  zinc finger and btb domain containing 18, NKX6-1  -  nk6 homeobox 1, CBX4  -  chromobox homolog 4, GPER1  -  g protein-coupled estrogen receptor 1, TSC22D3  -  tsc22 domain family, member 3, FYN  -  fyn oncogene related to src, fgr, yes, OSR2  -  odd-skipped related 2 (drosophila), BMP7  -  bone morphogenetic protein 7, CITED2  -  cbp/p300-interacting transactivator, with glu/asp-rich carboxy-terminal domain, 2, PROX1  -  prospero homeobox 1, FGFR3  -  fibroblast growth factor receptor 3, ATXN1  -  ataxin 1, PTCH1  -  patched 1, AHRR  -  aryl-hydrocarbon receptor repressor, EGR1  -  early growth response 1, EPC1  -  enhancer of polycomb homolog 1 (drosophila), TWIST1  -  twist basic helix-loop-helix transcription factor 1, MXI1  -  max interactor 1, dimerization protein, NR2F1  -  nuclear receptor subfamily 2, group f, member 1, C1orf51  -  chromosome 1 open reading frame 51, MAP2K5  -  mitogen-activated protein kinase kinase 5, RASD1  -  ras, dexamethasone-induced 1, TCF7L1  -  transcription factor 7-like 1 (t-cell specific, hmg-box), CREBRF  -  creb3 regulatory factor, RUNX3  -  runt-related transcription factor 3, RORB  -  rar-related orphan receptor b, INSM1  -  insulinoma-associated 1, CDKN1C  -  cyclin-dependent kinase inhibitor 1c (p57, kip2), ZEB2  -  zinc finger e-box binding homeobox 2, CDKN1B  -  cyclin-dependent kinase inhibitor 1b (p27, kip1), SOX6  -  sry (sex determining region y)-box 6, DNMT3B  -  dna (cytosine-5-)-methyltransferase 3 beta, TGIF1  -  tgfb-induced factor homeobox 1, KLF4  -  kruppel-like factor 4 (gut), TIPARP  -  tcdd-inducible poly(adp-ribose) polymerase, FOSB  -  fbj murine osteosarcoma viral oncogene homolog b, PDE2A  -  phosphodiesterase 2a, cgmp-stimulated, SATB1  -  satb homeobox 1, DACH1  -  dachshund homolog 1 (drosophila), KAT6B  -  k(lysine) acetyltransferase 6b, NR1D2  -  nuclear receptor subfamily 1, group d, member 2]"
[truncated: 395,206 more chars]
