# Supplementary material for: Sox2 acts as a transcriptional repressor in neural stem cells
Source: BMC Neurosci. 2014 Aug 8;15:95. doi: 10.1186/1471-2202-15-95 (PMC4148960; doi:10.1186/1471-2202-15-95)
Supplement: Supplementary file 3 — Additional file 3: Table S3: List of GO terms of genes that decreased in expression when Sox2 was over-expressed in NSCs. N is the total number of genes; B is the total number of genes associated with a specific GO term; n is the flexible cutoff, i.e. the automatically determined number of genes in the ‘target set’ (ie. affected by Sox2 overexpression) and b is the number of genes in the ‘target set’ that are associated with a specific GO term. Enrichment is defined as (b/n)/(B/N). FDR q-value - False Discovery Rate analogue of the p-value. (TXT 346 KB) [file 12868_2014_3786_MOESM3_ESM.txt]

GO Term	Description	P-value	FDR q-value	Enrichment	N	B	n	b	Genes
GO:0000278	mitotic cell cycle	8.86E-33	1.10E-28	5.24	16378	392	590	74	"[CDC6  -  cell division cycle 6, DSN1  -  dsn1, mis12 kinetochore complex component, CDC25A  -  cell division cycle 25a, RFC4  -  replication factor c (activator 1) 4, 37kda, RFC5  -  replication factor c (activator 1) 5, 36.5kda, CDK1  -  cyclin-dependent kinase 1, CCNE2  -  cyclin e2, RFC3  -  replication factor c (activator 1) 3, 38kda, ZWILCH  -  zwilch kinetochore protein, SGOL1  -  shugoshin-like 1 (s. pombe), CDT1  -  chromatin licensing and dna replication factor 1, SPDL1  -  spindle apparatus coiled-coil protein 1, PRIM1  -  primase, dna, polypeptide 1 (49kda), NCAPH  -  non-smc condensin i complex, subunit h, CENPQ  -  centromere protein q, CENPI  -  centromere protein i, ZWINT  -  zw10 interacting kinetochore protein, NCAPG2  -  non-smc condensin ii complex, subunit g2, ESPL1  -  extra spindle pole bodies homolog 1 (s. cerevisiae), RPA2  -  replication protein a2, 32kda, NCAPG  -  non-smc condensin i complex, subunit g, CDCA5  -  cell division cycle associated 5, SPC25  -  spc25, ndc80 kinetochore complex component, NCAPD3  -  non-smc condensin ii complex, subunit d3, UBE2C  -  ubiquitin-conjugating enzyme e2c, PKMYT1  -  protein kinase, membrane associated tyrosine/threonine 1, SGOL2  -  shugoshin-like 2 (s. pombe), MASTL  -  microtubule associated serine/threonine kinase-like, MCM8  -  minichromosome maintenance complex component 8, MCM4  -  minichromosome maintenance complex component 4, MCM3  -  minichromosome maintenance complex component 3, MCM5  -  minichromosome maintenance complex component 5, CENPN  -  centromere protein n, SKA1  -  spindle and kinetochore associated complex subunit 1, BORA  -  bora, aurora kinase a activator, MCM2  -  minichromosome maintenance complex component 2, CCP110  -  centriolar coiled coil protein 110kda, AURKA  -  aurora kinase a, ERCC6L  -  excision repair cross-complementing rodent repair deficiency, complementation group 6-like, RANGAP1  -  ran gtpase activating protein 1, AURKB  -  aurora kinase b, TUBGCP5  -  tubulin, gamma complex associated protein 5, CCNE1  -  cyclin e1, CENPK  -  centromere protein k, E2F8  -  e2f transcription factor 8, MYBL2  -  v-myb avian myeloblastosis viral oncogene homolog-like 2, GMNN  -  geminin, dna replication inhibitor, MCM10  -  minichromosome maintenance complex component 10, ZW10  -  zw10 kinetochore protein, FBXO5  -  f-box protein 5, FEN1  -  flap structure-specific endonuclease 1, CDC45  -  cell division cycle 45, CDC7  -  cell division cycle 7, GINS2  -  gins complex subunit 2 (psf2 homolog), RBL1  -  retinoblastoma-like 1 (p107), POLA2  -  polymerase (dna directed), alpha 2, accessory subunit, CEP72  -  centrosomal protein 72kda, BUB1B  -  bub1 mitotic checkpoint serine/threonine kinase b, MAD2L1  -  mad2 mitotic arrest deficient-like 1 (yeast), CDKN2A  -  cyclin-dependent kinase inhibitor 2a, GINS1  -  gins complex subunit 1 (psf1 homolog), NDC80  -  ndc80 kinetochore complex component, NUP35  -  nucleoporin 35kda, CDKN2B  -  cyclin-dependent kinase inhibitor 2b (p15, inhibits cdk4), POLE2  -  polymerase (dna directed), epsilon 2, accessory subunit, CCNA2  -  cyclin a2, KIF23  -  kinesin family member 23, POLD1  -  polymerase (dna directed), delta 1, catalytic subunit, POLA1  -  polymerase (dna directed), alpha 1, catalytic subunit, CDCA8  -  cell division cycle associated 8, KIF2C  -  kinesin family member 2c, KIF18B  -  kinesin family member 18b, DNA2  -  dna replication helicase/nuclease 2, RRM2  -  ribonucleotide reductase m2]"
GO:0022402	cell cycle process	4.67E-30	2.89E-26	3.31	16378	931	590	111	"[CDC6  -  cell division cycle 6, DSN1  -  dsn1, mis12 kinetochore complex component, CDC25A  -  cell division cycle 25a, RFC4  -  replication factor c (activator 1) 4, 37kda, FAM83D  -  family with sequence similarity 83, member d, RFC5  -  replication factor c (activator 1) 5, 36.5kda, CDK1  -  cyclin-dependent kinase 1, RFC3  -  replication factor c (activator 1) 3, 38kda, STRA13  -  stimulated by retinoic acid 13, BRCA2  -  breast cancer 2, early onset, SGOL1  -  shugoshin-like 1 (s. pombe), RFWD3  -  ring finger and wd repeat domain 3, BRCA1  -  breast cancer 1, early onset, CDT1  -  chromatin licensing and dna replication factor 1, SPDL1  -  spindle apparatus coiled-coil protein 1, CEP55  -  centrosomal protein 55kda, GSG2  -  germ cell associated 2 (haspin), NCAPG2  -  non-smc condensin ii complex, subunit g2, CDCA5  -  cell division cycle associated 5, C11orf82  -  chromosome 11 open reading frame 82, BRIP1  -  brca1 interacting protein c-terminal helicase 1, SPC25  -  spc25, ndc80 kinetochore complex component, NCAPD3  -  non-smc condensin ii complex, subunit d3, BLM  -  bloom syndrome, recq helicase-like, PA2G4  -  proliferation-associated 2g4, 38kda, TTK  -  ttk protein kinase, SGOL2  -  shugoshin-like 2 (s. pombe), MASTL  -  microtubule associated serine/threonine kinase-like, MCM8  -  minichromosome maintenance complex component 8, CENPN  -  centromere protein n, SKA1  -  spindle and kinetochore associated complex subunit 1, NOLC1  -  nucleolar and coiled-body phosphoprotein 1, LSM11  -  lsm11, u7 small nuclear rna associated, TBRG4  -  transforming growth factor beta regulator 4, DSCC1  -  dna replication and sister chromatid cohesion 1, ERCC6L  -  excision repair cross-complementing rodent repair deficiency, complementation group 6-like, RASSF1  -  ras association (ralgds/af-6) domain family member 1, AURKB  -  aurora kinase b, KIF15  -  kinesin family member 15, MYH9  -  myosin, heavy chain 9, non-muscle, MYBL2  -  v-myb avian myeloblastosis viral oncogene homolog-like 2, MCM10  -  minichromosome maintenance complex component 10, ZW10  -  zw10 kinetochore protein, MYB  -  v-myb avian myeloblastosis viral oncogene homolog, FEN1  -  flap structure-specific endonuclease 1, CDC45  -  cell division cycle 45, CDC7  -  cell division cycle 7, POLA2  -  polymerase (dna directed), alpha 2, accessory subunit, BUB1B  -  bub1 mitotic checkpoint serine/threonine kinase b, CDKN2A  -  cyclin-dependent kinase inhibitor 2a, MELK  -  maternal embryonic leucine zipper kinase, CDKN2B  -  cyclin-dependent kinase inhibitor 2b (p15, inhibits cdk4), HELLS  -  helicase, lymphoid-specific, POLE2  -  polymerase (dna directed), epsilon 2, accessory subunit, IRF1  -  interferon regulatory factor 1, POLD1  -  polymerase (dna directed), delta 1, catalytic subunit, KIF23  -  kinesin family member 23, AUNIP  -  aurora kinase a and ninein interacting protein, POLA1  -  polymerase (dna directed), alpha 1, catalytic subunit, CDCA8  -  cell division cycle associated 8, ATRIP  -  atr interacting protein, RAD1  -  rad1 homolog (s. pombe), CCNE2  -  cyclin e2, ZWILCH  -  zwilch kinetochore protein, TEX15  -  testis expressed 15, HAUS3  -  haus augmin-like complex, subunit 3, DTL  -  denticleless e3 ubiquitin protein ligase homolog (drosophila), PRIM1  -  primase, dna, polypeptide 1 (49kda), NCAPH  -  non-smc condensin i complex, subunit h, ZWINT  -  zw10 interacting kinetochore protein, CDCA3  -  cell division cycle associated 3, ESPL1  -  extra spindle pole bodies homolog 1 (s. cerevisiae), RPA2  -  replication protein a2, 32kda, NCAPG  -  non-smc condensin i complex, subunit g, RCC1  -  regulator of chromosome condensation 1, UBE2C  -  ubiquitin-conjugating enzyme e2c, PKMYT1  -  protein kinase, membrane associated tyrosine/threonine 1, RAD51  -  rad51 recombinase, MCM4  -  minichromosome maintenance complex component 4, MCM3  -  minichromosome maintenance complex component 3, MCM5  -  minichromosome maintenance complex component 5, BORA  -  bora, aurora kinase a activator, MCM2  -  minichromosome maintenance complex component 2, CCP110  -  centriolar coiled coil protein 110kda, AURKA  -  aurora kinase a, PRC1  -  protein regulator of cytokinesis 1, MSH2  -  muts homolog 2, colon cancer, nonpolyposis type 1 (e. coli), CCNF  -  cyclin f, CCNE1  -  cyclin e1, TUBGCP5  -  tubulin, gamma complex associated protein 5, NTMT1  -  n-terminal xaa-pro-lys n-methyltransferase 1, RAD51D  -  rad51 paralog d, RGCC  -  regulator of cell cycle, FBXO5  -  f-box protein 5, C10orf90  -  chromosome 10 open reading frame 90, CEP72  -  centrosomal protein 72kda, RBBP8  -  retinoblastoma binding protein 8, TRIP13  -  thyroid hormone receptor interactor 13, MAD2L1  -  mad2 mitotic arrest deficient-like 1 (yeast), NDC80  -  ndc80 kinetochore complex component, SKA3  -  spindle and kinetochore associated complex subunit 3, NUP35  -  nucleoporin 35kda, CCNA2  -  cyclin a2, MRE11A  -  mre11 meiotic recombination 11 homolog a (s. cerevisiae), KIF2C  -  kinesin family member 2c, DNA2  -  dna replication helicase/nuclease 2, KIF18B  -  kinesin family member 18b, DCLRE1B  -  dna cross-link repair 1b, NABP1  -  nucleic acid binding protein 1, FANCM  -  fanconi anemia, complementation group m, RRM2  -  ribonucleotide reductase m2]"
GO:0007049	cell cycle	3.34E-28	1.38E-24	3.98	16378	586	590	84	"[CDC6  -  cell division cycle 6, C9orf69  -  chromosome 9 open reading frame 69, DSN1  -  dsn1, mis12 kinetochore complex component, CDC25A  -  cell division cycle 25a, RFC4  -  replication factor c (activator 1) 4, 37kda, RFC5  -  replication factor c (activator 1) 5, 36.5kda, CDK1  -  cyclin-dependent kinase 1, CCNE2  -  cyclin e2, RFC3  -  replication factor c (activator 1) 3, 38kda, ZWILCH  -  zwilch kinetochore protein, SGOL1  -  shugoshin-like 1 (s. pombe), CDT1  -  chromatin licensing and dna replication factor 1, SPDL1  -  spindle apparatus coiled-coil protein 1, UHRF1  -  ubiquitin-like with phd and ring finger domains 1, PRIM1  -  primase, dna, polypeptide 1 (49kda), CHAF1B  -  chromatin assembly factor 1, subunit b (p60), NCAPH  -  non-smc condensin i complex, subunit h, CENPQ  -  centromere protein q, CENPI  -  centromere protein i, ZWINT  -  zw10 interacting kinetochore protein, NCAPG2  -  non-smc condensin ii complex, subunit g2, ESPL1  -  extra spindle pole bodies homolog 1 (s. cerevisiae), RPA2  -  replication protein a2, 32kda, NCAPG  -  non-smc condensin i complex, subunit g, CDCA5  -  cell division cycle associated 5, SPC25  -  spc25, ndc80 kinetochore complex component, NCAPD3  -  non-smc condensin ii complex, subunit d3, UBE2C  -  ubiquitin-conjugating enzyme e2c, PKMYT1  -  protein kinase, membrane associated tyrosine/threonine 1, SGOL2  -  shugoshin-like 2 (s. pombe), CHAF1A  -  chromatin assembly factor 1, subunit a (p150), MASTL  -  microtubule associated serine/threonine kinase-like, MCM8  -  minichromosome maintenance complex component 8, MCM4  -  minichromosome maintenance complex component 4, MCM3  -  minichromosome maintenance complex component 3, MCM5  -  minichromosome maintenance complex component 5, CENPN  -  centromere protein n, SKA1  -  spindle and kinetochore associated complex subunit 1, BORA  -  bora, aurora kinase a activator, NOLC1  -  nucleolar and coiled-body phosphoprotein 1, MCM2  -  minichromosome maintenance complex component 2, CCP110  -  centriolar coiled coil protein 110kda, CDK5R1  -  cyclin-dependent kinase 5, regulatory subunit 1 (p35), AURKA  -  aurora kinase a, HJURP  -  holliday junction recognition protein, ERCC6L  -  excision repair cross-complementing rodent repair deficiency, complementation group 6-like, RANGAP1  -  ran gtpase activating protein 1, CCNE1  -  cyclin e1, TUBGCP5  -  tubulin, gamma complex associated protein 5, AURKB  -  aurora kinase b, CCND3  -  cyclin d3, CENPK  -  centromere protein k, E2F8  -  e2f transcription factor 8, MYBL2  -  v-myb avian myeloblastosis viral oncogene homolog-like 2, SIAH2  -  siah e3 ubiquitin protein ligase 2, GMNN  -  geminin, dna replication inhibitor, MCM10  -  minichromosome maintenance complex component 10, ZW10  -  zw10 kinetochore protein, FBXO5  -  f-box protein 5, FEN1  -  flap structure-specific endonuclease 1, CDC45  -  cell division cycle 45, STEAP3  -  steap family member 3, metalloreductase, CDC7  -  cell division cycle 7, GINS2  -  gins complex subunit 2 (psf2 homolog), RBL1  -  retinoblastoma-like 1 (p107), POLA2  -  polymerase (dna directed), alpha 2, accessory subunit, CEP72  -  centrosomal protein 72kda, BUB1B  -  bub1 mitotic checkpoint serine/threonine kinase b, MAD2L1  -  mad2 mitotic arrest deficient-like 1 (yeast), CDKN2A  -  cyclin-dependent kinase inhibitor 2a, GINS1  -  gins complex subunit 1 (psf1 homolog), NDC80  -  ndc80 kinetochore complex component, NUP35  -  nucleoporin 35kda, CDKN2B  -  cyclin-dependent kinase inhibitor 2b (p15, inhibits cdk4), POLE2  -  polymerase (dna directed), epsilon 2, accessory subunit, CCNA2  -  cyclin a2, POLD1  -  polymerase (dna directed), delta 1, catalytic subunit, KIF23  -  kinesin family member 23, POLA1  -  polymerase (dna directed), alpha 1, catalytic subunit, CDCA8  -  cell division cycle associated 8, KIF2C  -  kinesin family member 2c, DNA2  -  dna replication helicase/nuclease 2, KIF18B  -  kinesin family member 18b, RRM2  -  ribonucleotide reductase m2]"
GO:0006259	DNA metabolic process	4.45E-25	1.38E-21	3.49	16378	692	590	87	"[RAD1  -  rad1 homolog (s. pombe), CDC6  -  cell division cycle 6, CDC25A  -  cell division cycle 25a, RFC4  -  replication factor c (activator 1) 4, 37kda, RFC5  -  replication factor c (activator 1) 5, 36.5kda, CDK1  -  cyclin-dependent kinase 1, CCNE2  -  cyclin e2, RFC3  -  replication factor c (activator 1) 3, 38kda, STRA13  -  stimulated by retinoic acid 13, TK1  -  thymidine kinase 1, soluble, BRCA2  -  breast cancer 2, early onset, RFWD3  -  ring finger and wd repeat domain 3, CDT1  -  chromatin licensing and dna replication factor 1, BRCA1  -  breast cancer 1, early onset, GINS3  -  gins complex subunit 3 (psf3 homolog), DTL  -  denticleless e3 ubiquitin protein ligase homolog (drosophila), UHRF1  -  ubiquitin-like with phd and ring finger domains 1, USP1  -  ubiquitin specific peptidase 1, PRIM1  -  primase, dna, polypeptide 1 (49kda), CHAF1B  -  chromatin assembly factor 1, subunit b (p60), NCAPH  -  non-smc condensin i complex, subunit h, RMI1  -  recq mediated genome instability 1, GTF2H3  -  general transcription factor iih, polypeptide 3, 34kda, MKI67  -  antigen identified by monoclonal antibody ki-67, NCAPG2  -  non-smc condensin ii complex, subunit g2, UNG  -  uracil-dna glycosylase, FANCB  -  fanconi anemia, complementation group b, RPA2  -  replication protein a2, 32kda, NCAPG  -  non-smc condensin i complex, subunit g, CDCA5  -  cell division cycle associated 5, BRIP1  -  brca1 interacting protein c-terminal helicase 1, DNAJA3  -  dnaj (hsp40) homolog, subfamily a, member 3, NCAPD3  -  non-smc condensin ii complex, subunit d3, POLG2  -  polymerase (dna directed), gamma 2, accessory subunit, MND1  -  meiotic nuclear divisions 1 homolog (s. cerevisiae), BLM  -  bloom syndrome, recq helicase-like, KPNB1  -  karyopherin (importin) beta 1, TONSL  -  tonsoku-like, dna repair protein, CHAF1A  -  chromatin assembly factor 1, subunit a (p150), RAD51  -  rad51 recombinase, MCM8  -  minichromosome maintenance complex component 8, MCM4  -  minichromosome maintenance complex component 4, MCM3  -  minichromosome maintenance complex component 3, MCM5  -  minichromosome maintenance complex component 5, MCM2  -  minichromosome maintenance complex component 2, DSCC1  -  dna replication and sister chromatid cohesion 1, RAD51AP1  -  rad51 associated protein 1, HHEX  -  hematopoietically expressed homeobox, GLRX2  -  glutaredoxin 2, MSH2  -  muts homolog 2, colon cancer, nonpolyposis type 1 (e. coli), PALB2  -  partner and localizer of brca2, RNASEH2A  -  ribonuclease h2, subunit a, NT5E  -  5'-nucleotidase, ecto (cd73), RAD54L  -  rad54-like (s. cerevisiae), CCNE1  -  cyclin e1, ASTE1  -  asteroid homolog 1 (drosophila), RAD51D  -  rad51 paralog d, NEIL2  -  nei endonuclease viii-like 2 (e. coli), MYBBP1A  -  myb binding protein (p160) 1a, MCM10  -  minichromosome maintenance complex component 10, C10orf2  -  chromosome 10 open reading frame 2, NEIL3  -  nei endonuclease viii-like 3 (e. coli), FEN1  -  flap structure-specific endonuclease 1, CDC45  -  cell division cycle 45, PSMC3IP  -  psmc3 interacting protein, CDC7  -  cell division cycle 7, GINS2  -  gins complex subunit 2 (psf2 homolog), POLA2  -  polymerase (dna directed), alpha 2, accessory subunit, RBBP8  -  retinoblastoma binding protein 8, TRIP13  -  thyroid hormone receptor interactor 13, UBE2T  -  ubiquitin-conjugating enzyme e2t (putative), DNMT1  -  dna (cytosine-5-)-methyltransferase 1, UCHL5  -  ubiquitin carboxyl-terminal hydrolase l5, GINS1  -  gins complex subunit 1 (psf1 homolog), HELLS  -  helicase, lymphoid-specific, POLQ  -  polymerase (dna directed), theta, POLE2  -  polymerase (dna directed), epsilon 2, accessory subunit, POLD1  -  polymerase (dna directed), delta 1, catalytic subunit, MRE11A  -  mre11 meiotic recombination 11 homolog a (s. cerevisiae), POLA1  -  polymerase (dna directed), alpha 1, catalytic subunit, DNA2  -  dna replication helicase/nuclease 2, DCLRE1B  -  dna cross-link repair 1b, NABP1  -  nucleic acid binding protein 1, FANCM  -  fanconi anemia, complementation group m, RRM2  -  ribonucleotide reductase m2, EXO1  -  exonuclease 1, ATRIP  -  atr interacting protein]"
GO:1903047	mitotic cell cycle process	1.37E-23	3.38E-20	3.52	16378	639	590	81	"[CDC6  -  cell division cycle 6, DSN1  -  dsn1, mis12 kinetochore complex component, CDC25A  -  cell division cycle 25a, FAM83D  -  family with sequence similarity 83, member d, CDK1  -  cyclin-dependent kinase 1, CCNE2  -  cyclin e2, STRA13  -  stimulated by retinoic acid 13, ZWILCH  -  zwilch kinetochore protein, SGOL1  -  shugoshin-like 1 (s. pombe), RFWD3  -  ring finger and wd repeat domain 3, HAUS3  -  haus augmin-like complex, subunit 3, CDT1  -  chromatin licensing and dna replication factor 1, SPDL1  -  spindle apparatus coiled-coil protein 1, GSG2  -  germ cell associated 2 (haspin), CEP55  -  centrosomal protein 55kda, PRIM1  -  primase, dna, polypeptide 1 (49kda), NCAPH  -  non-smc condensin i complex, subunit h, ZWINT  -  zw10 interacting kinetochore protein, CDCA3  -  cell division cycle associated 3, NCAPG2  -  non-smc condensin ii complex, subunit g2, ESPL1  -  extra spindle pole bodies homolog 1 (s. cerevisiae), RPA2  -  replication protein a2, 32kda, NCAPG  -  non-smc condensin i complex, subunit g, CDCA5  -  cell division cycle associated 5, SPC25  -  spc25, ndc80 kinetochore complex component, RCC1  -  regulator of chromosome condensation 1, NCAPD3  -  non-smc condensin ii complex, subunit d3, UBE2C  -  ubiquitin-conjugating enzyme e2c, PKMYT1  -  protein kinase, membrane associated tyrosine/threonine 1, TTK  -  ttk protein kinase, MASTL  -  microtubule associated serine/threonine kinase-like, MCM8  -  minichromosome maintenance complex component 8, MCM4  -  minichromosome maintenance complex component 4, MCM3  -  minichromosome maintenance complex component 3, MCM5  -  minichromosome maintenance complex component 5, CENPN  -  centromere protein n, SKA1  -  spindle and kinetochore associated complex subunit 1, NOLC1  -  nucleolar and coiled-body phosphoprotein 1, BORA  -  bora, aurora kinase a activator, MCM2  -  minichromosome maintenance complex component 2, DSCC1  -  dna replication and sister chromatid cohesion 1, CCP110  -  centriolar coiled coil protein 110kda, AURKA  -  aurora kinase a, PRC1  -  protein regulator of cytokinesis 1, MSH2  -  muts homolog 2, colon cancer, nonpolyposis type 1 (e. coli), ERCC6L  -  excision repair cross-complementing rodent repair deficiency, complementation group 6-like, CCNF  -  cyclin f, CCNE1  -  cyclin e1, AURKB  -  aurora kinase b, TUBGCP5  -  tubulin, gamma complex associated protein 5, KIF15  -  kinesin family member 15, MYBL2  -  v-myb avian myeloblastosis viral oncogene homolog-like 2, MCM10  -  minichromosome maintenance complex component 10, MYB  -  v-myb avian myeloblastosis viral oncogene homolog, ZW10  -  zw10 kinetochore protein, FBXO5  -  f-box protein 5, CDC45  -  cell division cycle 45, CDC7  -  cell division cycle 7, C10orf90  -  chromosome 10 open reading frame 90, POLA2  -  polymerase (dna directed), alpha 2, accessory subunit, CEP72  -  centrosomal protein 72kda, RBBP8  -  retinoblastoma binding protein 8, BUB1B  -  bub1 mitotic checkpoint serine/threonine kinase b, MAD2L1  -  mad2 mitotic arrest deficient-like 1 (yeast), CDKN2A  -  cyclin-dependent kinase inhibitor 2a, NDC80  -  ndc80 kinetochore complex component, SKA3  -  spindle and kinetochore associated complex subunit 3, MELK  -  maternal embryonic leucine zipper kinase, NUP35  -  nucleoporin 35kda, CDKN2B  -  cyclin-dependent kinase inhibitor 2b (p15, inhibits cdk4), HELLS  -  helicase, lymphoid-specific, POLE2  -  polymerase (dna directed), epsilon 2, accessory subunit, CCNA2  -  cyclin a2, KIF23  -  kinesin family member 23, MRE11A  -  mre11 meiotic recombination 11 homolog a (s. cerevisiae), POLA1  -  polymerase (dna directed), alpha 1, catalytic subunit, CDCA8  -  cell division cycle associated 8, KIF2C  -  kinesin family member 2c, KIF18B  -  kinesin family member 18b, NABP1  -  nucleic acid binding protein 1, RRM2  -  ribonucleotide reductase m2]"
GO:0006260	DNA replication	5.50E-20	1.13E-16	6.05	16378	179	590	39	"[CDC6  -  cell division cycle 6, RAD1  -  rad1 homolog (s. pombe), RFC4  -  replication factor c (activator 1) 4, 37kda, CDC25A  -  cell division cycle 25a, RFC5  -  replication factor c (activator 1) 5, 36.5kda, RFC3  -  replication factor c (activator 1) 3, 38kda, CDK1  -  cyclin-dependent kinase 1, RNASEH2A  -  ribonuclease h2, subunit a, TK1  -  thymidine kinase 1, soluble, CDT1  -  chromatin licensing and dna replication factor 1, GINS3  -  gins complex subunit 3 (psf3 homolog), DTL  -  denticleless e3 ubiquitin protein ligase homolog (drosophila), CHAF1B  -  chromatin assembly factor 1, subunit b (p60), MYBBP1A  -  myb binding protein (p160) 1a, MCM10  -  minichromosome maintenance complex component 10, C10orf2  -  chromosome 10 open reading frame 2, RMI1  -  recq mediated genome instability 1, CDC45  -  cell division cycle 45, FEN1  -  flap structure-specific endonuclease 1, CDC7  -  cell division cycle 7, RPA2  -  replication protein a2, 32kda, POLA2  -  polymerase (dna directed), alpha 2, accessory subunit, DNAJA3  -  dnaj (hsp40) homolog, subfamily a, member 3, POLG2  -  polymerase (dna directed), gamma 2, accessory subunit, CHAF1A  -  chromatin assembly factor 1, subunit a (p150), MCM4  -  minichromosome maintenance complex component 4, MCM8  -  minichromosome maintenance complex component 8, MCM3  -  minichromosome maintenance complex component 3, POLQ  -  polymerase (dna directed), theta, POLE2  -  polymerase (dna directed), epsilon 2, accessory subunit, MCM5  -  minichromosome maintenance complex component 5, POLD1  -  polymerase (dna directed), delta 1, catalytic subunit, MCM2  -  minichromosome maintenance complex component 2, MRE11A  -  mre11 meiotic recombination 11 homolog a (s. cerevisiae), POLA1  -  polymerase (dna directed), alpha 1, catalytic subunit, DNA2  -  dna replication helicase/nuclease 2, DSCC1  -  dna replication and sister chromatid cohesion 1, RRM2  -  ribonucleotide reductase m2, ATRIP  -  atr interacting protein]"
GO:0022616	DNA strand elongation	6.71E-19	1.19E-15	15.07	16378	35	590	19	"[POLA2  -  polymerase (dna directed), alpha 2, accessory subunit, RFC4  -  replication factor c (activator 1) 4, 37kda, RFC5  -  replication factor c (activator 1) 5, 36.5kda, RFC3  -  replication factor c (activator 1) 3, 38kda, GINS1  -  gins complex subunit 1 (psf1 homolog), PRIM1  -  primase, dna, polypeptide 1 (49kda), MCM8  -  minichromosome maintenance complex component 8, MCM4  -  minichromosome maintenance complex component 4, MCM3  -  minichromosome maintenance complex component 3, MCM5  -  minichromosome maintenance complex component 5, POLD1  -  polymerase (dna directed), delta 1, catalytic subunit, MCM2  -  minichromosome maintenance complex component 2, POLA1  -  polymerase (dna directed), alpha 1, catalytic subunit, DNA2  -  dna replication helicase/nuclease 2, FEN1  -  flap structure-specific endonuclease 1, CDC45  -  cell division cycle 45, DCLRE1B  -  dna cross-link repair 1b, GINS2  -  gins complex subunit 2 (psf2 homolog), RPA2  -  replication protein a2, 32kda]"
GO:0006271	DNA strand elongation involved in DNA replication	5.07E-18	7.86E-15	15.14	16378	33	590	18	"[POLA2  -  polymerase (dna directed), alpha 2, accessory subunit, RFC4  -  replication factor c (activator 1) 4, 37kda, RFC5  -  replication factor c (activator 1) 5, 36.5kda, RFC3  -  replication factor c (activator 1) 3, 38kda, GINS1  -  gins complex subunit 1 (psf1 homolog), PRIM1  -  primase, dna, polypeptide 1 (49kda), MCM8  -  minichromosome maintenance complex component 8, MCM4  -  minichromosome maintenance complex component 4, MCM3  -  minichromosome maintenance complex component 3, MCM5  -  minichromosome maintenance complex component 5, POLD1  -  polymerase (dna directed), delta 1, catalytic subunit, MCM2  -  minichromosome maintenance complex component 2, POLA1  -  polymerase (dna directed), alpha 1, catalytic subunit, DNA2  -  dna replication helicase/nuclease 2, FEN1  -  flap structure-specific endonuclease 1, CDC45  -  cell division cycle 45, GINS2  -  gins complex subunit 2 (psf2 homolog), RPA2  -  replication protein a2, 32kda]"
GO:0000075	cell cycle checkpoint	2.46E-16	3.38E-13	5.92	16378	150	590	32	"[CDC6  -  cell division cycle 6, RAD1  -  rad1 homolog (s. pombe), MSH2  -  muts homolog 2, colon cancer, nonpolyposis type 1 (e. coli), CDK1  -  cyclin-dependent kinase 1, CCNE2  -  cyclin e2, ZWILCH  -  zwilch kinetochore protein, AURKB  -  aurora kinase b, RFWD3  -  ring finger and wd repeat domain 3, BRCA1  -  breast cancer 1, early onset, CDT1  -  chromatin licensing and dna replication factor 1, SPDL1  -  spindle apparatus coiled-coil protein 1, DTL  -  denticleless e3 ubiquitin protein ligase homolog (drosophila), ZW10  -  zw10 kinetochore protein, ZWINT  -  zw10 interacting kinetochore protein, CDC45  -  cell division cycle 45, C10orf90  -  chromosome 10 open reading frame 90, RPA2  -  replication protein a2, 32kda, BRIP1  -  brca1 interacting protein c-terminal helicase 1, RBBP8  -  retinoblastoma binding protein 8, BUB1B  -  bub1 mitotic checkpoint serine/threonine kinase b, MAD2L1  -  mad2 mitotic arrest deficient-like 1 (yeast), UBE2C  -  ubiquitin-conjugating enzyme e2c, CDKN2A  -  cyclin-dependent kinase inhibitor 2a, BLM  -  bloom syndrome, recq helicase-like, TTK  -  ttk protein kinase, CDKN2B  -  cyclin-dependent kinase inhibitor 2b (p15, inhibits cdk4), CCNA2  -  cyclin a2, MRE11A  -  mre11 meiotic recombination 11 homolog a (s. cerevisiae), DNA2  -  dna replication helicase/nuclease 2, DCLRE1B  -  dna cross-link repair 1b, NABP1  -  nucleic acid binding protein 1, ATRIP  -  atr interacting protein]"
GO:0000280	nuclear division	6.24E-16	7.73E-13	4.02	16378	318	590	46	"[CDC6  -  cell division cycle 6, DSN1  -  dsn1, mis12 kinetochore complex component, FAM83D  -  family with sequence similarity 83, member d, CDC25A  -  cell division cycle 25a, ERCC6L  -  excision repair cross-complementing rodent repair deficiency, complementation group 6-like, SUV39H2  -  suppressor of variegation 3-9 homolog 2 (drosophila), CDK1  -  cyclin-dependent kinase 1, STRA13  -  stimulated by retinoic acid 13, ZWILCH  -  zwilch kinetochore protein, BRCA2  -  breast cancer 2, early onset, CCNF  -  cyclin f, RAD54L  -  rad54-like (s. cerevisiae), SGOL1  -  shugoshin-like 1 (s. pombe), TEX15  -  testis expressed 15, HAUS3  -  haus augmin-like complex, subunit 3, KIF15  -  kinesin family member 15, CEP55  -  centrosomal protein 55kda, ZW10  -  zw10 kinetochore protein, MNS1  -  meiosis-specific nuclear structural 1, MKI67  -  antigen identified by monoclonal antibody ki-67, CDCA3  -  cell division cycle associated 3, NCAPG2  -  non-smc condensin ii complex, subunit g2, PSMC3IP  -  psmc3 interacting protein, CDCA5  -  cell division cycle associated 5, RBBP8  -  retinoblastoma binding protein 8, BUB1B  -  bub1 mitotic checkpoint serine/threonine kinase b, TRIP13  -  thyroid hormone receptor interactor 13, SPC25  -  spc25, ndc80 kinetochore complex component, RCC1  -  regulator of chromosome condensation 1, PKMYT1  -  protein kinase, membrane associated tyrosine/threonine 1, MND1  -  meiotic nuclear divisions 1 homolog (s. cerevisiae), NDC80  -  ndc80 kinetochore complex component, SKA3  -  spindle and kinetochore associated complex subunit 3, MASTL  -  microtubule associated serine/threonine kinase-like, RAD51  -  rad51 recombinase, HELLS  -  helicase, lymphoid-specific, CCNA2  -  cyclin a2, CENPN  -  centromere protein n, SKA1  -  spindle and kinetochore associated complex subunit 1, NOLC1  -  nucleolar and coiled-body phosphoprotein 1, BORA  -  bora, aurora kinase a activator, CDCA8  -  cell division cycle associated 8, KIF18B  -  kinesin family member 18b, KIF2C  -  kinesin family member 2c, EXO1  -  exonuclease 1, AURKA  -  aurora kinase a]"
GO:0006281	DNA repair	1.07E-15	1.20E-12	3.69	16378	376	590	50	"[RAD1  -  rad1 homolog (s. pombe), RFC4  -  replication factor c (activator 1) 4, 37kda, RFC5  -  replication factor c (activator 1) 5, 36.5kda, RFC3  -  replication factor c (activator 1) 3, 38kda, CDK1  -  cyclin-dependent kinase 1, STRA13  -  stimulated by retinoic acid 13, BRCA2  -  breast cancer 2, early onset, RFWD3  -  ring finger and wd repeat domain 3, BRCA1  -  breast cancer 1, early onset, UHRF1  -  ubiquitin-like with phd and ring finger domains 1, DTL  -  denticleless e3 ubiquitin protein ligase homolog (drosophila), USP1  -  ubiquitin specific peptidase 1, CHAF1B  -  chromatin assembly factor 1, subunit b (p60), GTF2H3  -  general transcription factor iih, polypeptide 3, 34kda, UNG  -  uracil-dna glycosylase, FANCB  -  fanconi anemia, complementation group b, RPA2  -  replication protein a2, 32kda, CDCA5  -  cell division cycle associated 5, BRIP1  -  brca1 interacting protein c-terminal helicase 1, POLG2  -  polymerase (dna directed), gamma 2, accessory subunit, BLM  -  bloom syndrome, recq helicase-like, TONSL  -  tonsoku-like, dna repair protein, CHAF1A  -  chromatin assembly factor 1, subunit a (p150), MCM8  -  minichromosome maintenance complex component 8, RAD51  -  rad51 recombinase, RAD51AP1  -  rad51 associated protein 1, MSH2  -  muts homolog 2, colon cancer, nonpolyposis type 1 (e. coli), PALB2  -  partner and localizer of brca2, RNASEH2A  -  ribonuclease h2, subunit a, RAD54L  -  rad54-like (s. cerevisiae), ASTE1  -  asteroid homolog 1 (drosophila), RAD51D  -  rad51 paralog d, NEIL2  -  nei endonuclease viii-like 2 (e. coli), NEIL3  -  nei endonuclease viii-like 3 (e. coli), FEN1  -  flap structure-specific endonuclease 1, TRIP13  -  thyroid hormone receptor interactor 13, RBBP8  -  retinoblastoma binding protein 8, UBE2T  -  ubiquitin-conjugating enzyme e2t (putative), UCHL5  -  ubiquitin carboxyl-terminal hydrolase l5, POLE2  -  polymerase (dna directed), epsilon 2, accessory subunit, POLQ  -  polymerase (dna directed), theta, POLD1  -  polymerase (dna directed), delta 1, catalytic subunit, MRE11A  -  mre11 meiotic recombination 11 homolog a (s. cerevisiae), POLA1  -  polymerase (dna directed), alpha 1, catalytic subunit, DNA2  -  dna replication helicase/nuclease 2, DCLRE1B  -  dna cross-link repair 1b, NABP1  -  nucleic acid binding protein 1, FANCM  -  fanconi anemia, complementation group m, ATRIP  -  atr interacting protein, EXO1  -  exonuclease 1]"
GO:0048285	organelle fission	2.24E-15	2.31E-12	3.81	16378	342	590	47	"[CDC6  -  cell division cycle 6, DSN1  -  dsn1, mis12 kinetochore complex component, FAM83D  -  family with sequence similarity 83, member d, CDC25A  -  cell division cycle 25a, ERCC6L  -  excision repair cross-complementing rodent repair deficiency, complementation group 6-like, SUV39H2  -  suppressor of variegation 3-9 homolog 2 (drosophila), CDK1  -  cyclin-dependent kinase 1, STRA13  -  stimulated by retinoic acid 13, ZWILCH  -  zwilch kinetochore protein, BRCA2  -  breast cancer 2, early onset, CCNF  -  cyclin f, RAD54L  -  rad54-like (s. cerevisiae), SGOL1  -  shugoshin-like 1 (s. pombe), HAUS3  -  haus augmin-like complex, subunit 3, TEX15  -  testis expressed 15, KIF15  -  kinesin family member 15, CEP55  -  centrosomal protein 55kda, ZW10  -  zw10 kinetochore protein, MNS1  -  meiosis-specific nuclear structural 1, MKI67  -  antigen identified by monoclonal antibody ki-67, CDCA3  -  cell division cycle associated 3, NCAPG2  -  non-smc condensin ii complex, subunit g2, PSMC3IP  -  psmc3 interacting protein, CDCA5  -  cell division cycle associated 5, RBBP8  -  retinoblastoma binding protein 8, MTFR2  -  mitochondrial fission regulator 2, BUB1B  -  bub1 mitotic checkpoint serine/threonine kinase b, TRIP13  -  thyroid hormone receptor interactor 13, SPC25  -  spc25, ndc80 kinetochore complex component, RCC1  -  regulator of chromosome condensation 1, PKMYT1  -  protein kinase, membrane associated tyrosine/threonine 1, MND1  -  meiotic nuclear divisions 1 homolog (s. cerevisiae), NDC80  -  ndc80 kinetochore complex component, SKA3  -  spindle and kinetochore associated complex subunit 3, MASTL  -  microtubule associated serine/threonine kinase-like, RAD51  -  rad51 recombinase, HELLS  -  helicase, lymphoid-specific, CCNA2  -  cyclin a2, CENPN  -  centromere protein n, SKA1  -  spindle and kinetochore associated complex subunit 1, NOLC1  -  nucleolar and coiled-body phosphoprotein 1, BORA  -  bora, aurora kinase a activator, CDCA8  -  cell division cycle associated 8, KIF18B  -  kinesin family member 18b, KIF2C  -  kinesin family member 2c, EXO1  -  exonuclease 1, AURKA  -  aurora kinase a]"
GO:0006974	cellular response to DNA damage stimulus	1.58E-13	1.51E-10	2.81	16378	613	590	62	"[RAD1  -  rad1 homolog (s. pombe), RFC4  -  replication factor c (activator 1) 4, 37kda, RFC5  -  replication factor c (activator 1) 5, 36.5kda, VAV3  -  vav 3 guanine nucleotide exchange factor, RFC3  -  replication factor c (activator 1) 3, 38kda, CDK1  -  cyclin-dependent kinase 1, STRA13  -  stimulated by retinoic acid 13, BRCA2  -  breast cancer 2, early onset, RFWD3  -  ring finger and wd repeat domain 3, BRCA1  -  breast cancer 1, early onset, DTL  -  denticleless e3 ubiquitin protein ligase homolog (drosophila), UHRF1  -  ubiquitin-like with phd and ring finger domains 1, USP1  -  ubiquitin specific peptidase 1, CHAF1B  -  chromatin assembly factor 1, subunit b (p60), GTF2H3  -  general transcription factor iih, polypeptide 3, 34kda, FBXO45  -  f-box protein 45, UNG  -  uracil-dna glycosylase, FANCB  -  fanconi anemia, complementation group b, RPA2  -  replication protein a2, 32kda, MICA  -  mhc class i polypeptide-related sequence a, CDCA5  -  cell division cycle associated 5, EPHA2  -  eph receptor a2, C11orf82  -  chromosome 11 open reading frame 82, BRIP1  -  brca1 interacting protein c-terminal helicase 1, POLG2  -  polymerase (dna directed), gamma 2, accessory subunit, BLM  -  bloom syndrome, recq helicase-like, TONSL  -  tonsoku-like, dna repair protein, BID  -  bh3 interacting domain death agonist, CHAF1A  -  chromatin assembly factor 1, subunit a (p150), MASTL  -  microtubule associated serine/threonine kinase-like, RAD51  -  rad51 recombinase, MCM8  -  minichromosome maintenance complex component 8, RAD51AP1  -  rad51 associated protein 1, TMEM109  -  transmembrane protein 109, DDIT4  -  dna-damage-inducible transcript 4, MSH2  -  muts homolog 2, colon cancer, nonpolyposis type 1 (e. coli), PALB2  -  partner and localizer of brca2, RASSF1  -  ras association (ralgds/af-6) domain family member 1, RNASEH2A  -  ribonuclease h2, subunit a, RAD54L  -  rad54-like (s. cerevisiae), ASTE1  -  asteroid homolog 1 (drosophila), RAD51D  -  rad51 paralog d, NEIL2  -  nei endonuclease viii-like 2 (e. coli), NEIL3  -  nei endonuclease viii-like 3 (e. coli), FEN1  -  flap structure-specific endonuclease 1, C10orf90  -  chromosome 10 open reading frame 90, RBBP8  -  retinoblastoma binding protein 8, TRIP13  -  thyroid hormone receptor interactor 13, UBE2T  -  ubiquitin-conjugating enzyme e2t (putative), UCHL5  -  ubiquitin carboxyl-terminal hydrolase l5, POLQ  -  polymerase (dna directed), theta, POLE2  -  polymerase (dna directed), epsilon 2, accessory subunit, CCNA2  -  cyclin a2, POLD1  -  polymerase (dna directed), delta 1, catalytic subunit, POLA1  -  polymerase (dna directed), alpha 1, catalytic subunit, MRE11A  -  mre11 meiotic recombination 11 homolog a (s. cerevisiae), DNA2  -  dna replication helicase/nuclease 2, DCLRE1B  -  dna cross-link repair 1b, NABP1  -  nucleic acid binding protein 1, FANCM  -  fanconi anemia, complementation group m, EXO1  -  exonuclease 1, ATRIP  -  atr interacting protein]"
GO:0006310	DNA recombination	2.98E-13	2.64E-10	4.81	16378	179	590	31	"[RFC4  -  replication factor c (activator 1) 4, 37kda, MSH2  -  muts homolog 2, colon cancer, nonpolyposis type 1 (e. coli), RFC5  -  replication factor c (activator 1) 5, 36.5kda, PALB2  -  partner and localizer of brca2, RFC3  -  replication factor c (activator 1) 3, 38kda, BRCA2  -  breast cancer 2, early onset, RAD54L  -  rad54-like (s. cerevisiae), BRCA1  -  breast cancer 1, early onset, RAD51D  -  rad51 paralog d, PRIM1  -  primase, dna, polypeptide 1 (49kda), FEN1  -  flap structure-specific endonuclease 1, UNG  -  uracil-dna glycosylase, PSMC3IP  -  psmc3 interacting protein, RPA2  -  replication protein a2, 32kda, POLA2  -  polymerase (dna directed), alpha 2, accessory subunit, TRIP13  -  thyroid hormone receptor interactor 13, RBBP8  -  retinoblastoma binding protein 8, UCHL5  -  ubiquitin carboxyl-terminal hydrolase l5, BLM  -  bloom syndrome, recq helicase-like, MND1  -  meiotic nuclear divisions 1 homolog (s. cerevisiae), TONSL  -  tonsoku-like, dna repair protein, MCM8  -  minichromosome maintenance complex component 8, RAD51  -  rad51 recombinase, POLE2  -  polymerase (dna directed), epsilon 2, accessory subunit, POLD1  -  polymerase (dna directed), delta 1, catalytic subunit, MRE11A  -  mre11 meiotic recombination 11 homolog a (s. cerevisiae), POLA1  -  polymerase (dna directed), alpha 1, catalytic subunit, DNA2  -  dna replication helicase/nuclease 2, RAD51AP1  -  rad51 associated protein 1, NABP1  -  nucleic acid binding protein 1, EXO1  -  exonuclease 1]"
GO:1902589	single-organism organelle organization	6.23E-13	5.14E-10	2.14	16378	1246	590	96	"[CDC6  -  cell division cycle 6, DSN1  -  dsn1, mis12 kinetochore complex component, FAM83D  -  family with sequence similarity 83, member d, RFC4  -  replication factor c (activator 1) 4, 37kda, CDC25A  -  cell division cycle 25a, RFC5  -  replication factor c (activator 1) 5, 36.5kda, VAV3  -  vav 3 guanine nucleotide exchange factor, RFC3  -  replication factor c (activator 1) 3, 38kda, CDK1  -  cyclin-dependent kinase 1, STRA13  -  stimulated by retinoic acid 13, ZWILCH  -  zwilch kinetochore protein, BRCA2  -  breast cancer 2, early onset, SGOL1  -  shugoshin-like 1 (s. pombe), TEX15  -  testis expressed 15, HAUS3  -  haus augmin-like complex, subunit 3, SPDL1  -  spindle apparatus coiled-coil protein 1, UHRF1  -  ubiquitin-like with phd and ring finger domains 1, GSG2  -  germ cell associated 2 (haspin), CEP55  -  centrosomal protein 55kda, DIAPH3  -  diaphanous-related formin 3, PRIM1  -  primase, dna, polypeptide 1 (49kda), NCAPH  -  non-smc condensin i complex, subunit h, PRMT1  -  protein arginine methyltransferase 1, ZWINT  -  zw10 interacting kinetochore protein, CDCA3  -  cell division cycle associated 3, NCAPG2  -  non-smc condensin ii complex, subunit g2, ESPL1  -  extra spindle pole bodies homolog 1 (s. cerevisiae), RPA2  -  replication protein a2, 32kda, CDCA5  -  cell division cycle associated 5, NCAPG  -  non-smc condensin i complex, subunit g, SPC25  -  spc25, ndc80 kinetochore complex component, RCC1  -  regulator of chromosome condensation 1, NCAPD3  -  non-smc condensin ii complex, subunit d3, UBE2C  -  ubiquitin-conjugating enzyme e2c, PKMYT1  -  protein kinase, membrane associated tyrosine/threonine 1, BLM  -  bloom syndrome, recq helicase-like, TTK  -  ttk protein kinase, SGOL2  -  shugoshin-like 2 (s. pombe), BID  -  bh3 interacting domain death agonist, MASTL  -  microtubule associated serine/threonine kinase-like, CENPN  -  centromere protein n, SKA1  -  spindle and kinetochore associated complex subunit 1, NOLC1  -  nucleolar and coiled-body phosphoprotein 1, BORA  -  bora, aurora kinase a activator, RAC3  -  ras-related c3 botulinum toxin substrate 3 (rho family, small gtp binding protein rac3), FHL3  -  four and a half lim domains 3, VAMP5  -  vesicle-associated membrane protein 5, CCP110  -  centriolar coiled coil protein 110kda, AURKA  -  aurora kinase a, PPARGC1B  -  peroxisome proliferator-activated receptor gamma, coactivator 1 beta, MSH2  -  muts homolog 2, colon cancer, nonpolyposis type 1 (e. coli), ERCC6L  -  excision repair cross-complementing rodent repair deficiency, complementation group 6-like, SUV39H2  -  suppressor of variegation 3-9 homolog 2 (drosophila), SHROOM3  -  shroom family member 3, CCNF  -  cyclin f, NEFL  -  neurofilament, light polypeptide, AURKB  -  aurora kinase b, TUBGCP5  -  tubulin, gamma complex associated protein 5, KIF15  -  kinesin family member 15, EED  -  embryonic ectoderm development, NTMT1  -  n-terminal xaa-pro-lys n-methyltransferase 1, RAD51D  -  rad51 paralog d, SYNM  -  synemin, intermediate filament protein, MYH9  -  myosin, heavy chain 9, non-muscle, CRYAB  -  crystallin, alpha b, NEFM  -  neurofilament, medium polypeptide, PHF15  -  phd finger protein 15, MYBL2  -  v-myb avian myeloblastosis viral oncogene homolog-like 2, C10orf2  -  chromosome 10 open reading frame 2, ZW10  -  zw10 kinetochore protein, FBXO5  -  f-box protein 5, WDHD1  -  wd repeat and hmg-box dna binding protein 1, INF2  -  inverted formin, fh2 and wh2 domain containing, FEN1  -  flap structure-specific endonuclease 1, POLA2  -  polymerase (dna directed), alpha 2, accessory subunit, CEP72  -  centrosomal protein 72kda, TRIP13  -  thyroid hormone receptor interactor 13, RBBP8  -  retinoblastoma binding protein 8, BUB1B  -  bub1 mitotic checkpoint serine/threonine kinase b, MAD2L1  -  mad2 mitotic arrest deficient-like 1 (yeast), PPIF  -  peptidylprolyl isomerase f, NDC80  -  ndc80 kinetochore complex component, SKA3  -  spindle and kinetochore associated complex subunit 3, HELLS  -  helicase, lymphoid-specific, POLE2  -  polymerase (dna directed), epsilon 2, accessory subunit, CCNA2  -  cyclin a2, POLD1  -  polymerase (dna directed), delta 1, catalytic subunit, MRE11A  -  mre11 meiotic recombination 11 homolog a (s. cerevisiae), POLA1  -  polymerase (dna directed), alpha 1, catalytic subunit, AUNIP  -  aurora kinase a and ninein interacting protein, FAM101B  -  family with sequence similarity 101, member b, CDCA8  -  cell division cycle associated 8, KIF18B  -  kinesin family member 18b, DNA2  -  dna replication helicase/nuclease 2, KIF2C  -  kinesin family member 2c, DCLRE1B  -  dna cross-link repair 1b]"
GO:0044772	mitotic cell cycle phase transition	9.84E-13	7.62E-10	3.84	16378	275	590	38	"[CDC6  -  cell division cycle 6, CDC25A  -  cell division cycle 25a, CCNE2  -  cyclin e2, CDK1  -  cyclin-dependent kinase 1, CCNE1  -  cyclin e1, TUBGCP5  -  tubulin, gamma complex associated protein 5, CDT1  -  chromatin licensing and dna replication factor 1, PRIM1  -  primase, dna, polypeptide 1 (49kda), MYBL2  -  v-myb avian myeloblastosis viral oncogene homolog-like 2, MCM10  -  minichromosome maintenance complex component 10, MYB  -  v-myb avian myeloblastosis viral oncogene homolog, FBXO5  -  f-box protein 5, CDC45  -  cell division cycle 45, CDC7  -  cell division cycle 7, RPA2  -  replication protein a2, 32kda, CDCA5  -  cell division cycle associated 5, POLA2  -  polymerase (dna directed), alpha 2, accessory subunit, CEP72  -  centrosomal protein 72kda, RBBP8  -  retinoblastoma binding protein 8, BUB1B  -  bub1 mitotic checkpoint serine/threonine kinase b, RCC1  -  regulator of chromosome condensation 1, CDKN2A  -  cyclin-dependent kinase inhibitor 2a, PKMYT1  -  protein kinase, membrane associated tyrosine/threonine 1, MELK  -  maternal embryonic leucine zipper kinase, CDKN2B  -  cyclin-dependent kinase inhibitor 2b (p15, inhibits cdk4), MASTL  -  microtubule associated serine/threonine kinase-like, MCM4  -  minichromosome maintenance complex component 4, MCM8  -  minichromosome maintenance complex component 8, MCM3  -  minichromosome maintenance complex component 3, POLE2  -  polymerase (dna directed), epsilon 2, accessory subunit, MCM5  -  minichromosome maintenance complex component 5, CCNA2  -  cyclin a2, MCM2  -  minichromosome maintenance complex component 2, BORA  -  bora, aurora kinase a activator, POLA1  -  polymerase (dna directed), alpha 1, catalytic subunit, CCP110  -  centriolar coiled coil protein 110kda, AURKA  -  aurora kinase a, RRM2  -  ribonucleotide reductase m2]"
GO:0044770	cell cycle phase transition	1.38E-12	1.01E-09	3.79	16378	278	590	38	"[CDC6  -  cell division cycle 6, CDC25A  -  cell division cycle 25a, CCNE2  -  cyclin e2, CDK1  -  cyclin-dependent kinase 1, CCNE1  -  cyclin e1, TUBGCP5  -  tubulin, gamma complex associated protein 5, CDT1  -  chromatin licensing and dna replication factor 1, PRIM1  -  primase, dna, polypeptide 1 (49kda), MYBL2  -  v-myb avian myeloblastosis viral oncogene homolog-like 2, MCM10  -  minichromosome maintenance complex component 10, MYB  -  v-myb avian myeloblastosis viral oncogene homolog, FBXO5  -  f-box protein 5, CDC45  -  cell division cycle 45, CDC7  -  cell division cycle 7, RPA2  -  replication protein a2, 32kda, CDCA5  -  cell division cycle associated 5, POLA2  -  polymerase (dna directed), alpha 2, accessory subunit, CEP72  -  centrosomal protein 72kda, RBBP8  -  retinoblastoma binding protein 8, BUB1B  -  bub1 mitotic checkpoint serine/threonine kinase b, RCC1  -  regulator of chromosome condensation 1, CDKN2A  -  cyclin-dependent kinase inhibitor 2a, PKMYT1  -  protein kinase, membrane associated tyrosine/threonine 1, MELK  -  maternal embryonic leucine zipper kinase, CDKN2B  -  cyclin-dependent kinase inhibitor 2b (p15, inhibits cdk4), MASTL  -  microtubule associated serine/threonine kinase-like, MCM4  -  minichromosome maintenance complex component 4, MCM8  -  minichromosome maintenance complex component 8, MCM3  -  minichromosome maintenance complex component 3, POLE2  -  polymerase (dna directed), epsilon 2, accessory subunit, MCM5  -  minichromosome maintenance complex component 5, CCNA2  -  cyclin a2, MCM2  -  minichromosome maintenance complex component 2, BORA  -  bora, aurora kinase a activator, POLA1  -  polymerase (dna directed), alpha 1, catalytic subunit, CCP110  -  centriolar coiled coil protein 110kda, AURKA  -  aurora kinase a, RRM2  -  ribonucleotide reductase m2]"
GO:0006996	organelle organization	2.11E-12	1.45E-09	1.84	16378	1946	590	129	"[CDC6  -  cell division cycle 6, DSN1  -  dsn1, mis12 kinetochore complex component, FAM83D  -  family with sequence similarity 83, member d, CDC25A  -  cell division cycle 25a, RFC4  -  replication factor c (activator 1) 4, 37kda, RFC5  -  replication factor c (activator 1) 5, 36.5kda, CDK1  -  cyclin-dependent kinase 1, RFC3  -  replication factor c (activator 1) 3, 38kda, STRA13  -  stimulated by retinoic acid 13, BRCA2  -  breast cancer 2, early onset, SGOL1  -  shugoshin-like 1 (s. pombe), SPDL1  -  spindle apparatus coiled-coil protein 1, UHRF1  -  ubiquitin-like with phd and ring finger domains 1, CEP55  -  centrosomal protein 55kda, GSG2  -  germ cell associated 2 (haspin), DIAPH3  -  diaphanous-related formin 3, CHAF1B  -  chromatin assembly factor 1, subunit b (p60), CENPQ  -  centromere protein q, PRMT1  -  protein arginine methyltransferase 1, MKI67  -  antigen identified by monoclonal antibody ki-67, NCAPG2  -  non-smc condensin ii complex, subunit g2, CDCA5  -  cell division cycle associated 5, MTFR2  -  mitochondrial fission regulator 2, SPC25  -  spc25, ndc80 kinetochore complex component, NCAPD3  -  non-smc condensin ii complex, subunit d3, MND1  -  meiotic nuclear divisions 1 homolog (s. cerevisiae), BLM  -  bloom syndrome, recq helicase-like, CCL2  -  chemokine (c-c motif) ligand 2, TTK  -  ttk protein kinase, SGOL2  -  shugoshin-like 2 (s. pombe), BID  -  bh3 interacting domain death agonist, MASTL  -  microtubule associated serine/threonine kinase-like, CENPN  -  centromere protein n, SKA1  -  spindle and kinetochore associated complex subunit 1, NOLC1  -  nucleolar and coiled-body phosphoprotein 1, APOE  -  apolipoprotein e, FHL3  -  four and a half lim domains 3, PPARGC1B  -  peroxisome proliferator-activated receptor gamma, coactivator 1 beta, ERCC6L  -  excision repair cross-complementing rodent repair deficiency, complementation group 6-like, AURKB  -  aurora kinase b, KIF15  -  kinesin family member 15, SYNM  -  synemin, intermediate filament protein, MYH9  -  myosin, heavy chain 9, non-muscle, PHF15  -  phd finger protein 15, MYBL2  -  v-myb avian myeloblastosis viral oncogene homolog-like 2, SNX10  -  sorting nexin 10, MYB  -  v-myb avian myeloblastosis viral oncogene homolog, ZW10  -  zw10 kinetochore protein, WDHD1  -  wd repeat and hmg-box dna binding protein 1, GCLM  -  glutamate-cysteine ligase, modifier subunit, INF2  -  inverted formin, fh2 and wh2 domain containing, FEN1  -  flap structure-specific endonuclease 1, PSMC3IP  -  psmc3 interacting protein, POLA2  -  polymerase (dna directed), alpha 2, accessory subunit, BUB1B  -  bub1 mitotic checkpoint serine/threonine kinase b, PPIF  -  peptidylprolyl isomerase f, CDKN2A  -  cyclin-dependent kinase inhibitor 2a, HELLS  -  helicase, lymphoid-specific, POLE2  -  polymerase (dna directed), epsilon 2, accessory subunit, POLD1  -  polymerase (dna directed), delta 1, catalytic subunit, POLA1  -  polymerase (dna directed), alpha 1, catalytic subunit, AUNIP  -  aurora kinase a and ninein interacting protein, CDCA8  -  cell division cycle associated 8, FAM101B  -  family with sequence similarity 101, member b, EXO1  -  exonuclease 1, VAV3  -  vav 3 guanine nucleotide exchange factor, ZWILCH  -  zwilch kinetochore protein, KIFC3  -  kinesin family member c3, TEX15  -  testis expressed 15, HAUS3  -  haus augmin-like complex, subunit 3, PRIM1  -  primase, dna, polypeptide 1 (49kda), NCAPH  -  non-smc condensin i complex, subunit h, MNS1  -  meiosis-specific nuclear structural 1, CENPI  -  centromere protein i, PXN  -  paxillin, ZWINT  -  zw10 interacting kinetochore protein, CDCA3  -  cell division cycle associated 3, ESPL1  -  extra spindle pole bodies homolog 1 (s. cerevisiae), RPA2  -  replication protein a2, 32kda, NCAPG  -  non-smc condensin i complex, subunit g, REEP1  -  receptor accessory protein 1, PEX12  -  peroxisomal biogenesis factor 12, RCC1  -  regulator of chromosome condensation 1, UBE2C  -  ubiquitin-conjugating enzyme e2c, HK2  -  hexokinase 2, PKMYT1  -  protein kinase, membrane associated tyrosine/threonine 1, SFMBT1  -  scm-like with four mbt domains 1, CHAF1A  -  chromatin assembly factor 1, subunit a (p150), RAD51  -  rad51 recombinase, MCM2  -  minichromosome maintenance complex component 2, RAC3  -  ras-related c3 botulinum toxin substrate 3 (rho family, small gtp binding protein rac3), BORA  -  bora, aurora kinase a activator, VAMP5  -  vesicle-associated membrane protein 5, CCP110  -  centriolar coiled coil protein 110kda, HJURP  -  holliday junction recognition protein, AURKA  -  aurora kinase a, MSH2  -  muts homolog 2, colon cancer, nonpolyposis type 1 (e. coli), SUV39H2  -  suppressor of variegation 3-9 homolog 2 (drosophila), SHROOM3  -  shroom family member 3, CCNF  -  cyclin f, JUN  -  jun proto-oncogene, NEFL  -  neurofilament, light polypeptide, TUBGCP5  -  tubulin, gamma complex associated protein 5, RAD54L  -  rad54-like (s. cerevisiae), EED  -  embryonic ectoderm development, NTMT1  -  n-terminal xaa-pro-lys n-methyltransferase 1, RAD51D  -  rad51 paralog d, CENPK  -  centromere protein k, MICAL2  -  microtubule associated monooxygenase, calponin and lim domain containing 2, CRYAB  -  crystallin, alpha b, NEFM  -  neurofilament, medium polypeptide, C10orf2  -  chromosome 10 open reading frame 2, FBXO5  -  f-box protein 5, RBL1  -  retinoblastoma-like 1 (p107), ASF1B  -  anti-silencing function 1b histone chaperone, CEP72  -  centrosomal protein 72kda, RBBP8  -  retinoblastoma binding protein 8, TRIP13  -  thyroid hormone receptor interactor 13, MAD2L1  -  mad2 mitotic arrest deficient-like 1 (yeast), DNMT1  -  dna (cytosine-5-)-methyltransferase 1, NDC80  -  ndc80 kinetochore complex component, SKA3  -  spindle and kinetochore associated complex subunit 3, CCNA2  -  cyclin a2, MRE11A  -  mre11 meiotic recombination 11 homolog a (s. cerevisiae), HPS6  -  hermansky-pudlak syndrome 6, KIF18B  -  kinesin family member 18b, KIF2C  -  kinesin family member 2c, DNA2  -  dna replication helicase/nuclease 2, DCLRE1B  -  dna cross-link repair 1b]"
GO:0044843	cell cycle G1/S phase transition	2.45E-12	1.60E-09	5.1	16378	147	590	27	"[CDC6  -  cell division cycle 6, CDC25A  -  cell division cycle 25a, CDK1  -  cyclin-dependent kinase 1, CCNE2  -  cyclin e2, CCNE1  -  cyclin e1, CDT1  -  chromatin licensing and dna replication factor 1, PRIM1  -  primase, dna, polypeptide 1 (49kda), MCM10  -  minichromosome maintenance complex component 10, MYB  -  v-myb avian myeloblastosis viral oncogene homolog, FBXO5  -  f-box protein 5, CDC45  -  cell division cycle 45, CDC7  -  cell division cycle 7, RPA2  -  replication protein a2, 32kda, POLA2  -  polymerase (dna directed), alpha 2, accessory subunit, CDCA5  -  cell division cycle associated 5, RBBP8  -  retinoblastoma binding protein 8, RCC1  -  regulator of chromosome condensation 1, CDKN2A  -  cyclin-dependent kinase inhibitor 2a, PKMYT1  -  protein kinase, membrane associated tyrosine/threonine 1, MCM8  -  minichromosome maintenance complex component 8, MCM4  -  minichromosome maintenance complex component 4, MCM3  -  minichromosome maintenance complex component 3, POLE2  -  polymerase (dna directed), epsilon 2, accessory subunit, MCM5  -  minichromosome maintenance complex component 5, MCM2  -  minichromosome maintenance complex component 2, POLA1  -  polymerase (dna directed), alpha 1, catalytic subunit, RRM2  -  ribonucleotide reductase m2]"
GO:0000082	G1/S transition of mitotic cell cycle	2.45E-12	1.52E-09	5.1	16378	147	590	27	"[CDC6  -  cell division cycle 6, CDC25A  -  cell division cycle 25a, CDK1  -  cyclin-dependent kinase 1, CCNE2  -  cyclin e2, CCNE1  -  cyclin e1, CDT1  -  chromatin licensing and dna replication factor 1, PRIM1  -  primase, dna, polypeptide 1 (49kda), MCM10  -  minichromosome maintenance complex component 10, MYB  -  v-myb avian myeloblastosis viral oncogene homolog, FBXO5  -  f-box protein 5, CDC45  -  cell division cycle 45, CDC7  -  cell division cycle 7, RPA2  -  replication protein a2, 32kda, POLA2  -  polymerase (dna directed), alpha 2, accessory subunit, CDCA5  -  cell division cycle associated 5, RBBP8  -  retinoblastoma binding protein 8, RCC1  -  regulator of chromosome condensation 1, CDKN2A  -  cyclin-dependent kinase inhibitor 2a, PKMYT1  -  protein kinase, membrane associated tyrosine/threonine 1, MCM8  -  minichromosome maintenance complex component 8, MCM4  -  minichromosome maintenance complex component 4, MCM3  -  minichromosome maintenance complex component 3, POLE2  -  polymerase (dna directed), epsilon 2, accessory subunit, MCM5  -  minichromosome maintenance complex component 5, MCM2  -  minichromosome maintenance complex component 2, POLA1  -  polymerase (dna directed), alpha 1, catalytic subunit, RRM2  -  ribonucleotide reductase m2]"
GO:0007067	mitotic nuclear division	4.29E-12	2.53E-09	4.02	16378	235	590	34	"[CDC6  -  cell division cycle 6, DSN1  -  dsn1, mis12 kinetochore complex component, FAM83D  -  family with sequence similarity 83, member d, CDC25A  -  cell division cycle 25a, ERCC6L  -  excision repair cross-complementing rodent repair deficiency, complementation group 6-like, CDK1  -  cyclin-dependent kinase 1, STRA13  -  stimulated by retinoic acid 13, ZWILCH  -  zwilch kinetochore protein, CCNF  -  cyclin f, SGOL1  -  shugoshin-like 1 (s. pombe), HAUS3  -  haus augmin-like complex, subunit 3, KIF15  -  kinesin family member 15, CEP55  -  centrosomal protein 55kda, CDCA3  -  cell division cycle associated 3, NCAPG2  -  non-smc condensin ii complex, subunit g2, CDCA5  -  cell division cycle associated 5, RBBP8  -  retinoblastoma binding protein 8, BUB1B  -  bub1 mitotic checkpoint serine/threonine kinase b, SPC25  -  spc25, ndc80 kinetochore complex component, RCC1  -  regulator of chromosome condensation 1, PKMYT1  -  protein kinase, membrane associated tyrosine/threonine 1, NDC80  -  ndc80 kinetochore complex component, SKA3  -  spindle and kinetochore associated complex subunit 3, MASTL  -  microtubule associated serine/threonine kinase-like, HELLS  -  helicase, lymphoid-specific, CCNA2  -  cyclin a2, CENPN  -  centromere protein n, SKA1  -  spindle and kinetochore associated complex subunit 1, BORA  -  bora, aurora kinase a activator, NOLC1  -  nucleolar and coiled-body phosphoprotein 1, CDCA8  -  cell division cycle associated 8, KIF18B  -  kinesin family member 18b, KIF2C  -  kinesin family member 2c, AURKA  -  aurora kinase a]"
GO:0071840	cellular component organization or biogenesis	9.00E-12	5.07E-09	1.51	16378	3867	590	211	"[DSN1  -  dsn1, mis12 kinetochore complex component, FAM83D  -  family with sequence similarity 83, member d, RFC4  -  replication factor c (activator 1) 4, 37kda, RFC5  -  replication factor c (activator 1) 5, 36.5kda, RFC3  -  replication factor c (activator 1) 3, 38kda, STRA13  -  stimulated by retinoic acid 13, BRCA2  -  breast cancer 2, early onset, BRCA1  -  breast cancer 1, early onset, NAF1  -  nuclear assembly factor 1 ribonucleoprotein, SPDL1  -  spindle apparatus coiled-coil protein 1, UHRF1  -  ubiquitin-like with phd and ring finger domains 1, DIAPH3  -  diaphanous-related formin 3, SPP1  -  secreted phosphoprotein 1, CHAF1B  -  chromatin assembly factor 1, subunit b (p60), RAB3IP  -  rab3a interacting protein, PRMT1  -  protein arginine methyltransferase 1, NCAPG2  -  non-smc condensin ii complex, subunit g2, EPHA2  -  eph receptor a2, BDNF  -  brain-derived neurotrophic factor, BLM  -  bloom syndrome, recq helicase-like, TRPM8  -  transient receptor potential cation channel, subfamily m, member 8, GJB2  -  gap junction protein, beta 2, 26kda, LPL  -  lipoprotein lipase, TTK  -  ttk protein kinase, BID  -  bh3 interacting domain death agonist, PLSCR1  -  phospholipid scramblase 1, MASTL  -  microtubule associated serine/threonine kinase-like, DCTPP1  -  dctp pyrophosphatase 1, CARD10  -  caspase recruitment domain family, member 10, CDK5R1  -  cyclin-dependent kinase 5, regulatory subunit 1 (p35), ERCC6L  -  excision repair cross-complementing rodent repair deficiency, complementation group 6-like, GLRB  -  glycine receptor, beta, KIF15  -  kinesin family member 15, MYH9  -  myosin, heavy chain 9, non-muscle, SNX10  -  sorting nexin 10, MYBL2  -  v-myb avian myeloblastosis viral oncogene homolog-like 2, NIP7  -  nip7, nucleolar pre-rrna processing protein, MYB  -  v-myb avian myeloblastosis viral oncogene homolog, GCLM  -  glutamate-cysteine ligase, modifier subunit, PSMC3IP  -  psmc3 interacting protein, POLA2  -  polymerase (dna directed), alpha 2, accessory subunit, BUB1B  -  bub1 mitotic checkpoint serine/threonine kinase b, COL6A3  -  collagen, type vi, alpha 3, PPIF  -  peptidylprolyl isomerase f, POLE2  -  polymerase (dna directed), epsilon 2, accessory subunit, RAMP1  -  receptor (g protein-coupled) activity modifying protein 1, POLD1  -  polymerase (dna directed), delta 1, catalytic subunit, KIF23  -  kinesin family member 23, POLA1  -  polymerase (dna directed), alpha 1, catalytic subunit, TRAF2  -  tnf receptor-associated factor 2, AUNIP  -  aurora kinase a and ninein interacting protein, FAM101B  -  family with sequence similarity 101, member b, COL11A1  -  collagen, type xi, alpha 1, SYNDIG1  -  synapse differentiation inducing 1, LAMB3  -  laminin, beta 3, VAV3  -  vav 3 guanine nucleotide exchange factor, ZWILCH  -  zwilch kinetochore protein, KIFC3  -  kinesin family member c3, MRTO4  -  mrna turnover 4 homolog (s. cerevisiae), KCTD12  -  potassium channel tetramerization domain containing 12, EMG1  -  emg1 n1-specific pseudouridine methyltransferase, PRIM1  -  primase, dna, polypeptide 1 (49kda), KDR  -  kinase insert domain receptor (a type iii receptor tyrosine kinase), HLA-DRA  -  major histocompatibility complex, class ii, dr alpha, CENPI  -  centromere protein i, ZWINT  -  zw10 interacting kinetochore protein, GEMIN6  -  gem (nuclear organelle) associated protein 6, COL14A1  -  collagen, type xiv, alpha 1, HLA-DRB4  -  major histocompatibility complex, class ii, dr beta 4, RPA2  -  replication protein a2, 32kda, VDR  -  vitamin d (1,25- dihydroxyvitamin d3) receptor, REEP1  -  receptor accessory protein 1, HK2  -  hexokinase 2, UBE2C  -  ubiquitin-conjugating enzyme e2c, KPNB1  -  karyopherin (importin) beta 1, CHAF1A  -  chromatin assembly factor 1, subunit a (p150), BORA  -  bora, aurora kinase a activator, AURKA  -  aurora kinase a, MSH2  -  muts homolog 2, colon cancer, nonpolyposis type 1 (e. coli), FOSL1  -  fos-like antigen 1, SUV39H2  -  suppressor of variegation 3-9 homolog 2 (drosophila), JUN  -  jun proto-oncogene, CCNF  -  cyclin f, TUBGCP5  -  tubulin, gamma complex associated protein 5, EED  -  embryonic ectoderm development, NTMT1  -  n-terminal xaa-pro-lys n-methyltransferase 1, CRYAB  -  crystallin, alpha b, FBXO5  -  f-box protein 5, TIMM21  -  translocase of inner mitochondrial membrane 21 homolog (yeast), ASF1B  -  anti-silencing function 1b histone chaperone, CEP72  -  centrosomal protein 72kda, BASP1  -  brain abundant, membrane attached signal protein 1, TRIP13  -  thyroid hormone receptor interactor 13, LPCAT2  -  lysophosphatidylcholine acyltransferase 2, FADD  -  fas (tnfrsf6)-associated via death domain, NDC80  -  ndc80 kinetochore complex component, MYOF  -  myoferlin, KCNF1  -  potassium voltage-gated channel, subfamily f, member 1, CCNA2  -  cyclin a2, MRE11A  -  mre11 meiotic recombination 11 homolog a (s. cerevisiae), HPS6  -  hermansky-pudlak syndrome 6, KIF2C  -  kinesin family member 2c, DCLRE1B  -  dna cross-link repair 1b, RRM2  -  ribonucleotide reductase m2, CDC6  -  cell division cycle 6, CDC25A  -  cell division cycle 25a, CDK1  -  cyclin-dependent kinase 1, ITGA8  -  integrin, alpha 8, MST4  -  serine/threonine protein kinase mst4, SGOL1  -  shugoshin-like 1 (s. pombe), CEP55  -  centrosomal protein 55kda, GSG2  -  germ cell associated 2 (haspin), SDC4  -  syndecan 4, CENPQ  -  centromere protein q, FLNC  -  filamin c, gamma, CCDC80  -  coiled-coil domain containing 80, MKI67  -  antigen identified by monoclonal antibody ki-67, GEMIN5  -  gem (nuclear organelle) associated protein 5, CD151  -  cd151 molecule (raph blood group), SRSF12  -  serine/arginine-rich splicing factor 12, AQP4  -  aquaporin 4, CDCA5  -  cell division cycle associated 5, MTFR2  -  mitochondrial fission regulator 2, P2RX7  -  purinergic receptor p2x, ligand-gated ion channel, 7, SPC25  -  spc25, ndc80 kinetochore complex component, NCAPD3  -  non-smc condensin ii complex, subunit d3, FKBP4  -  fk506 binding protein 4, 59kda, MND1  -  meiotic nuclear divisions 1 homolog (s. cerevisiae), IL1RAP  -  interleukin 1 receptor accessory protein, CCL2  -  chemokine (c-c motif) ligand 2, SGOL2  -  shugoshin-like 2 (s. pombe), MMP10  -  matrix metallopeptidase 10 (stromelysin 2), TBC1D4  -  tbc1 domain family, member 4, SDC2  -  syndecan 2, CENPN  -  centromere protein n, SKA1  -  spindle and kinetochore associated complex subunit 1, NOLC1  -  nucleolar and coiled-body phosphoprotein 1, APOE  -  apolipoprotein e, SERPINE1  -  serpin peptidase inhibitor, clade e (nexin, plasminogen activator inhibitor type 1), member 1, LEPREL1  -  leprecan-like 1, FHL3  -  four and a half lim domains 3, PPARGC1B  -  peroxisome proliferator-activated receptor gamma, coactivator 1 beta, ITGA4  -  integrin, alpha 4 (antigen cd49d, alpha 4 subunit of vla-4 receptor), FGG  -  fibrinogen gamma chain, ITGA7  -  integrin, alpha 7, PLEKHA7  -  pleckstrin homology domain containing, family a member 7, AURKB  -  aurora kinase b, SYNM  -  synemin, intermediate filament protein, ITGA3  -  integrin, alpha 3 (antigen cd49c, alpha 3 subunit of vla-3 receptor), PHF15  -  phd finger protein 15, GMNN  -  geminin, dna replication inhibitor, ZW10  -  zw10 kinetochore protein, HAS3  -  hyaluronan synthase 3, WDHD1  -  wd repeat and hmg-box dna binding protein 1, INF2  -  inverted formin, fh2 and wh2 domain containing, FEN1  -  flap structure-specific endonuclease 1, DNAJC6  -  dnaj (hsp40) homolog, subfamily c, member 6, COL22A1  -  collagen, type xxii, alpha 1, CDKN2A  -  cyclin-dependent kinase inhibitor 2a, MFAP2  -  microfibrillar-associated protein 2, HELLS  -  helicase, lymphoid-specific, CDCA8  -  cell division cycle associated 8, EXO1  -  exonuclease 1, TIMP1  -  timp metallopeptidase inhibitor 1, TK1  -  thymidine kinase 1, soluble, TMEM138  -  transmembrane protein 138, TEX15  -  testis expressed 15, HAUS3  -  haus augmin-like complex, subunit 3, NCAPH  -  non-smc condensin i complex, subunit h, MNS1  -  meiosis-specific nuclear structural 1, PXN  -  paxillin, CDCA3  -  cell division cycle associated 3, ESPL1  -  extra spindle pole bodies homolog 1 (s. cerevisiae), NCAPG  -  non-smc condensin i complex, subunit g, PEX12  -  peroxisomal biogenesis factor 12, DNAJA3  -  dnaj (hsp40) homolog, subfamily a, member 3, RCC1  -  regulator of chromosome condensation 1, PKMYT1  -  protein kinase, membrane associated tyrosine/threonine 1, SFMBT1  -  scm-like with four mbt domains 1, DSPP  -  dentin sialophosphoprotein, RAD51  -  rad51 recombinase, MCM2  -  minichromosome maintenance complex component 2, RAC3  -  ras-related c3 botulinum toxin substrate 3 (rho family, small gtp binding protein rac3), VAMP5  -  vesicle-associated membrane protein 5, CCP110  -  centriolar coiled coil protein 110kda, HJURP  -  holliday junction recognition protein, DDIT4  -  dna-damage-inducible transcript 4, KCNQ5  -  potassium voltage-gated channel, kqt-like subfamily, member 5, SLC7A6  -  solute carrier family 7 (amino acid transporter light chain, y+l system), member 6, SHROOM3  -  shroom family member 3, NEFL  -  neurofilament, light polypeptide, RAD54L  -  rad54-like (s. cerevisiae), RAD51D  -  rad51 paralog d, CENPK  -  centromere protein k, MICAL2  -  microtubule associated monooxygenase, calponin and lim domain containing 2, NEFM  -  neurofilament, medium polypeptide, AXL  -  axl receptor tyrosine kinase, C10orf2  -  chromosome 10 open reading frame 2, SRPX  -  sushi-repeat containing protein, x-linked, LTBP3  -  latent transforming growth factor beta binding protein 3, LTBP1  -  latent transforming growth factor beta binding protein 1, RBL1  -  retinoblastoma-like 1 (p107), RBBP8  -  retinoblastoma binding protein 8, TGFBI  -  transforming growth factor, beta-induced, 68kda, MAD2L1  -  mad2 mitotic arrest deficient-like 1 (yeast), DNMT1  -  dna (cytosine-5-)-methyltransferase 1, SKA3  -  spindle and kinetochore associated complex subunit 3, NUP35  -  nucleoporin 35kda, KIF18B  -  kinesin family member 18b, DNA2  -  dna replication helicase/nuclease 2, SMAD7  -  smad family member 7]"
GO:0016043	cellular component organization	2.60E-11	1.40E-08	1.51	16378	3836	590	208	"[DSN1  -  dsn1, mis12 kinetochore complex component, FAM83D  -  family with sequence similarity 83, member d, RFC4  -  replication factor c (activator 1) 4, 37kda, RFC5  -  replication factor c (activator 1) 5, 36.5kda, RFC3  -  replication factor c (activator 1) 3, 38kda, STRA13  -  stimulated by retinoic acid 13, BRCA2  -  breast cancer 2, early onset, BRCA1  -  breast cancer 1, early onset, SPDL1  -  spindle apparatus coiled-coil protein 1, UHRF1  -  ubiquitin-like with phd and ring finger domains 1, DIAPH3  -  diaphanous-related formin 3, SPP1  -  secreted phosphoprotein 1, CHAF1B  -  chromatin assembly factor 1, subunit b (p60), RAB3IP  -  rab3a interacting protein, PRMT1  -  protein arginine methyltransferase 1, NCAPG2  -  non-smc condensin ii complex, subunit g2, EPHA2  -  eph receptor a2, BDNF  -  brain-derived neurotrophic factor, BLM  -  bloom syndrome, recq helicase-like, TRPM8  -  transient receptor potential cation channel, subfamily m, member 8, GJB2  -  gap junction protein, beta 2, 26kda, LPL  -  lipoprotein lipase, TTK  -  ttk protein kinase, BID  -  bh3 interacting domain death agonist, PLSCR1  -  phospholipid scramblase 1, MASTL  -  microtubule associated serine/threonine kinase-like, DCTPP1  -  dctp pyrophosphatase 1, CARD10  -  caspase recruitment domain family, member 10, CDK5R1  -  cyclin-dependent kinase 5, regulatory subunit 1 (p35), ERCC6L  -  excision repair cross-complementing rodent repair deficiency, complementation group 6-like, GLRB  -  glycine receptor, beta, KIF15  -  kinesin family member 15, MYH9  -  myosin, heavy chain 9, non-muscle, SNX10  -  sorting nexin 10, MYBL2  -  v-myb avian myeloblastosis viral oncogene homolog-like 2, NIP7  -  nip7, nucleolar pre-rrna processing protein, MYB  -  v-myb avian myeloblastosis viral oncogene homolog, GCLM  -  glutamate-cysteine ligase, modifier subunit, PSMC3IP  -  psmc3 interacting protein, POLA2  -  polymerase (dna directed), alpha 2, accessory subunit, BUB1B  -  bub1 mitotic checkpoint serine/threonine kinase b, COL6A3  -  collagen, type vi, alpha 3, PPIF  -  peptidylprolyl isomerase f, POLE2  -  polymerase (dna directed), epsilon 2, accessory subunit, RAMP1  -  receptor (g protein-coupled) activity modifying protein 1, POLD1  -  polymerase (dna directed), delta 1, catalytic subunit, KIF23  -  kinesin family member 23, POLA1  -  polymerase (dna directed), alpha 1, catalytic subunit, TRAF2  -  tnf receptor-associated factor 2, AUNIP  -  aurora kinase a and ninein interacting protein, FAM101B  -  family with sequence similarity 101, member b, COL11A1  -  collagen, type xi, alpha 1, SYNDIG1  -  synapse differentiation inducing 1, LAMB3  -  laminin, beta 3, VAV3  -  vav 3 guanine nucleotide exchange factor, ZWILCH  -  zwilch kinetochore protein, KIFC3  -  kinesin family member c3, KCTD12  -  potassium channel tetramerization domain containing 12, PRIM1  -  primase, dna, polypeptide 1 (49kda), KDR  -  kinase insert domain receptor (a type iii receptor tyrosine kinase), HLA-DRA  -  major histocompatibility complex, class ii, dr alpha, CENPI  -  centromere protein i, ZWINT  -  zw10 interacting kinetochore protein, GEMIN6  -  gem (nuclear organelle) associated protein 6, COL14A1  -  collagen, type xiv, alpha 1, HLA-DRB4  -  major histocompatibility complex, class ii, dr beta 4, RPA2  -  replication protein a2, 32kda, VDR  -  vitamin d (1,25- dihydroxyvitamin d3) receptor, REEP1  -  receptor accessory protein 1, HK2  -  hexokinase 2, UBE2C  -  ubiquitin-conjugating enzyme e2c, KPNB1  -  karyopherin (importin) beta 1, CHAF1A  -  chromatin assembly factor 1, subunit a (p150), BORA  -  bora, aurora kinase a activator, AURKA  -  aurora kinase a, MSH2  -  muts homolog 2, colon cancer, nonpolyposis type 1 (e. coli), FOSL1  -  fos-like antigen 1, SUV39H2  -  suppressor of variegation 3-9 homolog 2 (drosophila), JUN  -  jun proto-oncogene, CCNF  -  cyclin f, TUBGCP5  -  tubulin, gamma complex associated protein 5, EED  -  embryonic ectoderm development, NTMT1  -  n-terminal xaa-pro-lys n-methyltransferase 1, CRYAB  -  crystallin, alpha b, FBXO5  -  f-box protein 5, TIMM21  -  translocase of inner mitochondrial membrane 21 homolog (yeast), ASF1B  -  anti-silencing function 1b histone chaperone, CEP72  -  centrosomal protein 72kda, BASP1  -  brain abundant, membrane attached signal protein 1, TRIP13  -  thyroid hormone receptor interactor 13, LPCAT2  -  lysophosphatidylcholine acyltransferase 2, FADD  -  fas (tnfrsf6)-associated via death domain, NDC80  -  ndc80 kinetochore complex component, MYOF  -  myoferlin, KCNF1  -  potassium voltage-gated channel, subfamily f, member 1, CCNA2  -  cyclin a2, MRE11A  -  mre11 meiotic recombination 11 homolog a (s. cerevisiae), HPS6  -  hermansky-pudlak syndrome 6, KIF2C  -  kinesin family member 2c, DCLRE1B  -  dna cross-link repair 1b, RRM2  -  ribonucleotide reductase m2, CDC6  -  cell division cycle 6, CDC25A  -  cell division cycle 25a, CDK1  -  cyclin-dependent kinase 1, ITGA8  -  integrin, alpha 8, MST4  -  serine/threonine protein kinase mst4, SGOL1  -  shugoshin-like 1 (s. pombe), CEP55  -  centrosomal protein 55kda, GSG2  -  germ cell associated 2 (haspin), SDC4  -  syndecan 4, CENPQ  -  centromere protein q, FLNC  -  filamin c, gamma, CCDC80  -  coiled-coil domain containing 80, MKI67  -  antigen identified by monoclonal antibody ki-67, GEMIN5  -  gem (nuclear organelle) associated protein 5, CD151  -  cd151 molecule (raph blood group), SRSF12  -  serine/arginine-rich splicing factor 12, AQP4  -  aquaporin 4, CDCA5  -  cell division cycle associated 5, MTFR2  -  mitochondrial fission regulator 2, P2RX7  -  purinergic receptor p2x, ligand-gated ion channel, 7, SPC25  -  spc25, ndc80 kinetochore complex component, NCAPD3  -  non-smc condensin ii complex, subunit d3, FKBP4  -  fk506 binding protein 4, 59kda, MND1  -  meiotic nuclear divisions 1 homolog (s. cerevisiae), IL1RAP  -  interleukin 1 receptor accessory protein, CCL2  -  chemokine (c-c motif) ligand 2, SGOL2  -  shugoshin-like 2 (s. pombe), MMP10  -  matrix metallopeptidase 10 (stromelysin 2), TBC1D4  -  tbc1 domain family, member 4, SDC2  -  syndecan 2, CENPN  -  centromere protein n, SKA1  -  spindle and kinetochore associated complex subunit 1, APOE  -  apolipoprotein e, NOLC1  -  nucleolar and coiled-body phosphoprotein 1, SERPINE1  -  serpin peptidase inhibitor, clade e (nexin, plasminogen activator inhibitor type 1), member 1, LEPREL1  -  leprecan-like 1, FHL3  -  four and a half lim domains 3, PPARGC1B  -  peroxisome proliferator-activated receptor gamma, coactivator 1 beta, ITGA4  -  integrin, alpha 4 (antigen cd49d, alpha 4 subunit of vla-4 receptor), FGG  -  fibrinogen gamma chain, ITGA7  -  integrin, alpha 7, PLEKHA7  -  pleckstrin homology domain containing, family a member 7, AURKB  -  aurora kinase b, SYNM  -  synemin, intermediate filament protein, ITGA3  -  integrin, alpha 3 (antigen cd49c, alpha 3 subunit of vla-3 receptor), PHF15  -  phd finger protein 15, GMNN  -  geminin, dna replication inhibitor, ZW10  -  zw10 kinetochore protein, HAS3  -  hyaluronan synthase 3, WDHD1  -  wd repeat and hmg-box dna binding protein 1, INF2  -  inverted formin, fh2 and wh2 domain containing, FEN1  -  flap structure-specific endonuclease 1, DNAJC6  -  dnaj (hsp40) homolog, subfamily c, member 6, COL22A1  -  collagen, type xxii, alpha 1, CDKN2A  -  cyclin-dependent kinase inhibitor 2a, MFAP2  -  microfibrillar-associated protein 2, HELLS  -  helicase, lymphoid-specific, CDCA8  -  cell division cycle associated 8, EXO1  -  exonuclease 1, TIMP1  -  timp metallopeptidase inhibitor 1, TK1  -  thymidine kinase 1, soluble, TMEM138  -  transmembrane protein 138, TEX15  -  testis expressed 15, HAUS3  -  haus augmin-like complex, subunit 3, NCAPH  -  non-smc condensin i complex, subunit h, MNS1  -  meiosis-specific nuclear structural 1, PXN  -  paxillin, CDCA3  -  cell division cycle associated 3, ESPL1  -  extra spindle pole bodies homolog 1 (s. cerevisiae), NCAPG  -  non-smc condensin i complex, subunit g, PEX12  -  peroxisomal biogenesis factor 12, DNAJA3  -  dnaj (hsp40) homolog, subfamily a, member 3, RCC1  -  regulator of chromosome condensation 1, PKMYT1  -  protein kinase, membrane associated tyrosine/threonine 1, SFMBT1  -  scm-like with four mbt domains 1, DSPP  -  dentin sialophosphoprotein, RAD51  -  rad51 recombinase, MCM2  -  minichromosome maintenance complex component 2, RAC3  -  ras-related c3 botulinum toxin substrate 3 (rho family, small gtp binding protein rac3), VAMP5  -  vesicle-associated membrane protein 5, CCP110  -  centriolar coiled coil protein 110kda, HJURP  -  holliday junction recognition protein, DDIT4  -  dna-damage-inducible transcript 4, KCNQ5  -  potassium voltage-gated channel, kqt-like subfamily, member 5, SLC7A6  -  solute carrier family 7 (amino acid transporter light chain, y+l system), member 6, SHROOM3  -  shroom family member 3, NEFL  -  neurofilament, light polypeptide, RAD54L  -  rad54-like (s. cerevisiae), RAD51D  -  rad51 paralog d, CENPK  -  centromere protein k, MICAL2  -  microtubule associated monooxygenase, calponin and lim domain containing 2, NEFM  -  neurofilament, medium polypeptide, AXL  -  axl receptor tyrosine kinase, C10orf2  -  chromosome 10 open reading frame 2, SRPX  -  sushi-repeat containing protein, x-linked, LTBP3  -  latent transforming growth factor beta binding protein 3, LTBP1  -  latent transforming growth factor beta binding protein 1, RBL1  -  retinoblastoma-like 1 (p107), RBBP8  -  retinoblastoma binding protein 8, TGFBI  -  transforming growth factor, beta-induced, 68kda, MAD2L1  -  mad2 mitotic arrest deficient-like 1 (yeast), DNMT1  -  dna (cytosine-5-)-methyltransferase 1, SKA3  -  spindle and kinetochore associated complex subunit 3, NUP35  -  nucleoporin 35kda, KIF18B  -  kinesin family member 18b, DNA2  -  dna replication helicase/nuclease 2, SMAD7  -  smad family member 7]"
GO:0032201	telomere maintenance via semi-conservative replication	5.95E-11	3.07E-08	13.88	16378	22	590	11	"[POLA2  -  polymerase (dna directed), alpha 2, accessory subunit, POLE2  -  polymerase (dna directed), epsilon 2, accessory subunit, RFC4  -  replication factor c (activator 1) 4, 37kda, RFC5  -  replication factor c (activator 1) 5, 36.5kda, POLD1  -  polymerase (dna directed), delta 1, catalytic subunit, RFC3  -  replication factor c (activator 1) 3, 38kda, POLA1  -  polymerase (dna directed), alpha 1, catalytic subunit, FEN1  -  flap structure-specific endonuclease 1, DNA2  -  dna replication helicase/nuclease 2, RPA2  -  replication protein a2, 32kda, PRIM1  -  primase, dna, polypeptide 1 (49kda)]"
GO:0006270	DNA replication initiation	1.10E-10	5.47E-08	13.28	16378	23	590	11	"[MCM4  -  minichromosome maintenance complex component 4, POLA2  -  polymerase (dna directed), alpha 2, accessory subunit, MCM3  -  minichromosome maintenance complex component 3, POLE2  -  polymerase (dna directed), epsilon 2, accessory subunit, MCM5  -  minichromosome maintenance complex component 5, CCNE2  -  cyclin e2, MCM2  -  minichromosome maintenance complex component 2, POLA1  -  polymerase (dna directed), alpha 1, catalytic subunit, CDC45  -  cell division cycle 45, CCNE1  -  cyclin e1, PRIM1  -  primase, dna, polypeptide 1 (49kda)]"
GO:0033554	cellular response to stress	2.15E-10	1.02E-07	2.06	16378	1121	590	83	"[RAD1  -  rad1 homolog (s. pombe), RFC4  -  replication factor c (activator 1) 4, 37kda, RFC5  -  replication factor c (activator 1) 5, 36.5kda, VAV3  -  vav 3 guanine nucleotide exchange factor, RFC3  -  replication factor c (activator 1) 3, 38kda, CDK1  -  cyclin-dependent kinase 1, STRA13  -  stimulated by retinoic acid 13, BRCA2  -  breast cancer 2, early onset, RFWD3  -  ring finger and wd repeat domain 3, BRCA1  -  breast cancer 1, early onset, UHRF1  -  ubiquitin-like with phd and ring finger domains 1, DTL  -  denticleless e3 ubiquitin protein ligase homolog (drosophila), USP1  -  ubiquitin specific peptidase 1, CHAF1B  -  chromatin assembly factor 1, subunit b (p60), GTF2H3  -  general transcription factor iih, polypeptide 3, 34kda, MKI67  -  antigen identified by monoclonal antibody ki-67, FBXO45  -  f-box protein 45, PXN  -  paxillin, UNG  -  uracil-dna glycosylase, FANCB  -  fanconi anemia, complementation group b, RPA2  -  replication protein a2, 32kda, MICA  -  mhc class i polypeptide-related sequence a, CDCA5  -  cell division cycle associated 5, EPHA2  -  eph receptor a2, C11orf82  -  chromosome 11 open reading frame 82, BRIP1  -  brca1 interacting protein c-terminal helicase 1, VEGFA  -  vascular endothelial growth factor a, POLG2  -  polymerase (dna directed), gamma 2, accessory subunit, BLM  -  bloom syndrome, recq helicase-like, CCL2  -  chemokine (c-c motif) ligand 2, TONSL  -  tonsoku-like, dna repair protein, CHAF1A  -  chromatin assembly factor 1, subunit a (p150), BID  -  bh3 interacting domain death agonist, MASTL  -  microtubule associated serine/threonine kinase-like, MCM8  -  minichromosome maintenance complex component 8, RAD51  -  rad51 recombinase, APOE  -  apolipoprotein e, RAD51AP1  -  rad51 associated protein 1, TMEM109  -  transmembrane protein 109, GLRX2  -  glutaredoxin 2, PPARGC1B  -  peroxisome proliferator-activated receptor gamma, coactivator 1 beta, MSH2  -  muts homolog 2, colon cancer, nonpolyposis type 1 (e. coli), DDIT4  -  dna-damage-inducible transcript 4, PALB2  -  partner and localizer of brca2, RASSF1  -  ras association (ralgds/af-6) domain family member 1, RNASEH2A  -  ribonuclease h2, subunit a, JUN  -  jun proto-oncogene, RAD54L  -  rad54-like (s. cerevisiae), ASTE1  -  asteroid homolog 1 (drosophila), RAD51D  -  rad51 paralog d, CRYAB  -  crystallin, alpha b, NEIL2  -  nei endonuclease viii-like 2 (e. coli), FGF1  -  fibroblast growth factor 1 (acidic), RGCC  -  regulator of cell cycle, AXL  -  axl receptor tyrosine kinase, MYBBP1A  -  myb binding protein (p160) 1a, SRPX  -  sushi-repeat containing protein, x-linked, NEIL3  -  nei endonuclease viii-like 3 (e. coli), FEN1  -  flap structure-specific endonuclease 1, EIF2B3  -  eukaryotic translation initiation factor 2b, subunit 3 gamma, 58kda, CEBPB  -  ccaat/enhancer binding protein (c/ebp), beta, C10orf90  -  chromosome 10 open reading frame 90, TRIP13  -  thyroid hormone receptor interactor 13, RBBP8  -  retinoblastoma binding protein 8, UBE2T  -  ubiquitin-conjugating enzyme e2t (putative), PPIF  -  peptidylprolyl isomerase f, CDKN2A  -  cyclin-dependent kinase inhibitor 2a, UCHL5  -  ubiquitin carboxyl-terminal hydrolase l5, MELK  -  maternal embryonic leucine zipper kinase, MYOF  -  myoferlin, POLE2  -  polymerase (dna directed), epsilon 2, accessory subunit, POLQ  -  polymerase (dna directed), theta, CCNA2  -  cyclin a2, POLD1  -  polymerase (dna directed), delta 1, catalytic subunit, MRE11A  -  mre11 meiotic recombination 11 homolog a (s. cerevisiae), POLA1  -  polymerase (dna directed), alpha 1, catalytic subunit, DNA2  -  dna replication helicase/nuclease 2, DCLRE1B  -  dna cross-link repair 1b, NABP1  -  nucleic acid binding protein 1, FANCM  -  fanconi anemia, complementation group m, HSPA6  -  heat shock 70kda protein 6 (hsp70b'), EXO1  -  exonuclease 1, ATRIP  -  atr interacting protein]"
GO:0006312	mitotic recombination	3.22E-10	1.48E-07	10.75	16378	31	590	12	"[RAD51  -  rad51 recombinase, POLA2  -  polymerase (dna directed), alpha 2, accessory subunit, POLE2  -  polymerase (dna directed), epsilon 2, accessory subunit, RFC4  -  replication factor c (activator 1) 4, 37kda, RFC5  -  replication factor c (activator 1) 5, 36.5kda, POLD1  -  polymerase (dna directed), delta 1, catalytic subunit, RFC3  -  replication factor c (activator 1) 3, 38kda, POLA1  -  polymerase (dna directed), alpha 1, catalytic subunit, DNA2  -  dna replication helicase/nuclease 2, FEN1  -  flap structure-specific endonuclease 1, RPA2  -  replication protein a2, 32kda, PRIM1  -  primase, dna, polypeptide 1 (49kda)]"
GO:0000722	telomere maintenance via recombination	5.71E-10	2.53E-07	11.74	16378	26	590	11	"[POLA2  -  polymerase (dna directed), alpha 2, accessory subunit, POLE2  -  polymerase (dna directed), epsilon 2, accessory subunit, RFC4  -  replication factor c (activator 1) 4, 37kda, RFC5  -  replication factor c (activator 1) 5, 36.5kda, POLD1  -  polymerase (dna directed), delta 1, catalytic subunit, RFC3  -  replication factor c (activator 1) 3, 38kda, POLA1  -  polymerase (dna directed), alpha 1, catalytic subunit, DNA2  -  dna replication helicase/nuclease 2, FEN1  -  flap structure-specific endonuclease 1, RPA2  -  replication protein a2, 32kda, PRIM1  -  primase, dna, polypeptide 1 (49kda)]"
GO:0031570	DNA integrity checkpoint	6.81E-10	2.91E-07	6.02	16378	83	590	18	"[CDC6  -  cell division cycle 6, RAD1  -  rad1 homolog (s. pombe), BRIP1  -  brca1 interacting protein c-terminal helicase 1, MSH2  -  muts homolog 2, colon cancer, nonpolyposis type 1 (e. coli), RBBP8  -  retinoblastoma binding protein 8, CDK1  -  cyclin-dependent kinase 1, RFWD3  -  ring finger and wd repeat domain 3, BRCA1  -  breast cancer 1, early onset, CDT1  -  chromatin licensing and dna replication factor 1, BLM  -  bloom syndrome, recq helicase-like, DTL  -  denticleless e3 ubiquitin protein ligase homolog (drosophila), CCNA2  -  cyclin a2, MRE11A  -  mre11 meiotic recombination 11 homolog a (s. cerevisiae), DNA2  -  dna replication helicase/nuclease 2, CDC45  -  cell division cycle 45, C10orf90  -  chromosome 10 open reading frame 90, ATRIP  -  atr interacting protein, RPA2  -  replication protein a2, 32kda]"
GO:0006302	double-strand break repair	1.50E-09	6.18E-07	5.14	16378	108	590	20	"[CDCA5  -  cell division cycle associated 5, BRIP1  -  brca1 interacting protein c-terminal helicase 1, MSH2  -  muts homolog 2, colon cancer, nonpolyposis type 1 (e. coli), RBBP8  -  retinoblastoma binding protein 8, TRIP13  -  thyroid hormone receptor interactor 13, PALB2  -  partner and localizer of brca2, BRCA2  -  breast cancer 2, early onset, RAD54L  -  rad54-like (s. cerevisiae), BRCA1  -  breast cancer 1, early onset, BLM  -  bloom syndrome, recq helicase-like, RAD51D  -  rad51 paralog d, TONSL  -  tonsoku-like, dna repair protein, MCM8  -  minichromosome maintenance complex component 8, RAD51  -  rad51 recombinase, MRE11A  -  mre11 meiotic recombination 11 homolog a (s. cerevisiae), POLA1  -  polymerase (dna directed), alpha 1, catalytic subunit, FEN1  -  flap structure-specific endonuclease 1, RAD51AP1  -  rad51 associated protein 1, NABP1  -  nucleic acid binding protein 1, RPA2  -  replication protein a2, 32kda]"
GO:0010833	telomere maintenance via telomere lengthening	2.42E-09	9.69E-07	9.25	16378	36	590	12	"[POLA2  -  polymerase (dna directed), alpha 2, accessory subunit, POLE2  -  polymerase (dna directed), epsilon 2, accessory subunit, RFC4  -  replication factor c (activator 1) 4, 37kda, RFC5  -  replication factor c (activator 1) 5, 36.5kda, POLD1  -  polymerase (dna directed), delta 1, catalytic subunit, RFC3  -  replication factor c (activator 1) 3, 38kda, MRE11A  -  mre11 meiotic recombination 11 homolog a (s. cerevisiae), POLA1  -  polymerase (dna directed), alpha 1, catalytic subunit, DNA2  -  dna replication helicase/nuclease 2, FEN1  -  flap structure-specific endonuclease 1, RPA2  -  replication protein a2, 32kda, PRIM1  -  primase, dna, polypeptide 1 (49kda)]"
GO:0051726	regulation of cell cycle	2.57E-09	9.93E-07	2.25	16378	754	590	61	"[CDC6  -  cell division cycle 6, CDC25A  -  cell division cycle 25a, CCNE2  -  cyclin e2, CDK1  -  cyclin-dependent kinase 1, ZWILCH  -  zwilch kinetochore protein, BRCA2  -  breast cancer 2, early onset, RFWD3  -  ring finger and wd repeat domain 3, CDT1  -  chromatin licensing and dna replication factor 1, BRCA1  -  breast cancer 1, early onset, DTL  -  denticleless e3 ubiquitin protein ligase homolog (drosophila), GSG2  -  germ cell associated 2 (haspin), LIF  -  leukemia inhibitory factor, ZWINT  -  zw10 interacting kinetochore protein, ESPL1  -  extra spindle pole bodies homolog 1 (s. cerevisiae), RPA2  -  replication protein a2, 32kda, CDCA5  -  cell division cycle associated 5, C11orf82  -  chromosome 11 open reading frame 82, RCC1  -  regulator of chromosome condensation 1, UBE2C  -  ubiquitin-conjugating enzyme e2c, PKMYT1  -  protein kinase, membrane associated tyrosine/threonine 1, BLM  -  bloom syndrome, recq helicase-like, PA2G4  -  proliferation-associated 2g4, 38kda, TTK  -  ttk protein kinase, BID  -  bh3 interacting domain death agonist, MASTL  -  microtubule associated serine/threonine kinase-like, BORA  -  bora, aurora kinase a activator, TBRG4  -  transforming growth factor beta regulator 4, HHEX  -  hematopoietically expressed homeobox, CCP110  -  centriolar coiled coil protein 110kda, AURKA  -  aurora kinase a, CDK5R1  -  cyclin-dependent kinase 5, regulatory subunit 1 (p35), MSH2  -  muts homolog 2, colon cancer, nonpolyposis type 1 (e. coli), FOSL1  -  fos-like antigen 1, RASSF1  -  ras association (ralgds/af-6) domain family member 1, JUN  -  jun proto-oncogene, CCNF  -  cyclin f, AURKB  -  aurora kinase b, CCNE1  -  cyclin e1, CCND3  -  cyclin d3, E2F8  -  e2f transcription factor 8, MYBL2  -  v-myb avian myeloblastosis viral oncogene homolog-like 2, RGCC  -  regulator of cell cycle, MYBBP1A  -  myb binding protein (p160) 1a, GMNN  -  geminin, dna replication inhibitor, ZW10  -  zw10 kinetochore protein, FBXO5  -  f-box protein 5, C10orf90  -  chromosome 10 open reading frame 90, CDC7  -  cell division cycle 7, RBL1  -  retinoblastoma-like 1 (p107), SERTAD1  -  serta domain containing 1, BUB1B  -  bub1 mitotic checkpoint serine/threonine kinase b, MAD2L1  -  mad2 mitotic arrest deficient-like 1 (yeast), FIGNL1  -  fidgetin-like 1, CDKN2A  -  cyclin-dependent kinase inhibitor 2a, CDKN2B  -  cyclin-dependent kinase inhibitor 2b (p15, inhibits cdk4), IRF1  -  interferon regulatory factor 1, CCNA2  -  cyclin a2, POLD1  -  polymerase (dna directed), delta 1, catalytic subunit, KIF23  -  kinesin family member 23, MRE11A  -  mre11 meiotic recombination 11 homolog a (s. cerevisiae), NABP1  -  nucleic acid binding protein 1]"
GO:0000723	telomere maintenance	2.85E-09	1.07E-06	6.83	16378	61	590	15	"[POLA2  -  polymerase (dna directed), alpha 2, accessory subunit, RFC4  -  replication factor c (activator 1) 4, 37kda, RFC5  -  replication factor c (activator 1) 5, 36.5kda, RFC3  -  replication factor c (activator 1) 3, 38kda, BLM  -  bloom syndrome, recq helicase-like, RAD51D  -  rad51 paralog d, PRIM1  -  primase, dna, polypeptide 1 (49kda), POLE2  -  polymerase (dna directed), epsilon 2, accessory subunit, POLD1  -  polymerase (dna directed), delta 1, catalytic subunit, POLA1  -  polymerase (dna directed), alpha 1, catalytic subunit, MRE11A  -  mre11 meiotic recombination 11 homolog a (s. cerevisiae), DNA2  -  dna replication helicase/nuclease 2, FEN1  -  flap structure-specific endonuclease 1, DCLRE1B  -  dna cross-link repair 1b, RPA2  -  replication protein a2, 32kda]"
GO:0032200	telomere organization	3.63E-09	1.32E-06	6.72	16378	62	590	15	"[POLA2  -  polymerase (dna directed), alpha 2, accessory subunit, RFC4  -  replication factor c (activator 1) 4, 37kda, RFC5  -  replication factor c (activator 1) 5, 36.5kda, RFC3  -  replication factor c (activator 1) 3, 38kda, BLM  -  bloom syndrome, recq helicase-like, RAD51D  -  rad51 paralog d, PRIM1  -  primase, dna, polypeptide 1 (49kda), POLE2  -  polymerase (dna directed), epsilon 2, accessory subunit, POLD1  -  polymerase (dna directed), delta 1, catalytic subunit, MRE11A  -  mre11 meiotic recombination 11 homolog a (s. cerevisiae), POLA1  -  polymerase (dna directed), alpha 1, catalytic subunit, DNA2  -  dna replication helicase/nuclease 2, FEN1  -  flap structure-specific endonuclease 1, DCLRE1B  -  dna cross-link repair 1b, RPA2  -  replication protein a2, 32kda]"
GO:0007051	spindle organization	4.16E-09	1.47E-06	6.17	16378	72	590	16	"[CEP72  -  centrosomal protein 72kda, BUB1B  -  bub1 mitotic checkpoint serine/threonine kinase b, SPC25  -  spc25, ndc80 kinetochore complex component, RCC1  -  regulator of chromosome condensation 1, UBE2C  -  ubiquitin-conjugating enzyme e2c, HAUS3  -  haus augmin-like complex, subunit 3, NTMT1  -  n-terminal xaa-pro-lys n-methyltransferase 1, NDC80  -  ndc80 kinetochore complex component, TTK  -  ttk protein kinase, MYH9  -  myosin, heavy chain 9, non-muscle, MYBL2  -  v-myb avian myeloblastosis viral oncogene homolog-like 2, FBXO5  -  f-box protein 5, AUNIP  -  aurora kinase a and ninein interacting protein, ZWINT  -  zw10 interacting kinetochore protein, ESPL1  -  extra spindle pole bodies homolog 1 (s. cerevisiae), AURKA  -  aurora kinase a]"
GO:0051276	chromosome organization	8.64E-09	2.97E-06	2.25	16378	704	590	57	"[RFC4  -  replication factor c (activator 1) 4, 37kda, RFC5  -  replication factor c (activator 1) 5, 36.5kda, RFC3  -  replication factor c (activator 1) 3, 38kda, CDK1  -  cyclin-dependent kinase 1, STRA13  -  stimulated by retinoic acid 13, BRCA2  -  breast cancer 2, early onset, TEX15  -  testis expressed 15, GSG2  -  germ cell associated 2 (haspin), UHRF1  -  ubiquitin-like with phd and ring finger domains 1, PRIM1  -  primase, dna, polypeptide 1 (49kda), CHAF1B  -  chromatin assembly factor 1, subunit b (p60), NCAPH  -  non-smc condensin i complex, subunit h, CENPQ  -  centromere protein q, PRMT1  -  protein arginine methyltransferase 1, CENPI  -  centromere protein i, ZWINT  -  zw10 interacting kinetochore protein, NCAPG2  -  non-smc condensin ii complex, subunit g2, ESPL1  -  extra spindle pole bodies homolog 1 (s. cerevisiae), RPA2  -  replication protein a2, 32kda, NCAPG  -  non-smc condensin i complex, subunit g, CDCA5  -  cell division cycle associated 5, NCAPD3  -  non-smc condensin ii complex, subunit d3, SFMBT1  -  scm-like with four mbt domains 1, BLM  -  bloom syndrome, recq helicase-like, CHAF1A  -  chromatin assembly factor 1, subunit a (p150), SGOL2  -  shugoshin-like 2 (s. pombe), CENPN  -  centromere protein n, MCM2  -  minichromosome maintenance complex component 2, HJURP  -  holliday junction recognition protein, MSH2  -  muts homolog 2, colon cancer, nonpolyposis type 1 (e. coli), SUV39H2  -  suppressor of variegation 3-9 homolog 2 (drosophila), RAD54L  -  rad54-like (s. cerevisiae), AURKB  -  aurora kinase b, EED  -  embryonic ectoderm development, RAD51D  -  rad51 paralog d, CENPK  -  centromere protein k, PHF15  -  phd finger protein 15, ZW10  -  zw10 kinetochore protein, MYB  -  v-myb avian myeloblastosis viral oncogene homolog, WDHD1  -  wd repeat and hmg-box dna binding protein 1, FEN1  -  flap structure-specific endonuclease 1, RBL1  -  retinoblastoma-like 1 (p107), POLA2  -  polymerase (dna directed), alpha 2, accessory subunit, ASF1B  -  anti-silencing function 1b histone chaperone, TRIP13  -  thyroid hormone receptor interactor 13, MAD2L1  -  mad2 mitotic arrest deficient-like 1 (yeast), DNMT1  -  dna (cytosine-5-)-methyltransferase 1, CDKN2A  -  cyclin-dependent kinase inhibitor 2a, NDC80  -  ndc80 kinetochore complex component, HELLS  -  helicase, lymphoid-specific, POLE2  -  polymerase (dna directed), epsilon 2, accessory subunit, POLD1  -  polymerase (dna directed), delta 1, catalytic subunit, POLA1  -  polymerase (dna directed), alpha 1, catalytic subunit, MRE11A  -  mre11 meiotic recombination 11 homolog a (s. cerevisiae), CDCA8  -  cell division cycle associated 8, DNA2  -  dna replication helicase/nuclease 2, DCLRE1B  -  dna cross-link repair 1b]"
GO:0000724	double-strand break repair via homologous recombination	1.25E-08	4.18E-06	6.7	16378	58	590	14	"[PALB2  -  partner and localizer of brca2, RBBP8  -  retinoblastoma binding protein 8, BRCA2  -  breast cancer 2, early onset, RAD54L  -  rad54-like (s. cerevisiae), BRCA1  -  breast cancer 1, early onset, BLM  -  bloom syndrome, recq helicase-like, RAD51D  -  rad51 paralog d, TONSL  -  tonsoku-like, dna repair protein, RAD51  -  rad51 recombinase, MCM8  -  minichromosome maintenance complex component 8, MRE11A  -  mre11 meiotic recombination 11 homolog a (s. cerevisiae), RAD51AP1  -  rad51 associated protein 1, NABP1  -  nucleic acid binding protein 1, RPA2  -  replication protein a2, 32kda]"
GO:0000725	recombinational repair	1.58E-08	5.16E-06	6.59	16378	59	590	14	"[PALB2  -  partner and localizer of brca2, RBBP8  -  retinoblastoma binding protein 8, BRCA2  -  breast cancer 2, early onset, RAD54L  -  rad54-like (s. cerevisiae), BRCA1  -  breast cancer 1, early onset, BLM  -  bloom syndrome, recq helicase-like, RAD51D  -  rad51 paralog d, TONSL  -  tonsoku-like, dna repair protein, MCM8  -  minichromosome maintenance complex component 8, RAD51  -  rad51 recombinase, MRE11A  -  mre11 meiotic recombination 11 homolog a (s. cerevisiae), RAD51AP1  -  rad51 associated protein 1, NABP1  -  nucleic acid binding protein 1, RPA2  -  replication protein a2, 32kda]"
GO:0090304	nucleic acid metabolic process	1.77E-08	5.64E-06	1.45	16378	3505	590	183	"[CDC6  -  cell division cycle 6, RFC4  -  replication factor c (activator 1) 4, 37kda, CDC25A  -  cell division cycle 25a, RFC5  -  replication factor c (activator 1) 5, 36.5kda, ZNF280B  -  zinc finger protein 280b, ZNF200  -  zinc finger protein 200, RFC3  -  replication factor c (activator 1) 3, 38kda, ZNF30  -  zinc finger protein 30, CDK1  -  cyclin-dependent kinase 1, STRA13  -  stimulated by retinoic acid 13, BRCA2  -  breast cancer 2, early onset, RFWD3  -  ring finger and wd repeat domain 3, CDT1  -  chromatin licensing and dna replication factor 1, NAF1  -  nuclear assembly factor 1 ribonucleoprotein, BRCA1  -  breast cancer 1, early onset, GINS3  -  gins complex subunit 3 (psf3 homolog), TCF19  -  transcription factor 19, LIF  -  leukemia inhibitory factor, UHRF1  -  ubiquitin-like with phd and ring finger domains 1, ZNF436  -  zinc finger protein 436, CHAF1B  -  chromatin assembly factor 1, subunit b (p60), ZNF485  -  zinc finger protein 485, TSEN2  -  tsen2 trna splicing endonuclease subunit, RMI1  -  recq mediated genome instability 1, GTF2H3  -  general transcription factor iih, polypeptide 3, 34kda, GEMIN5  -  gem (nuclear organelle) associated protein 5, ZNF566  -  zinc finger protein 566, MKI67  -  antigen identified by monoclonal antibody ki-67, NCAPG2  -  non-smc condensin ii complex, subunit g2, UTP20  -  utp20, small subunit (ssu) processome component, homolog (yeast), CDCA5  -  cell division cycle associated 5, BRIP1  -  brca1 interacting protein c-terminal helicase 1, ZNF616  -  zinc finger protein 616, NCAPD3  -  non-smc condensin ii complex, subunit d3, POLG2  -  polymerase (dna directed), gamma 2, accessory subunit, KHDRBS3  -  kh domain containing, rna binding, signal transduction associated 3, MND1  -  meiotic nuclear divisions 1 homolog (s. cerevisiae), GTF3A  -  general transcription factor iiia, BLM  -  bloom syndrome, recq helicase-like, DEPDC1  -  dep domain containing 1, PA2G4  -  proliferation-associated 2g4, 38kda, MCM8  -  minichromosome maintenance complex component 8, MTERFD1  -  mterf domain containing 1, TEAD4  -  tea domain family member 4, NOLC1  -  nucleolar and coiled-body phosphoprotein 1, SERPINE1  -  serpin peptidase inhibitor, clade e (nexin, plasminogen activator inhibitor type 1), member 1, LSM11  -  lsm11, u7 small nuclear rna associated, DSCC1  -  dna replication and sister chromatid cohesion 1, RAD51AP1  -  rad51 associated protein 1, POLR3K  -  polymerase (rna) iii (dna directed) polypeptide k, 12.3 kda, PPARGC1B  -  peroxisome proliferator-activated receptor gamma, coactivator 1 beta, GLRX2  -  glutaredoxin 2, RNASEH2A  -  ribonuclease h2, subunit a, NT5E  -  5'-nucleotidase, ecto (cd73), CTU2  -  cytosolic thiouridylase subunit 2 homolog (s. pombe), QTRT1  -  queuine trna-ribosyltransferase 1, EEF1E1  -  eukaryotic translation elongation factor 1 epsilon 1, MYBL2  -  v-myb avian myeloblastosis viral oncogene homolog-like 2, MYBBP1A  -  myb binding protein (p160) 1a, MYBL1  -  v-myb avian myeloblastosis viral oncogene homolog-like 1, MCM10  -  minichromosome maintenance complex component 10, MYB  -  v-myb avian myeloblastosis viral oncogene homolog, WDHD1  -  wd repeat and hmg-box dna binding protein 1, POLR1C  -  polymerase (rna) i polypeptide c, 30kda, ZNF331  -  zinc finger protein 331, POLR1E  -  polymerase (rna) i polypeptide e, 53kda, CDC45  -  cell division cycle 45, FEN1  -  flap structure-specific endonuclease 1, CEBPB  -  ccaat/enhancer binding protein (c/ebp), beta, PSMC3IP  -  psmc3 interacting protein, CDC7  -  cell division cycle 7, POLA2  -  polymerase (dna directed), alpha 2, accessory subunit, ZNF696  -  zinc finger protein 696, SERTAD1  -  serta domain containing 1, POP7  -  processing of precursor 7, ribonuclease p/mrp subunit (s. cerevisiae), UTP15  -  utp15, u3 small nucleolar ribonucleoprotein, homolog (s. cerevisiae), CDKN2A  -  cyclin-dependent kinase inhibitor 2a, UCHL5  -  ubiquitin carboxyl-terminal hydrolase l5, ZNF823  -  zinc finger protein 823, GINS1  -  gins complex subunit 1 (psf1 homolog), MRM1  -  mitochondrial rrna methyltransferase 1 homolog (s. cerevisiae), CDKN2B  -  cyclin-dependent kinase inhibitor 2b (p15, inhibits cdk4), HELLS  -  helicase, lymphoid-specific, POLE2  -  polymerase (dna directed), epsilon 2, accessory subunit, CD3EAP  -  cd3e molecule, epsilon associated protein, IRF1  -  interferon regulatory factor 1, PTPN14  -  protein tyrosine phosphatase, non-receptor type 14, POLD1  -  polymerase (dna directed), delta 1, catalytic subunit, POLA1  -  polymerase (dna directed), alpha 1, catalytic subunit, DIMT1  -  dim1 dimethyladenosine transferase 1 homolog (s. cerevisiae), MARS2  -  methionyl-trna synthetase 2, mitochondrial, PARS2  -  prolyl-trna synthetase 2, mitochondrial (putative), ZNF700  -  zinc finger protein 700, ZNF738  -  zinc finger protein 738, ATRIP  -  atr interacting protein, EXO1  -  exonuclease 1, BATF3  -  basic leucine zipper transcription factor, atf-like 3, RAD1  -  rad1 homolog (s. pombe), MED26  -  mediator complex subunit 26, PPRC1  -  peroxisome proliferator-activated receptor gamma, coactivator-related 1, RRP9  -  ribosomal rna processing 9, small subunit (ssu) processome component, homolog (yeast), CCNE2  -  cyclin e2, TK1  -  thymidine kinase 1, soluble, PRPF4  -  prp4 pre-mrna processing factor 4 homolog (yeast), DTL  -  denticleless e3 ubiquitin protein ligase homolog (drosophila), USP1  -  ubiquitin specific peptidase 1, PRIM1  -  primase, dna, polypeptide 1 (49kda), EMG1  -  emg1 n1-specific pseudouridine methyltransferase, NCAPH  -  non-smc condensin i complex, subunit h, HIVEP3  -  human immunodeficiency virus type i enhancer binding protein 3, GEMIN6  -  gem (nuclear organelle) associated protein 6, UNG  -  uracil-dna glycosylase, FANCB  -  fanconi anemia, complementation group b, RPA2  -  replication protein a2, 32kda, NCAPG  -  non-smc condensin i complex, subunit g, VDR  -  vitamin d (1,25- dihydroxyvitamin d3) receptor, ZNF850  -  zinc finger protein 850, SPOCD1  -  spoc domain containing 1, DNAJA3  -  dnaj (hsp40) homolog, subfamily a, member 3, METTL2B  -  methyltransferase like 2b, HIVEP2  -  human immunodeficiency virus type i enhancer binding protein 2, ZNF573  -  zinc finger protein 573, SFMBT1  -  scm-like with four mbt domains 1, KPNB1  -  karyopherin (importin) beta 1, TONSL  -  tonsoku-like, dna repair protein, CHAF1A  -  chromatin assembly factor 1, subunit a (p150), SOX8  -  sry (sex determining region y)-box 8, NOL6  -  nucleolar protein 6 (rna-associated), RAD51  -  rad51 recombinase, MCM4  -  minichromosome maintenance complex component 4, FARSB  -  phenylalanyl-trna synthetase, beta subunit, MCM3  -  minichromosome maintenance complex component 3, MCM5  -  minichromosome maintenance complex component 5, PTRF  -  polymerase i and transcript release factor, MCM2  -  minichromosome maintenance complex component 2, NR2C2AP  -  nuclear receptor 2c2-associated protein, HHEX  -  hematopoietically expressed homeobox, TSHZ3  -  teashirt zinc finger homeobox 3, MSH2  -  muts homolog 2, colon cancer, nonpolyposis type 1 (e. coli), FOSL1  -  fos-like antigen 1, PALB2  -  partner and localizer of brca2, SUV39H2  -  suppressor of variegation 3-9 homolog 2 (drosophila), MYCBP  -  myc binding protein, PITX1  -  paired-like homeodomain 1, NPM3  -  nucleophosmin/nucleoplasmin 3, JUN  -  jun proto-oncogene, RAD54L  -  rad54-like (s. cerevisiae), CCNE1  -  cyclin e1, EED  -  embryonic ectoderm development, ASTE1  -  asteroid homolog 1 (drosophila), RAD51D  -  rad51 paralog d, NEIL2  -  nei endonuclease viii-like 2 (e. coli), E2F8  -  e2f transcription factor 8, C10orf2  -  chromosome 10 open reading frame 2, NEIL3  -  nei endonuclease viii-like 3 (e. coli), ZNF780A  -  zinc finger protein 780a, ETS2  -  v-ets avian erythroblastosis virus e26 oncogene homolog 2, ZNF182  -  zinc finger protein 182, GINS2  -  gins complex subunit 2 (psf2 homolog), PHF5A  -  phd finger protein 5a, RBL1  -  retinoblastoma-like 1 (p107), TAF1A  -  tata box binding protein (tbp)-associated factor, rna polymerase i, a, 48kda, ASF1B  -  anti-silencing function 1b histone chaperone, TRIP13  -  thyroid hormone receptor interactor 13, RBBP8  -  retinoblastoma binding protein 8, SEC14L2  -  sec14-like 2 (s. cerevisiae), UBE2T  -  ubiquitin-conjugating enzyme e2t (putative), DNMT1  -  dna (cytosine-5-)-methyltransferase 1, HNRNPF  -  heterogeneous nuclear ribonucleoprotein f, FOSL2  -  fos-like antigen 2, POLQ  -  polymerase (dna directed), theta, RSC1A1  -  regulatory solute carrier protein, family 1, member 1, ZNF584  -  zinc finger protein 584, MRE11A  -  mre11 meiotic recombination 11 homolog a (s. cerevisiae), DNA2  -  dna replication helicase/nuclease 2, DCLRE1B  -  dna cross-link repair 1b, KLF10  -  kruppel-like factor 10, NABP1  -  nucleic acid binding protein 1, RPUSD2  -  rna pseudouridylate synthase domain containing 2, ATAD2  -  atpase family, aaa domain containing 2, FANCM  -  fanconi anemia, complementation group m, SMAD7  -  smad family member 7, RRM2  -  ribonucleotide reductase m2]"
GO:0071103	DNA conformation change	3.68E-08	1.14E-05	5.02	16378	94	590	17	"[NCAPG  -  non-smc condensin i complex, subunit g, CDCA5  -  cell division cycle associated 5, BRIP1  -  brca1 interacting protein c-terminal helicase 1, CDK1  -  cyclin-dependent kinase 1, NCAPD3  -  non-smc condensin ii complex, subunit d3, BLM  -  bloom syndrome, recq helicase-like, RAD51  -  rad51 recombinase, MCM4  -  minichromosome maintenance complex component 4, NCAPH  -  non-smc condensin i complex, subunit h, MCM3  -  minichromosome maintenance complex component 3, C10orf2  -  chromosome 10 open reading frame 2, MCM5  -  minichromosome maintenance complex component 5, MCM2  -  minichromosome maintenance complex component 2, MRE11A  -  mre11 meiotic recombination 11 homolog a (s. cerevisiae), NCAPG2  -  non-smc condensin ii complex, subunit g2, DNA2  -  dna replication helicase/nuclease 2, HHEX  -  hematopoietically expressed homeobox]"
GO:0007093	mitotic cell cycle checkpoint	3.68E-08	1.11E-05	5.02	16378	94	590	17	"[MSH2  -  muts homolog 2, colon cancer, nonpolyposis type 1 (e. coli), BUB1B  -  bub1 mitotic checkpoint serine/threonine kinase b, CDK1  -  cyclin-dependent kinase 1, MAD2L1  -  mad2 mitotic arrest deficient-like 1 (yeast), ZWILCH  -  zwilch kinetochore protein, UBE2C  -  ubiquitin-conjugating enzyme e2c, RFWD3  -  ring finger and wd repeat domain 3, AURKB  -  aurora kinase b, TTK  -  ttk protein kinase, CDKN2B  -  cyclin-dependent kinase inhibitor 2b (p15, inhibits cdk4), CCNA2  -  cyclin a2, ZW10  -  zw10 kinetochore protein, MRE11A  -  mre11 meiotic recombination 11 homolog a (s. cerevisiae), ZWINT  -  zw10 interacting kinetochore protein, NABP1  -  nucleic acid binding protein 1, C10orf90  -  chromosome 10 open reading frame 90, RPA2  -  replication protein a2, 32kda]"
GO:0007059	chromosome segregation	5.15E-08	1.52E-05	5.23	16378	85	590	16	"[DSN1  -  dsn1, mis12 kinetochore complex component, SPC25  -  spc25, ndc80 kinetochore complex component, MAD2L1  -  mad2 mitotic arrest deficient-like 1 (yeast), RCC1  -  regulator of chromosome condensation 1, SGOL1  -  shugoshin-like 1 (s. pombe), BRCA1  -  breast cancer 1, early onset, NTMT1  -  n-terminal xaa-pro-lys n-methyltransferase 1, NDC80  -  ndc80 kinetochore complex component, SKA3  -  spindle and kinetochore associated complex subunit 3, ZW10  -  zw10 kinetochore protein, CENPN  -  centromere protein n, SKA1  -  spindle and kinetochore associated complex subunit 1, ZWINT  -  zw10 interacting kinetochore protein, KIF2C  -  kinesin family member 2c, ESPL1  -  extra spindle pole bodies homolog 1 (s. cerevisiae), HJURP  -  holliday junction recognition protein]"
GO:0010564	regulation of cell cycle process	9.87E-08	2.84E-05	2.5	16378	444	590	40	"[CDC6  -  cell division cycle 6, MSH2  -  muts homolog 2, colon cancer, nonpolyposis type 1 (e. coli), RASSF1  -  ras association (ralgds/af-6) domain family member 1, CDK1  -  cyclin-dependent kinase 1, ZWILCH  -  zwilch kinetochore protein, CCNF  -  cyclin f, BRCA2  -  breast cancer 2, early onset, AURKB  -  aurora kinase b, RFWD3  -  ring finger and wd repeat domain 3, CDT1  -  chromatin licensing and dna replication factor 1, BRCA1  -  breast cancer 1, early onset, GSG2  -  germ cell associated 2 (haspin), LIF  -  leukemia inhibitory factor, E2F8  -  e2f transcription factor 8, RGCC  -  regulator of cell cycle, MYBBP1A  -  myb binding protein (p160) 1a, ZW10  -  zw10 kinetochore protein, FBXO5  -  f-box protein 5, ZWINT  -  zw10 interacting kinetochore protein, ESPL1  -  extra spindle pole bodies homolog 1 (s. cerevisiae), CDC7  -  cell division cycle 7, C10orf90  -  chromosome 10 open reading frame 90, RPA2  -  replication protein a2, 32kda, CDCA5  -  cell division cycle associated 5, BUB1B  -  bub1 mitotic checkpoint serine/threonine kinase b, MAD2L1  -  mad2 mitotic arrest deficient-like 1 (yeast), RCC1  -  regulator of chromosome condensation 1, UBE2C  -  ubiquitin-conjugating enzyme e2c, CDKN2A  -  cyclin-dependent kinase inhibitor 2a, PKMYT1  -  protein kinase, membrane associated tyrosine/threonine 1, TTK  -  ttk protein kinase, BID  -  bh3 interacting domain death agonist, CDKN2B  -  cyclin-dependent kinase inhibitor 2b (p15, inhibits cdk4), CCNA2  -  cyclin a2, KIF23  -  kinesin family member 23, BORA  -  bora, aurora kinase a activator, MRE11A  -  mre11 meiotic recombination 11 homolog a (s. cerevisiae), NABP1  -  nucleic acid binding protein 1, CCP110  -  centriolar coiled coil protein 110kda, AURKA  -  aurora kinase a]"
GO:0044763	single-organism cellular process	1.05E-07	2.95E-05	1.2	16378	8523	590	369	"[DSN1  -  dsn1, mis12 kinetochore complex component, FAM83D  -  family with sequence similarity 83, member d, RFC4  -  replication factor c (activator 1) 4, 37kda, RFC5  -  replication factor c (activator 1) 5, 36.5kda, RFC3  -  replication factor c (activator 1) 3, 38kda, STRA13  -  stimulated by retinoic acid 13, TNFRSF12A  -  tumor necrosis factor receptor superfamily, member 12a, BRCA2  -  breast cancer 2, early onset, CDT1  -  chromatin licensing and dna replication factor 1, BRCA1  -  breast cancer 1, early onset, SPDL1  -  spindle apparatus coiled-coil protein 1, UHRF1  -  ubiquitin-like with phd and ring finger domains 1, SLC31A2  -  solute carrier family 31 (copper transporter), member 2, LIF  -  leukemia inhibitory factor, DIAPH3  -  diaphanous-related formin 3, SPP1  -  secreted phosphoprotein 1, CHAF1B  -  chromatin assembly factor 1, subunit b (p60), GCNT1  -  glucosaminyl (n-acetyl) transferase 1, core 2, RAB3IP  -  rab3a interacting protein, PRMT1  -  protein arginine methyltransferase 1, TRPC3  -  transient receptor potential cation channel, subfamily c, member 3, NCAPG2  -  non-smc condensin ii complex, subunit g2, HRH1  -  histamine receptor h1, EPHA2  -  eph receptor a2, CXCL14  -  chemokine (c-x-c motif) ligand 14, BDNF  -  brain-derived neurotrophic factor, STEAP1  -  six transmembrane epithelial antigen of the prostate 1, TRPM8  -  transient receptor potential cation channel, subfamily m, member 8, BLM  -  bloom syndrome, recq helicase-like, STEAP2  -  steap family member 2, metalloreductase, GJB2  -  gap junction protein, beta 2, 26kda, LPL  -  lipoprotein lipase, TTK  -  ttk protein kinase, BID  -  bh3 interacting domain death agonist, PLSCR1  -  phospholipid scramblase 1, MASTL  -  microtubule associated serine/threonine kinase-like, MCM8  -  minichromosome maintenance complex component 8, ELAVL3  -  elav (embryonic lethal, abnormal vision, drosophila)-like 3 (hu antigen c), SLC7A5  -  solute carrier family 7 (amino acid transporter light chain, l system), member 5, PLAUR  -  plasminogen activator, urokinase receptor, JPH1  -  junctophilin 1, PHLDA2  -  pleckstrin homology-like domain, family a, member 2, DCTPP1  -  dctp pyrophosphatase 1, DSCC1  -  dna replication and sister chromatid cohesion 1, ST8SIA2  -  st8 alpha-n-acetyl-neuraminide alpha-2,8-sialyltransferase 2, FASTKD3  -  fast kinase domains 3, CDK5R1  -  cyclin-dependent kinase 5, regulatory subunit 1 (p35), BMP6  -  bone morphogenetic protein 6, ERCC6L  -  excision repair cross-complementing rodent repair deficiency, complementation group 6-like, TPM2  -  tropomyosin 2 (beta), SLC5A6  -  solute carrier family 5 (sodium/multivitamin and iodide cotransporter), member 6, HILPDA  -  hypoxia inducible lipid droplet-associated, GLRB  -  glycine receptor, beta, KIF15  -  kinesin family member 15, LPCAT1  -  lysophosphatidylcholine acyltransferase 1, MYH9  -  myosin, heavy chain 9, non-muscle, QTRT1  -  queuine trna-ribosyltransferase 1, EEF1E1  -  eukaryotic translation elongation factor 1 epsilon 1, SNX10  -  sorting nexin 10, MYBL2  -  v-myb avian myeloblastosis viral oncogene homolog-like 2, PITPNM3  -  pitpnm family member 3, MCM10  -  minichromosome maintenance complex component 10, CA2  -  carbonic anhydrase ii, MYB  -  v-myb avian myeloblastosis viral oncogene homolog, GCLM  -  glutamate-cysteine ligase, modifier subunit, FAM20C  -  family with sequence similarity 20, member c, EIF2B3  -  eukaryotic translation initiation factor 2b, subunit 3 gamma, 58kda, CDC45  -  cell division cycle 45, CDC7  -  cell division cycle 7, POLA2  -  polymerase (dna directed), alpha 2, accessory subunit, BUB1B  -  bub1 mitotic checkpoint serine/threonine kinase b, COL6A3  -  collagen, type vi, alpha 3, PPIF  -  peptidylprolyl isomerase f, UCHL5  -  ubiquitin carboxyl-terminal hydrolase l5, RASL11B  -  ras-like, family 11, member b, POLE2  -  polymerase (dna directed), epsilon 2, accessory subunit, RAMP1  -  receptor (g protein-coupled) activity modifying protein 1, KIF23  -  kinesin family member 23, POLD1  -  polymerase (dna directed), delta 1, catalytic subunit, ADORA1  -  adenosine a1 receptor, AUNIP  -  aurora kinase a and ninein interacting protein, POLA1  -  polymerase (dna directed), alpha 1, catalytic subunit, TRAF2  -  tnf receptor-associated factor 2, FAM101B  -  family with sequence similarity 101, member b, COL11A1  -  collagen, type xi, alpha 1, MARS2  -  methionyl-trna synthetase 2, mitochondrial, SLC20A1  -  solute carrier family 20 (phosphate transporter), member 1, HSPA6  -  heat shock 70kda protein 6 (hsp70b'), LAMB3  -  laminin, beta 3, SLC19A1  -  solute carrier family 19 (folate transporter), member 1, BATF3  -  basic leucine zipper transcription factor, atf-like 3, VAV3  -  vav 3 guanine nucleotide exchange factor, GALNT18  -  udp-n-acetyl-alpha-d-galactosamine:polypeptide n-acetylgalactosaminyltransferase 18, ZWILCH  -  zwilch kinetochore protein, KIFC3  -  kinesin family member c3, CHST2  -  carbohydrate (n-acetylglucosamine-6-o) sulfotransferase 2, PRIM1  -  primase, dna, polypeptide 1 (49kda), USP1  -  ubiquitin specific peptidase 1, SH2B3  -  sh2b adaptor protein 3, KDR  -  kinase insert domain receptor (a type iii receptor tyrosine kinase), HIVEP3  -  human immunodeficiency virus type i enhancer binding protein 3, CENPI  -  centromere protein i, ZWINT  -  zw10 interacting kinetochore protein, COL14A1  -  collagen, type xiv, alpha 1, UNG  -  uracil-dna glycosylase, CTPS1  -  ctp synthase 1, UCK2  -  uridine-cytidine kinase 2, FANCB  -  fanconi anemia, complementation group b, UMPS  -  uridine monophosphate synthetase, RPA2  -  replication protein a2, 32kda, VDR  -  vitamin d (1,25- dihydroxyvitamin d3) receptor, AK2  -  adenylate kinase 2, REEP1  -  receptor accessory protein 1, VEGFA  -  vascular endothelial growth factor a, UBE2C  -  ubiquitin-conjugating enzyme e2c, HK2  -  hexokinase 2, SPATA5  -  spermatogenesis associated 5, KPNB1  -  karyopherin (importin) beta 1, CHAF1A  -  chromatin assembly factor 1, subunit a (p150), RAPH1  -  ras association (ralgds/af-6) and pleckstrin homology domains 1, PPP2R2B  -  protein phosphatase 2, regulatory subunit b, beta, FARSB  -  phenylalanyl-trna synthetase, beta subunit, BORA  -  bora, aurora kinase a activator, CNIH3  -  cornichon homolog 3 (drosophila), ABCC3  -  atp-binding cassette, sub-family c (cftr/mrp), member 3, SLC39A7  -  solute carrier family 39 (zinc transporter), member 7, HHEX  -  hematopoietically expressed homeobox, SLC25A19  -  solute carrier family 25 (mitochondrial thiamine pyrophosphate carrier), member 19, ALCAM  -  activated leukocyte cell adhesion molecule, AURKA  -  aurora kinase a, MCOLN1  -  mucolipin 1, MSH2  -  muts homolog 2, colon cancer, nonpolyposis type 1 (e. coli), PALB2  -  partner and localizer of brca2, FOSL1  -  fos-like antigen 1, SUV39H2  -  suppressor of variegation 3-9 homolog 2 (drosophila), CCNF  -  cyclin f, JUN  -  jun proto-oncogene, CCNE1  -  cyclin e1, TUBGCP5  -  tubulin, gamma complex associated protein 5, ASTE1  -  asteroid homolog 1 (drosophila), EED  -  embryonic ectoderm development, NTMT1  -  n-terminal xaa-pro-lys n-methyltransferase 1, CCND3  -  cyclin d3, CRYAB  -  crystallin, alpha b, E2F8  -  e2f transcription factor 8, RGCC  -  regulator of cell cycle, GFPT2  -  glutamine-fructose-6-phosphate transaminase 2, FLVCR1  -  feline leukemia virus subgroup c cellular receptor 1, FBXO5  -  f-box protein 5, ETS2  -  v-ets avian erythroblastosis virus e26 oncogene homolog 2, ITK  -  il2-inducible t-cell kinase, ASF1B  -  anti-silencing function 1b histone chaperone, TIMM21  -  translocase of inner mitochondrial membrane 21 homolog (yeast), CEP72  -  centrosomal protein 72kda, BASP1  -  brain abundant, membrane attached signal protein 1, TRIP13  -  thyroid hormone receptor interactor 13, UBE2T  -  ubiquitin-conjugating enzyme e2t (putative), LPCAT2  -  lysophosphatidylcholine acyltransferase 2, NANP  -  n-acetylneuraminic acid phosphatase, FADD  -  fas (tnfrsf6)-associated via death domain, NDC80  -  ndc80 kinetochore complex component, GBP3  -  guanylate binding protein 3, GNPNAT1  -  glucosamine-phosphate n-acetyltransferase 1, KCNF1  -  potassium voltage-gated channel, subfamily f, member 1, GLIPR1  -  gli pathogenesis-related 1, CCNA2  -  cyclin a2, MFSD2A  -  major facilitator superfamily domain containing 2a, MRE11A  -  mre11 meiotic recombination 11 homolog a (s. cerevisiae), HPS6  -  hermansky-pudlak syndrome 6, SLC27A2  -  solute carrier family 27 (fatty acid transporter), member 2, ADAM12  -  adam metallopeptidase domain 12, KIF2C  -  kinesin family member 2c, DCLRE1B  -  dna cross-link repair 1b, NABP1  -  nucleic acid binding protein 1, ATAD2  -  atpase family, aaa domain containing 2, CSRP2  -  cysteine and glycine-rich protein 2, RRM2  -  ribonucleotide reductase m2, CDC6  -  cell division cycle 6, C9orf69  -  chromosome 9 open reading frame 69, CDC25A  -  cell division cycle 25a, PAPPA  -  pregnancy-associated plasma protein a, pappalysin 1, IL18  -  interleukin 18 (interferon-gamma-inducing factor), CDK1  -  cyclin-dependent kinase 1, ITGA8  -  integrin, alpha 8, RFWD3  -  ring finger and wd repeat domain 3, MST4  -  serine/threonine protein kinase mst4, SGOL1  -  shugoshin-like 1 (s. pombe), GSG2  -  germ cell associated 2 (haspin), CEP55  -  centrosomal protein 55kda, SDC4  -  syndecan 4, CENPQ  -  centromere protein q, GTF2H3  -  general transcription factor iih, polypeptide 3, 34kda, FLNC  -  filamin c, gamma, CCDC80  -  coiled-coil domain containing 80, PPP1R3B  -  protein phosphatase 1, regulatory subunit 3b, CD151  -  cd151 molecule (raph blood group), DCK  -  deoxycytidine kinase, TNS3  -  tensin 3, OXTR  -  oxytocin receptor, ARSI  -  arylsulfatase family, member i, C11orf82  -  chromosome 11 open reading frame 82, CDCA5  -  cell division cycle associated 5, AQP4  -  aquaporin 4, P2RX5  -  purinergic receptor p2x, ligand-gated ion channel, 5, BRIP1  -  brca1 interacting protein c-terminal helicase 1, MTFR2  -  mitochondrial fission regulator 2, P2RX7  -  purinergic receptor p2x, ligand-gated ion channel, 7, SPC25  -  spc25, ndc80 kinetochore complex component, NCAPD3  -  non-smc condensin ii complex, subunit d3, POLG2  -  polymerase (dna directed), gamma 2, accessory subunit, PA2G4  -  proliferation-associated 2g4, 38kda, CCL2  -  chemokine (c-c motif) ligand 2, SGOL2  -  shugoshin-like 2 (s. pombe), MMP10  -  matrix metallopeptidase 10 (stromelysin 2), IL11  -  interleukin 11, SDC2  -  syndecan 2, CENPN  -  centromere protein n, GALNT16  -  udp-n-acetyl-alpha-d-galactosamine:polypeptide n-acetylgalactosaminyltransferase 16, SKA1  -  spindle and kinetochore associated complex subunit 1, NOLC1  -  nucleolar and coiled-body phosphoprotein 1, APOE  -  apolipoprotein e, TBRG4  -  transforming growth factor beta regulator 4, LSM11  -  lsm11, u7 small nuclear rna associated, SERPINE1  -  serpin peptidase inhibitor, clade e (nexin, plasminogen activator inhibitor type 1), member 1, RAD51AP1  -  rad51 associated protein 1, LEPREL1  -  leprecan-like 1, FHL3  -  four and a half lim domains 3, IL6R  -  interleukin 6 receptor, GLRX2  -  glutaredoxin 2, PPARGC1B  -  peroxisome proliferator-activated receptor gamma, coactivator 1 beta, ITGA4  -  integrin, alpha 4 (antigen cd49d, alpha 4 subunit of vla-4 receptor), FGG  -  fibrinogen gamma chain, MCOLN2  -  mucolipin 2, ITGA7  -  integrin, alpha 7, RASSF1  -  ras association (ralgds/af-6) domain family member 1, TAGLN  -  transgelin, RNASEH2A  -  ribonuclease h2, subunit a, NT5E  -  5'-nucleotidase, ecto (cd73), PLEKHA7  -  pleckstrin homology domain containing, family a member 7, AURKB  -  aurora kinase b, SGMS2  -  sphingomyelin synthase 2, SYNM  -  synemin, intermediate filament protein, ITGA3  -  integrin, alpha 3 (antigen cd49c, alpha 3 subunit of vla-3 receptor), PHF15  -  phd finger protein 15, FGF1  -  fibroblast growth factor 1 (acidic), GMNN  -  geminin, dna replication inhibitor, MYBBP1A  -  myb binding protein (p160) 1a, ZW10  -  zw10 kinetochore protein, HAS3  -  hyaluronan synthase 3, WDHD1  -  wd repeat and hmg-box dna binding protein 1, INF2  -  inverted formin, fh2 and wh2 domain containing, FEN1  -  flap structure-specific endonuclease 1, PTHLH  -  parathyroid hormone-like hormone, CEBPB  -  ccaat/enhancer binding protein (c/ebp), beta, DNAJC6  -  dnaj (hsp40) homolog, subfamily c, member 6, COL22A1  -  collagen, type xxii, alpha 1, EVA1A  -  eva-1 homolog a (c. elegans), CDKN2A  -  cyclin-dependent kinase inhibitor 2a, MET  -  met proto-oncogene, GINS1  -  gins complex subunit 1 (psf1 homolog), WBSCR17  -  williams-beuren syndrome chromosome region 17, MFAP2  -  microfibrillar-associated protein 2, MELK  -  maternal embryonic leucine zipper kinase, CDKN2B  -  cyclin-dependent kinase inhibitor 2b (p15, inhibits cdk4), HELLS  -  helicase, lymphoid-specific, IRF1  -  interferon regulatory factor 1, CDCA8  -  cell division cycle associated 8, SCFD2  -  sec1 family domain containing 2, PARS2  -  prolyl-trna synthetase 2, mitochondrial (putative), PDE3B  -  phosphodiesterase 3b, cgmp-inhibited, ATRIP  -  atr interacting protein, EXO1  -  exonuclease 1, RAD1  -  rad1 homolog (s. pombe), TIMP1  -  timp metallopeptidase inhibitor 1, CCNE2  -  cyclin e2, TK1  -  thymidine kinase 1, soluble, TMEM138  -  transmembrane protein 138, HAUS3  -  haus augmin-like complex, subunit 3, TEX15  -  testis expressed 15, CHRNA5  -  cholinergic receptor, nicotinic, alpha 5 (neuronal), NOC3L  -  nucleolar complex associated 3 homolog (s. cerevisiae), DTL  -  denticleless e3 ubiquitin protein ligase homolog (drosophila), CHRM3  -  cholinergic receptor, muscarinic 3, SLC7A2  -  solute carrier family 7 (cationic amino acid transporter, y+ system), member 2, SLC7A1  -  solute carrier family 7 (cationic amino acid transporter, y+ system), member 1, NCAPH  -  non-smc condensin i complex, subunit h, PNP  -  purine nucleoside phosphorylase, MNS1  -  meiosis-specific nuclear structural 1, CHCHD4  -  coiled-coil-helix-coiled-coil-helix domain containing 4, PXN  -  paxillin, CDCA3  -  cell division cycle associated 3, ESPL1  -  extra spindle pole bodies homolog 1 (s. cerevisiae), NCAPG  -  non-smc condensin i complex, subunit g, MICA  -  mhc class i polypeptide-related sequence a, PEX12  -  peroxisomal biogenesis factor 12, DNAJA3  -  dnaj (hsp40) homolog, subfamily a, member 3, KCNIP1  -  kv channel interacting protein 1, RCC1  -  regulator of chromosome condensation 1, PKMYT1  -  protein kinase, membrane associated tyrosine/threonine 1, SFMBT1  -  scm-like with four mbt domains 1, SLC1A2  -  solute carrier family 1 (glial high affinity glutamate transporter), member 2, TONSL  -  tonsoku-like, dna repair protein, SOX8  -  sry (sex determining region y)-box 8, DSPP  -  dentin sialophosphoprotein, MCM4  -  minichromosome maintenance complex component 4, RAD51  -  rad51 recombinase, MCM3  -  minichromosome maintenance complex component 3, MCM5  -  minichromosome maintenance complex component 5, ATP5G1  -  atp synthase, h+ transporting, mitochondrial fo complex, subunit c1 (subunit 9), MCM2  -  minichromosome maintenance complex component 2, RAC3  -  ras-related c3 botulinum toxin substrate 3 (rho family, small gtp binding protein rac3), MTHFD2  -  methylenetetrahydrofolate dehydrogenase (nadp+ dependent) 2, methenyltetrahydrofolate cyclohydrolase, HBEGF  -  heparin-binding egf-like growth factor, VAMP5  -  vesicle-associated membrane protein 5, CCP110  -  centriolar coiled coil protein 110kda, HJURP  -  holliday junction recognition protein, PRC1  -  protein regulator of cytokinesis 1, TSHZ3  -  teashirt zinc finger homeobox 3, SHB  -  src homology 2 domain containing adaptor protein b, KCNQ5  -  potassium voltage-gated channel, kqt-like subfamily, member 5, DDIT4  -  dna-damage-inducible transcript 4, SFXN4  -  sideroflexin 4, PITX1  -  paired-like homeodomain 1, SLC7A6  -  solute carrier family 7 (amino acid transporter light chain, y+l system), member 6, RANGAP1  -  ran gtpase activating protein 1, SHROOM3  -  shroom family member 3, RAD54L  -  rad54-like (s. cerevisiae), NEFL  -  neurofilament, light polypeptide, G0S2  -  g0/g1switch 2, RAD51D  -  rad51 paralog d, CENPK  -  centromere protein k, MICAL2  -  microtubule associated monooxygenase, calponin and lim domain containing 2, NEFM  -  neurofilament, medium polypeptide, NEIL2  -  nei endonuclease viii-like 2 (e. coli), PLAU  -  plasminogen activator, urokinase, DHCR7  -  7-dehydrocholesterol reductase, SIAH2  -  siah e3 ubiquitin protein ligase 2, AXL  -  axl receptor tyrosine kinase, C10orf2  -  chromosome 10 open reading frame 2, NEIL3  -  nei endonuclease viii-like 3 (e. coli), LTBP3  -  latent transforming growth factor beta binding protein 3, LTBP2  -  latent transforming growth factor beta binding protein 2, LTBP1  -  latent transforming growth factor beta binding protein 1, STEAP3  -  steap family member 3, metalloreductase, GINS2  -  gins complex subunit 2 (psf2 homolog), GRIA1  -  glutamate receptor, ionotropic, ampa 1, C10orf90  -  chromosome 10 open reading frame 90, RBL1  -  retinoblastoma-like 1 (p107), LEFTY2  -  left-right determination factor 2, TGFBI  -  transforming growth factor, beta-induced, 68kda, RBBP8  -  retinoblastoma binding protein 8, SOCS3  -  suppressor of cytokine signaling 3, MAD2L1  -  mad2 mitotic arrest deficient-like 1 (yeast), FIGNL1  -  fidgetin-like 1, DNMT1  -  dna (cytosine-5-)-methyltransferase 1, SEMA7A  -  semaphorin 7a, gpi membrane anchor (john milton hagen blood group), SKA3  -  spindle and kinetochore associated complex subunit 3, GRIN2D  -  glutamate receptor, ionotropic, n-methyl d-aspartate 2d, IGFBP3  -  insulin-like growth factor binding protein 3, NUP35  -  nucleoporin 35kda, FOSL2  -  fos-like antigen 2, POLQ  -  polymerase (dna directed), theta, SYTL5  -  synaptotagmin-like 5, DNA2  -  dna replication helicase/nuclease 2, KIF18B  -  kinesin family member 18b, DDX55  -  dead (asp-glu-ala-asp) box polypeptide 55, KLF10  -  kruppel-like factor 10, FANCM  -  fanconi anemia, complementation group m, SMAD7  -  smad family member 7]"
GO:0000226	microtubule cytoskeleton organization	1.50E-07	4.14E-05	3.22	16378	224	590	26	"[CDK1  -  cyclin-dependent kinase 1, TUBGCP5  -  tubulin, gamma complex associated protein 5, SGOL1  -  shugoshin-like 1 (s. pombe), AURKB  -  aurora kinase b, HAUS3  -  haus augmin-like complex, subunit 3, NTMT1  -  n-terminal xaa-pro-lys n-methyltransferase 1, SPDL1  -  spindle apparatus coiled-coil protein 1, CRYAB  -  crystallin, alpha b, MYH9  -  myosin, heavy chain 9, non-muscle, NEFM  -  neurofilament, medium polypeptide, MYBL2  -  v-myb avian myeloblastosis viral oncogene homolog-like 2, ZW10  -  zw10 kinetochore protein, FBXO5  -  f-box protein 5, ZWINT  -  zw10 interacting kinetochore protein, ESPL1  -  extra spindle pole bodies homolog 1 (s. cerevisiae), CEP72  -  centrosomal protein 72kda, BUB1B  -  bub1 mitotic checkpoint serine/threonine kinase b, SPC25  -  spc25, ndc80 kinetochore complex component, RCC1  -  regulator of chromosome condensation 1, UBE2C  -  ubiquitin-conjugating enzyme e2c, NDC80  -  ndc80 kinetochore complex component, TTK  -  ttk protein kinase, AUNIP  -  aurora kinase a and ninein interacting protein, KIF18B  -  kinesin family member 18b, KIF2C  -  kinesin family member 2c, AURKA  -  aurora kinase a]"
GO:0010948	negative regulation of cell cycle process	3.02E-07	8.13E-05	3.11	16378	232	590	26	"[MSH2  -  muts homolog 2, colon cancer, nonpolyposis type 1 (e. coli), RASSF1  -  ras association (ralgds/af-6) domain family member 1, CDK1  -  cyclin-dependent kinase 1, ZWILCH  -  zwilch kinetochore protein, CCNF  -  cyclin f, RFWD3  -  ring finger and wd repeat domain 3, AURKB  -  aurora kinase b, BRCA1  -  breast cancer 1, early onset, LIF  -  leukemia inhibitory factor, GSG2  -  germ cell associated 2 (haspin), E2F8  -  e2f transcription factor 8, RGCC  -  regulator of cell cycle, ZW10  -  zw10 kinetochore protein, FBXO5  -  f-box protein 5, ZWINT  -  zw10 interacting kinetochore protein, ESPL1  -  extra spindle pole bodies homolog 1 (s. cerevisiae), C10orf90  -  chromosome 10 open reading frame 90, RPA2  -  replication protein a2, 32kda, BUB1B  -  bub1 mitotic checkpoint serine/threonine kinase b, MAD2L1  -  mad2 mitotic arrest deficient-like 1 (yeast), UBE2C  -  ubiquitin-conjugating enzyme e2c, TTK  -  ttk protein kinase, CDKN2B  -  cyclin-dependent kinase inhibitor 2b (p15, inhibits cdk4), CCNA2  -  cyclin a2, MRE11A  -  mre11 meiotic recombination 11 homolog a (s. cerevisiae), NABP1  -  nucleic acid binding protein 1]"
GO:0044260	cellular macromolecule metabolic process	3.43E-07	9.05E-05	1.28	16378	5722	590	264	"[RFC4  -  replication factor c (activator 1) 4, 37kda, RFC5  -  replication factor c (activator 1) 5, 36.5kda, RFC3  -  replication factor c (activator 1) 3, 38kda, STRA13  -  stimulated by retinoic acid 13, BRCA2  -  breast cancer 2, early onset, CDT1  -  chromatin licensing and dna replication factor 1, BRCA1  -  breast cancer 1, early onset, NAF1  -  nuclear assembly factor 1 ribonucleoprotein, LIF  -  leukemia inhibitory factor, UHRF1  -  ubiquitin-like with phd and ring finger domains 1, CHAF1B  -  chromatin assembly factor 1, subunit b (p60), GCNT1  -  glucosaminyl (n-acetyl) transferase 1, core 2, PRMT1  -  protein arginine methyltransferase 1, RMI1  -  recq mediated genome instability 1, FBXO45  -  f-box protein 45, ZNF566  -  zinc finger protein 566, NCAPG2  -  non-smc condensin ii complex, subunit g2, EPHA2  -  eph receptor a2, BLM  -  bloom syndrome, recq helicase-like, DEPDC1  -  dep domain containing 1, TTK  -  ttk protein kinase, MASTL  -  microtubule associated serine/threonine kinase-like, MCM8  -  minichromosome maintenance complex component 8, PLAUR  -  plasminogen activator, urokinase receptor, DSCC1  -  dna replication and sister chromatid cohesion 1, ST8SIA2  -  st8 alpha-n-acetyl-neuraminide alpha-2,8-sialyltransferase 2, FASTKD3  -  fast kinase domains 3, CDK5R1  -  cyclin-dependent kinase 5, regulatory subunit 1 (p35), QTRT1  -  queuine trna-ribosyltransferase 1, EEF1E1  -  eukaryotic translation elongation factor 1 epsilon 1, SETD6  -  set domain containing 6, MYBL2  -  v-myb avian myeloblastosis viral oncogene homolog-like 2, MYBL1  -  v-myb avian myeloblastosis viral oncogene homolog-like 1, MCM10  -  minichromosome maintenance complex component 10, MYB  -  v-myb avian myeloblastosis viral oncogene homolog, BAG3  -  bcl2-associated athanogene 3, FAM20C  -  family with sequence similarity 20, member c, POLR1C  -  polymerase (rna) i polypeptide c, 30kda, ZNF331  -  zinc finger protein 331, EIF2B3  -  eukaryotic translation initiation factor 2b, subunit 3 gamma, 58kda, CDC45  -  cell division cycle 45, PSMC3IP  -  psmc3 interacting protein, CDC7  -  cell division cycle 7, POLA2  -  polymerase (dna directed), alpha 2, accessory subunit, ZNF696  -  zinc finger protein 696, SERTAD1  -  serta domain containing 1, BUB1B  -  bub1 mitotic checkpoint serine/threonine kinase b, POP7  -  processing of precursor 7, ribonuclease p/mrp subunit (s. cerevisiae), PPIF  -  peptidylprolyl isomerase f, UCHL5  -  ubiquitin carboxyl-terminal hydrolase l5, ZNF823  -  zinc finger protein 823, MRM1  -  mitochondrial rrna methyltransferase 1 homolog (s. cerevisiae), CD3EAP  -  cd3e molecule, epsilon associated protein, POLE2  -  polymerase (dna directed), epsilon 2, accessory subunit, RAMP1  -  receptor (g protein-coupled) activity modifying protein 1, POLD1  -  polymerase (dna directed), delta 1, catalytic subunit, POLA1  -  polymerase (dna directed), alpha 1, catalytic subunit, TRAF2  -  tnf receptor-associated factor 2, COL11A1  -  collagen, type xi, alpha 1, FEM1C  -  fem-1 homolog c (c. elegans), MARS2  -  methionyl-trna synthetase 2, mitochondrial, HSPA6  -  heat shock 70kda protein 6 (hsp70b'), ZNF738  -  zinc finger protein 738, BATF3  -  basic leucine zipper transcription factor, atf-like 3, MED26  -  mediator complex subunit 26, PPRC1  -  peroxisome proliferator-activated receptor gamma, coactivator-related 1, GALNT18  -  udp-n-acetyl-alpha-d-galactosamine:polypeptide n-acetylgalactosaminyltransferase 18, WNK4  -  wnk lysine deficient protein kinase 4, CAMK1D  -  calcium/calmodulin-dependent protein kinase id, EMG1  -  emg1 n1-specific pseudouridine methyltransferase, PRIM1  -  primase, dna, polypeptide 1 (49kda), USP1  -  ubiquitin specific peptidase 1, KDR  -  kinase insert domain receptor (a type iii receptor tyrosine kinase), HIVEP3  -  human immunodeficiency virus type i enhancer binding protein 3, GEMIN6  -  gem (nuclear organelle) associated protein 6, UNG  -  uracil-dna glycosylase, FANCB  -  fanconi anemia, complementation group b, RPA2  -  replication protein a2, 32kda, VDR  -  vitamin d (1,25- dihydroxyvitamin d3) receptor, ZNF850  -  zinc finger protein 850, SPOCD1  -  spoc domain containing 1, METTL2B  -  methyltransferase like 2b, HIVEP2  -  human immunodeficiency virus type i enhancer binding protein 2, UBE2C  -  ubiquitin-conjugating enzyme e2c, ZNF573  -  zinc finger protein 573, MRPS12  -  mitochondrial ribosomal protein s12, KPNB1  -  karyopherin (importin) beta 1, CHAF1A  -  chromatin assembly factor 1, subunit a (p150), NOL6  -  nucleolar protein 6 (rna-associated), FARSB  -  phenylalanyl-trna synthetase, beta subunit, PTRF  -  polymerase i and transcript release factor, NR2C2AP  -  nuclear receptor 2c2-associated protein, HHEX  -  hematopoietically expressed homeobox, AURKA  -  aurora kinase a, MSH2  -  muts homolog 2, colon cancer, nonpolyposis type 1 (e. coli), PALB2  -  partner and localizer of brca2, FOSL1  -  fos-like antigen 1, SUV39H2  -  suppressor of variegation 3-9 homolog 2 (drosophila), MYCBP  -  myc binding protein, JUN  -  jun proto-oncogene, PASK  -  pas domain containing serine/threonine kinase, CCNF  -  cyclin f, NPM3  -  nucleophosmin/nucleoplasmin 3, CCNE1  -  cyclin e1, EED  -  embryonic ectoderm development, ASTE1  -  asteroid homolog 1 (drosophila), NTMT1  -  n-terminal xaa-pro-lys n-methyltransferase 1, CRYAB  -  crystallin, alpha b, E2F8  -  e2f transcription factor 8, SSR3  -  signal sequence receptor, gamma (translocon-associated protein gamma), GFPT2  -  glutamine-fructose-6-phosphate transaminase 2, FBXO5  -  f-box protein 5, ITK  -  il2-inducible t-cell kinase, ETS2  -  v-ets avian erythroblastosis virus e26 oncogene homolog 2, ZNF780A  -  zinc finger protein 780a, PHF5A  -  phd finger protein 5a, TIMM21  -  translocase of inner mitochondrial membrane 21 homolog (yeast), ASF1B  -  anti-silencing function 1b histone chaperone, TRIP13  -  thyroid hormone receptor interactor 13, UBE2T  -  ubiquitin-conjugating enzyme e2t (putative), HNRNPF  -  heterogeneous nuclear ribonucleoprotein f, GNPNAT1  -  glucosamine-phosphate n-acetyltransferase 1, MRPL18  -  mitochondrial ribosomal protein l18, RSC1A1  -  regulatory solute carrier protein, family 1, member 1, ZNF584  -  zinc finger protein 584, MRPL17  -  mitochondrial ribosomal protein l17, MRE11A  -  mre11 meiotic recombination 11 homolog a (s. cerevisiae), DCLRE1B  -  dna cross-link repair 1b, NABP1  -  nucleic acid binding protein 1, ATAD2  -  atpase family, aaa domain containing 2, RRM2  -  ribonucleotide reductase m2, CDC6  -  cell division cycle 6, CDC25A  -  cell division cycle 25a, UBR7  -  ubiquitin protein ligase e3 component n-recognin 7 (putative), PAPPA  -  pregnancy-associated plasma protein a, pappalysin 1, ZNF280B  -  zinc finger protein 280b, ZNF200  -  zinc finger protein 200, CDK1  -  cyclin-dependent kinase 1, ZNF30  -  zinc finger protein 30, MST4  -  serine/threonine protein kinase mst4, RFWD3  -  ring finger and wd repeat domain 3, GINS3  -  gins complex subunit 3 (psf3 homolog), GSG2  -  germ cell associated 2 (haspin), TCF19  -  transcription factor 19, ZNF436  -  zinc finger protein 436, ZNF485  -  zinc finger protein 485, TSEN2  -  tsen2 trna splicing endonuclease subunit, GTF2H3  -  general transcription factor iih, polypeptide 3, 34kda, PPP1R3B  -  protein phosphatase 1, regulatory subunit 3b, MKI67  -  antigen identified by monoclonal antibody ki-67, GEMIN5  -  gem (nuclear organelle) associated protein 5, UTP20  -  utp20, small subunit (ssu) processome component, homolog (yeast), ARSI  -  arylsulfatase family, member i, CDCA5  -  cell division cycle associated 5, BRIP1  -  brca1 interacting protein c-terminal helicase 1, ZNF616  -  zinc finger protein 616, NCAPD3  -  non-smc condensin ii complex, subunit d3, POLG2  -  polymerase (dna directed), gamma 2, accessory subunit, FKBP4  -  fk506 binding protein 4, 59kda, KHDRBS3  -  kh domain containing, rna binding, signal transduction associated 3, MND1  -  meiotic nuclear divisions 1 homolog (s. cerevisiae), GTF3A  -  general transcription factor iiia, PA2G4  -  proliferation-associated 2g4, 38kda, CCL2  -  chemokine (c-c motif) ligand 2, FKBP5  -  fk506 binding protein 5, MTERFD1  -  mterf domain containing 1, GALNT16  -  udp-n-acetyl-alpha-d-galactosamine:polypeptide n-acetylgalactosaminyltransferase 16, TEAD4  -  tea domain family member 4, NOLC1  -  nucleolar and coiled-body phosphoprotein 1, APOE  -  apolipoprotein e, TBRG4  -  transforming growth factor beta regulator 4, LSM11  -  lsm11, u7 small nuclear rna associated, SERPINE1  -  serpin peptidase inhibitor, clade e (nexin, plasminogen activator inhibitor type 1), member 1, ZDHHC14  -  zinc finger, dhhc-type containing 14, RAD51AP1  -  rad51 associated protein 1, LEPREL1  -  leprecan-like 1, MSRB3  -  methionine sulfoxide reductase b3, POLR3K  -  polymerase (rna) iii (dna directed) polypeptide k, 12.3 kda, PPARGC1B  -  peroxisome proliferator-activated receptor gamma, coactivator 1 beta, GLRX2  -  glutaredoxin 2, RNASEH2A  -  ribonuclease h2, subunit a, NT5E  -  5'-nucleotidase, ecto (cd73), ROR1  -  receptor tyrosine kinase-like orphan receptor 1, AURKB  -  aurora kinase b, CTU2  -  cytosolic thiouridylase subunit 2 homolog (s. pombe), PHF15  -  phd finger protein 15, MYBBP1A  -  myb binding protein (p160) 1a, HAS3  -  hyaluronan synthase 3, WDHD1  -  wd repeat and hmg-box dna binding protein 1, POLR1E  -  polymerase (rna) i polypeptide e, 53kda, FEN1  -  flap structure-specific endonuclease 1, USP31  -  ubiquitin specific peptidase 31, CEBPB  -  ccaat/enhancer binding protein (c/ebp), beta, DNAJC6  -  dnaj (hsp40) homolog, subfamily c, member 6, UTP15  -  utp15, u3 small nucleolar ribonucleoprotein, homolog (s. cerevisiae), CDKN2A  -  cyclin-dependent kinase inhibitor 2a, MET  -  met proto-oncogene, GINS1  -  gins complex subunit 1 (psf1 homolog), WBSCR17  -  williams-beuren syndrome chromosome region 17, MELK  -  maternal embryonic leucine zipper kinase, CDKN2B  -  cyclin-dependent kinase inhibitor 2b (p15, inhibits cdk4), HELLS  -  helicase, lymphoid-specific, IRF1  -  interferon regulatory factor 1, PTPN14  -  protein tyrosine phosphatase, non-receptor type 14, LRR1  -  leucine rich repeat protein 1, DIMT1  -  dim1 dimethyladenosine transferase 1 homolog (s. cerevisiae), PARS2  -  prolyl-trna synthetase 2, mitochondrial (putative), ZNF700  -  zinc finger protein 700, EXO1  -  exonuclease 1, ATRIP  -  atr interacting protein, RAD1  -  rad1 homolog (s. pombe), RRP9  -  ribosomal rna processing 9, small subunit (ssu) processome component, homolog (yeast), CCNE2  -  cyclin e2, TK1  -  thymidine kinase 1, soluble, RNF180  -  ring finger protein 180, PRPF4  -  prp4 pre-mrna processing factor 4 homolog (yeast), CHRM3  -  cholinergic receptor, muscarinic 3, DTL  -  denticleless e3 ubiquitin protein ligase homolog (drosophila), NCAPH  -  non-smc condensin i complex, subunit h, DPH2  -  dph2 homolog (s. cerevisiae), DOHH  -  deoxyhypusine hydroxylase/monooxygenase, CHCHD4  -  coiled-coil-helix-coiled-coil-helix domain containing 4, PXN  -  paxillin, CDCA3  -  cell division cycle associated 3, NCAPG  -  non-smc condensin i complex, subunit g, DNAJA3  -  dnaj (hsp40) homolog, subfamily a, member 3, PKMYT1  -  protein kinase, membrane associated tyrosine/threonine 1, SFMBT1  -  scm-like with four mbt domains 1, TONSL  -  tonsoku-like, dna repair protein, SOX8  -  sry (sex determining region y)-box 8, MCM4  -  minichromosome maintenance complex component 4, RAD51  -  rad51 recombinase, MCM3  -  minichromosome maintenance complex component 3, MCM5  -  minichromosome maintenance complex component 5, MCM2  -  minichromosome maintenance complex component 2, TSHZ3  -  teashirt zinc finger homeobox 3, PITX1  -  paired-like homeodomain 1, RAD54L  -  rad54-like (s. cerevisiae), RAD51D  -  rad51 paralog d, NEIL2  -  nei endonuclease viii-like 2 (e. coli), SIAH2  -  siah e3 ubiquitin protein ligase 2, AXL  -  axl receptor tyrosine kinase, C10orf2  -  chromosome 10 open reading frame 2, NEIL3  -  nei endonuclease viii-like 3 (e. coli), ZNF182  -  zinc finger protein 182, GRIA1  -  glutamate receptor, ionotropic, ampa 1, GINS2  -  gins complex subunit 2 (psf2 homolog), RBL1  -  retinoblastoma-like 1 (p107), TAF1A  -  tata box binding protein (tbp)-associated factor, rna polymerase i, a, 48kda, GRPEL1  -  grpe-like 1, mitochondrial (e. coli), RBBP8  -  retinoblastoma binding protein 8, SOCS3  -  suppressor of cytokine signaling 3, MAD2L1  -  mad2 mitotic arrest deficient-like 1 (yeast), SEC14L2  -  sec14-like 2 (s. cerevisiae), DNMT1  -  dna (cytosine-5-)-methyltransferase 1, IGFBP2  -  insulin-like growth factor binding protein 2, 36kda, IGFBP3  -  insulin-like growth factor binding protein 3, FOSL2  -  fos-like antigen 2, POLQ  -  polymerase (dna directed), theta, DNA2  -  dna replication helicase/nuclease 2, KLF10  -  kruppel-like factor 10, RPUSD2  -  rna pseudouridylate synthase domain containing 2, SMAD7  -  smad family member 7, FANCM  -  fanconi anemia, complementation group m]"
GO:0000077	DNA damage checkpoint	3.92E-07	1.01E-04	5.18	16378	75	590	14	"[RAD1  -  rad1 homolog (s. pombe), BRIP1  -  brca1 interacting protein c-terminal helicase 1, MSH2  -  muts homolog 2, colon cancer, nonpolyposis type 1 (e. coli), RBBP8  -  retinoblastoma binding protein 8, CDK1  -  cyclin-dependent kinase 1, RFWD3  -  ring finger and wd repeat domain 3, BRCA1  -  breast cancer 1, early onset, BLM  -  bloom syndrome, recq helicase-like, DTL  -  denticleless e3 ubiquitin protein ligase homolog (drosophila), CCNA2  -  cyclin a2, MRE11A  -  mre11 meiotic recombination 11 homolog a (s. cerevisiae), C10orf90  -  chromosome 10 open reading frame 90, ATRIP  -  atr interacting protein, RPA2  -  replication protein a2, 32kda]"
GO:0060249	anatomical structure homeostasis	5.37E-07	1.36E-04	3.29	16378	194	590	23	"[POLA2  -  polymerase (dna directed), alpha 2, accessory subunit, RFC4  -  replication factor c (activator 1) 4, 37kda, VEGFA  -  vascular endothelial growth factor a, RFC5  -  replication factor c (activator 1) 5, 36.5kda, RFC3  -  replication factor c (activator 1) 3, 38kda, SERPINA3  -  serpin peptidase inhibitor, clade a (alpha-1 antiproteinase, antitrypsin), member 3, TEX15  -  testis expressed 15, BLM  -  bloom syndrome, recq helicase-like, RAD51D  -  rad51 paralog d, LPCAT1  -  lysophosphatidylcholine acyltransferase 1, PRIM1  -  primase, dna, polypeptide 1 (49kda), LDB2  -  lim domain binding 2, KDR  -  kinase insert domain receptor (a type iii receptor tyrosine kinase), POLE2  -  polymerase (dna directed), epsilon 2, accessory subunit, POLD1  -  polymerase (dna directed), delta 1, catalytic subunit, MRE11A  -  mre11 meiotic recombination 11 homolog a (s. cerevisiae), POLA1  -  polymerase (dna directed), alpha 1, catalytic subunit, COL14A1  -  collagen, type xiv, alpha 1, DNA2  -  dna replication helicase/nuclease 2, FEN1  -  flap structure-specific endonuclease 1, PTHLH  -  parathyroid hormone-like hormone, DCLRE1B  -  dna cross-link repair 1b, RPA2  -  replication protein a2, 32kda]"
GO:0009987	cellular process	8.61E-07	2.13E-04	1.11	16378	12299	590	491	"[DSN1  -  dsn1, mis12 kinetochore complex component, TNFRSF12A  -  tumor necrosis factor receptor superfamily, member 12a, PITPNM1  -  phosphatidylinositol transfer protein, membrane-associated 1, SLC31A2  -  solute carrier family 31 (copper transporter), member 2, LIF  -  leukemia inhibitory factor, SPP1  -  secreted phosphoprotein 1, GCNT1  -  glucosaminyl (n-acetyl) transferase 1, core 2, CHAF1B  -  chromatin assembly factor 1, subunit b (p60), RAB3IP  -  rab3a interacting protein, RMI1  -  recq mediated genome instability 1, ZNF566  -  zinc finger protein 566, CXCL14  -  chemokine (c-x-c motif) ligand 14, STEAP2  -  steap family member 2, metalloreductase, DEPDC1  -  dep domain containing 1, GJB2  -  gap junction protein, beta 2, 26kda, LPL  -  lipoprotein lipase, PLSCR1  -  phospholipid scramblase 1, MASTL  -  microtubule associated serine/threonine kinase-like, MCM8  -  minichromosome maintenance complex component 8, PLAUR  -  plasminogen activator, urokinase receptor, SLC7A5  -  solute carrier family 7 (amino acid transporter light chain, l system), member 5, GPR157  -  g protein-coupled receptor 157, ST8SIA2  -  st8 alpha-n-acetyl-neuraminide alpha-2,8-sialyltransferase 2, GLRB  -  glycine receptor, beta, LPCAT1  -  lysophosphatidylcholine acyltransferase 1, EEF1E1  -  eukaryotic translation elongation factor 1 epsilon 1, SETD6  -  set domain containing 6, MCM10  -  minichromosome maintenance complex component 10, ACYP1  -  acylphosphatase 1, erythrocyte (common) type, GCLM  -  glutamate-cysteine ligase, modifier subunit, BAG3  -  bcl2-associated athanogene 3, POLR1C  -  polymerase (rna) i polypeptide c, 30kda, ZNF331  -  zinc finger protein 331, CDC45  -  cell division cycle 45, CDC7  -  cell division cycle 7, SH3BP5  -  sh3-domain binding protein 5 (btk-associated), POLA2  -  polymerase (dna directed), alpha 2, accessory subunit, ZNF696  -  zinc finger protein 696, COL6A3  -  collagen, type vi, alpha 3, AKAP6  -  a kinase (prka) anchor protein 6, UCHL5  -  ubiquitin carboxyl-terminal hydrolase l5, ZNF823  -  zinc finger protein 823, IL17RB  -  interleukin 17 receptor b, MRM1  -  mitochondrial rrna methyltransferase 1 homolog (s. cerevisiae), POLE2  -  polymerase (dna directed), epsilon 2, accessory subunit, CD3EAP  -  cd3e molecule, epsilon associated protein, POLD1  -  polymerase (dna directed), delta 1, catalytic subunit, KIF23  -  kinesin family member 23, PTCHD1  -  patched domain containing 1, ADORA1  -  adenosine a1 receptor, POLA1  -  polymerase (dna directed), alpha 1, catalytic subunit, FAM101B  -  family with sequence similarity 101, member b, COL11A1  -  collagen, type xi, alpha 1, SLC20A1  -  solute carrier family 20 (phosphate transporter), member 1, SLC19A1  -  solute carrier family 19 (folate transporter), member 1, LAMB3  -  laminin, beta 3, BATF3  -  basic leucine zipper transcription factor, atf-like 3, MED26  -  mediator complex subunit 26, GALNT18  -  udp-n-acetyl-alpha-d-galactosamine:polypeptide n-acetylgalactosaminyltransferase 18, KIFC3  -  kinesin family member c3, CHST2  -  carbohydrate (n-acetylglucosamine-6-o) sulfotransferase 2, PRIM1  -  primase, dna, polypeptide 1 (49kda), KDR  -  kinase insert domain receptor (a type iii receptor tyrosine kinase), HIVEP3  -  human immunodeficiency virus type i enhancer binding protein 3, CENPI  -  centromere protein i, ZWINT  -  zw10 interacting kinetochore protein, GEMIN6  -  gem (nuclear organelle) associated protein 6, CTPS1  -  ctp synthase 1, AK2  -  adenylate kinase 2, METTL2B  -  methyltransferase like 2b, UBE2C  -  ubiquitin-conjugating enzyme e2c, FLRT2  -  fibronectin leucine rich transmembrane protein 2, SPATA5  -  spermatogenesis associated 5, KPNB1  -  karyopherin (importin) beta 1, NIF3L1  -  nif3 ngg1 interacting factor 3-like 1 (s. cerevisiae), PPP2R2B  -  protein phosphatase 2, regulatory subunit b, beta, BORA  -  bora, aurora kinase a activator, SLC39A7  -  solute carrier family 39 (zinc transporter), member 7, ALCAM  -  activated leukocyte cell adhesion molecule, SLC25A19  -  solute carrier family 25 (mitochondrial thiamine pyrophosphate carrier), member 19, AURKA  -  aurora kinase a, STMN2  -  stathmin-like 2, FOSL1  -  fos-like antigen 1, PALB2  -  partner and localizer of brca2, SUV39H2  -  suppressor of variegation 3-9 homolog 2 (drosophila), JUN  -  jun proto-oncogene, TUBGCP5  -  tubulin, gamma complex associated protein 5, CRYAB  -  crystallin, alpha b, E2F8  -  e2f transcription factor 8, SSR3  -  signal sequence receptor, gamma (translocon-associated protein gamma), EIF1AD  -  eukaryotic translation initiation factor 1a domain containing, ITK  -  il2-inducible t-cell kinase, PHF5A  -  phd finger protein 5a, ASF1B  -  anti-silencing function 1b histone chaperone, CEP72  -  centrosomal protein 72kda, TRIP13  -  thyroid hormone receptor interactor 13, NANP  -  n-acetylneuraminic acid phosphatase, GBP3  -  guanylate binding protein 3, KCNF1  -  potassium voltage-gated channel, subfamily f, member 1, GLIPR1  -  gli pathogenesis-related 1, MFSD2A  -  major facilitator superfamily domain containing 2a, MRPL17  -  mitochondrial ribosomal protein l17, ADAM12  -  adam metallopeptidase domain 12, SLC27A2  -  solute carrier family 27 (fatty acid transporter), member 2, HPS6  -  hermansky-pudlak syndrome 6, KIF2C  -  kinesin family member 2c, SHCBP1  -  shc sh2-domain binding protein 1, CSRP2  -  cysteine and glycine-rich protein 2, SRM  -  spermidine synthase, C9orf69  -  chromosome 9 open reading frame 69, PAPPA  -  pregnancy-associated plasma protein a, pappalysin 1, UBR7  -  ubiquitin protein ligase e3 component n-recognin 7 (putative), ZNF280B  -  zinc finger protein 280b, ZNF30  -  zinc finger protein 30, ZNF200  -  zinc finger protein 200, MST4  -  serine/threonine protein kinase mst4, RFWD3  -  ring finger and wd repeat domain 3, GSG2  -  germ cell associated 2 (haspin), CEP55  -  centrosomal protein 55kda, SDC4  -  syndecan 4, NXPH2  -  neurexophilin 2, CENPQ  -  centromere protein q, GTF2H3  -  general transcription factor iih, polypeptide 3, 34kda, PPP1R3B  -  protein phosphatase 1, regulatory subunit 3b, MKI67  -  antigen identified by monoclonal antibody ki-67, GEMIN5  -  gem (nuclear organelle) associated protein 5, DCK  -  deoxycytidine kinase, P2RX5  -  purinergic receptor p2x, ligand-gated ion channel, 5, AQP4  -  aquaporin 4, BRIP1  -  brca1 interacting protein c-terminal helicase 1, P2RX7  -  purinergic receptor p2x, ligand-gated ion channel, 7, SPC25  -  spc25, ndc80 kinetochore complex component, ZNF616  -  zinc finger protein 616, POLG2  -  polymerase (dna directed), gamma 2, accessory subunit, MND1  -  meiotic nuclear divisions 1 homolog (s. cerevisiae), GTF3A  -  general transcription factor iiia, PA2G4  -  proliferation-associated 2g4, 38kda, CCL2  -  chemokine (c-c motif) ligand 2, MMP10  -  matrix metallopeptidase 10 (stromelysin 2), SDC2  -  syndecan 2, GALNT16  -  udp-n-acetyl-alpha-d-galactosamine:polypeptide n-acetylgalactosaminyltransferase 16, APOE  -  apolipoprotein e, NOLC1  -  nucleolar and coiled-body phosphoprotein 1, SERPINE1  -  serpin peptidase inhibitor, clade e (nexin, plasminogen activator inhibitor type 1), member 1, TBRG4  -  transforming growth factor beta regulator 4, ZDHHC14  -  zinc finger, dhhc-type containing 14, MSRB3  -  methionine sulfoxide reductase b3, LEPREL1  -  leprecan-like 1, POLR3K  -  polymerase (rna) iii (dna directed) polypeptide k, 12.3 kda, MCOLN2  -  mucolipin 2, RASSF1  -  ras association (ralgds/af-6) domain family member 1, PLEKHA7  -  pleckstrin homology domain containing, family a member 7, CTU2  -  cytosolic thiouridylase subunit 2 homolog (s. pombe), AURKB  -  aurora kinase b, SGMS2  -  sphingomyelin synthase 2, HAS3  -  hyaluronan synthase 3, ZW10  -  zw10 kinetochore protein, WDHD1  -  wd repeat and hmg-box dna binding protein 1, USP31  -  ubiquitin specific peptidase 31, COL22A1  -  collagen, type xxii, alpha 1, UTP15  -  utp15, u3 small nucleolar ribonucleoprotein, homolog (s. cerevisiae), EVA1A  -  eva-1 homolog a (c. elegans), MET  -  met proto-oncogene, MFAP2  -  microfibrillar-associated protein 2, OSMR  -  oncostatin m receptor, HELLS  -  helicase, lymphoid-specific, STARD13  -  star-related lipid transfer (start) domain containing 13, LRR1  -  leucine rich repeat protein 1, CDC42EP1  -  cdc42 effector protein (rho gtpase binding) 1, CDCA8  -  cell division cycle associated 8, ZNF700  -  zinc finger protein 700, PDE3B  -  phosphodiesterase 3b, cgmp-inhibited, PARS2  -  prolyl-trna synthetase 2, mitochondrial (putative), ATRIP  -  atr interacting protein, EXO1  -  exonuclease 1, RRP9  -  ribosomal rna processing 9, small subunit (ssu) processome component, homolog (yeast), CCNE2  -  cyclin e2, PRIMA1  -  proline rich membrane anchor 1, TMEM138  -  transmembrane protein 138, RNF180  -  ring finger protein 180, HAUS3  -  haus augmin-like complex, subunit 3, PRPF4  -  prp4 pre-mrna processing factor 4 homolog (yeast), SLC7A2  -  solute carrier family 7 (cationic amino acid transporter, y+ system), member 2, DTL  -  denticleless e3 ubiquitin protein ligase homolog (drosophila), SLC7A1  -  solute carrier family 7 (cationic amino acid transporter, y+ system), member 1, DPH2  -  dph2 homolog (s. cerevisiae), DOHH  -  deoxyhypusine hydroxylase/monooxygenase, MNS1  -  meiosis-specific nuclear structural 1, CDCA3  -  cell division cycle associated 3, PEX12  -  peroxisomal biogenesis factor 12, DNAJA3  -  dnaj (hsp40) homolog, subfamily a, member 3, PKMYT1  -  protein kinase, membrane associated tyrosine/threonine 1, SFMBT1  -  scm-like with four mbt domains 1, SLC1A2  -  solute carrier family 1 (glial high affinity glutamate transporter), member 2, MCM4  -  minichromosome maintenance complex component 4, DSPP  -  dentin sialophosphoprotein, MCM3  -  minichromosome maintenance complex component 3, MCM5  -  minichromosome maintenance complex component 5, ATP5G1  -  atp synthase, h+ transporting, mitochondrial fo complex, subunit c1 (subunit 9), MCM2  -  minichromosome maintenance complex component 2, HBEGF  -  heparin-binding egf-like growth factor, HJURP  -  holliday junction recognition protein, PRC1  -  protein regulator of cytokinesis 1, SHB  -  src homology 2 domain containing adaptor protein b, TSHZ3  -  teashirt zinc finger homeobox 3, SFXN4  -  sideroflexin 4, PITX1  -  paired-like homeodomain 1, SLC7A6  -  solute carrier family 7 (amino acid transporter light chain, y+l system), member 6, SHROOM3  -  shroom family member 3, NEIL2  -  nei endonuclease viii-like 2 (e. coli), PLAU  -  plasminogen activator, urokinase, SIAH2  -  siah e3 ubiquitin protein ligase 2, DHCR7  -  7-dehydrocholesterol reductase, AXL  -  axl receptor tyrosine kinase, NEIL3  -  nei endonuclease viii-like 3 (e. coli), STIL  -  scl/tal1 interrupting locus, LTBP3  -  latent transforming growth factor beta binding protein 3, LTBP2  -  latent transforming growth factor beta binding protein 2, LTBP1  -  latent transforming growth factor beta binding protein 1, STEAP3  -  steap family member 3, metalloreductase, C10orf90  -  chromosome 10 open reading frame 90, GRIA1  -  glutamate receptor, ionotropic, ampa 1, ZNF182  -  zinc finger protein 182, GINS2  -  gins complex subunit 2 (psf2 homolog), TAF1A  -  tata box binding protein (tbp)-associated factor, rna polymerase i, a, 48kda, MAD2L1  -  mad2 mitotic arrest deficient-like 1 (yeast), SOCS3  -  suppressor of cytokine signaling 3, DNMT1  -  dna (cytosine-5-)-methyltransferase 1, GRIN2D  -  glutamate receptor, ionotropic, n-methyl d-aspartate 2d, SCG5  -  secretogranin v (7b2 protein), KIF18B  -  kinesin family member 18b, DNA2  -  dna replication helicase/nuclease 2, DDX55  -  dead (asp-glu-ala-asp) box polypeptide 55, SMAD7  -  smad family member 7, FANCM  -  fanconi anemia, complementation group m, FAM83D  -  family with sequence similarity 83, member d, RFC4  -  replication factor c (activator 1) 4, 37kda, RFC5  -  replication factor c (activator 1) 5, 36.5kda, RFC3  -  replication factor c (activator 1) 3, 38kda, STRA13  -  stimulated by retinoic acid 13, BRCA2  -  breast cancer 2, early onset, NAF1  -  nuclear assembly factor 1 ribonucleoprotein, CDT1  -  chromatin licensing and dna replication factor 1, BRCA1  -  breast cancer 1, early onset, SPDL1  -  spindle apparatus coiled-coil protein 1, UHRF1  -  ubiquitin-like with phd and ring finger domains 1, DIAPH3  -  diaphanous-related formin 3, TRPC3  -  transient receptor potential cation channel, subfamily c, member 3, PRMT1  -  protein arginine methyltransferase 1, FBXO45  -  f-box protein 45, HRH1  -  histamine receptor h1, NCAPG2  -  non-smc condensin ii complex, subunit g2, TUB  -  tubby bipartite transcription factor, EPHA2  -  eph receptor a2, BDNF  -  brain-derived neurotrophic factor, STEAP1  -  six transmembrane epithelial antigen of the prostate 1, TRPM8  -  transient receptor potential cation channel, subfamily m, member 8, BLM  -  bloom syndrome, recq helicase-like, TTK  -  ttk protein kinase, BID  -  bh3 interacting domain death agonist, ELAVL3  -  elav (embryonic lethal, abnormal vision, drosophila)-like 3 (hu antigen c), PHLDA2  -  pleckstrin homology-like domain, family a, member 2, JPH1  -  junctophilin 1, DCTPP1  -  dctp pyrophosphatase 1, DSCC1  -  dna replication and sister chromatid cohesion 1, CCDC86  -  coiled-coil domain containing 86, FASTKD3  -  fast kinase domains 3, TMEM109  -  transmembrane protein 109, BMP6  -  bone morphogenetic protein 6, CDK5R1  -  cyclin-dependent kinase 5, regulatory subunit 1 (p35), ERCC6L  -  excision repair cross-complementing rodent repair deficiency, complementation group 6-like, TPM2  -  tropomyosin 2 (beta), SLC5A6  -  solute carrier family 5 (sodium/multivitamin and iodide cotransporter), member 6, HILPDA  -  hypoxia inducible lipid droplet-associated, KIF15  -  kinesin family member 15, MYH9  -  myosin, heavy chain 9, non-muscle, QTRT1  -  queuine trna-ribosyltransferase 1, MYBL2  -  v-myb avian myeloblastosis viral oncogene homolog-like 2, SNX10  -  sorting nexin 10, PITPNM3  -  pitpnm family member 3, MYBL1  -  v-myb avian myeloblastosis viral oncogene homolog-like 1, MYB  -  v-myb avian myeloblastosis viral oncogene homolog, CA2  -  carbonic anhydrase ii, FAM20C  -  family with sequence similarity 20, member c, EIF2B3  -  eukaryotic translation initiation factor 2b, subunit 3 gamma, 58kda, PSMC3IP  -  psmc3 interacting protein, SERTAD1  -  serta domain containing 1, BUB1B  -  bub1 mitotic checkpoint serine/threonine kinase b, POP7  -  processing of precursor 7, ribonuclease p/mrp subunit (s. cerevisiae), PPIF  -  peptidylprolyl isomerase f, RASL11B  -  ras-like, family 11, member b, RAMP1  -  receptor (g protein-coupled) activity modifying protein 1, PMEPA1  -  prostate transmembrane protein, androgen induced 1, AUNIP  -  aurora kinase a and ninein interacting protein, TRAF2  -  tnf receptor-associated factor 2, FEM1C  -  fem-1 homolog c (c. elegans), MARS2  -  methionyl-trna synthetase 2, mitochondrial, ZNF738  -  zinc finger protein 738, HSPA6  -  heat shock 70kda protein 6 (hsp70b'), PPRC1  -  peroxisome proliferator-activated receptor gamma, coactivator-related 1, VAV3  -  vav 3 guanine nucleotide exchange factor, ZWILCH  -  zwilch kinetochore protein, WNK4  -  wnk lysine deficient protein kinase 4, CAMK1D  -  calcium/calmodulin-dependent protein kinase id, USP1  -  ubiquitin specific peptidase 1, EMG1  -  emg1 n1-specific pseudouridine methyltransferase, SH2B3  -  sh2b adaptor protein 3, HLA-DRA  -  major histocompatibility complex, class ii, dr alpha, COL14A1  -  collagen, type xiv, alpha 1, UNG  -  uracil-dna glycosylase, UCK2  -  uridine-cytidine kinase 2, UMPS  -  uridine monophosphate synthetase, FANCB  -  fanconi anemia, complementation group b, RPA2  -  replication protein a2, 32kda, HLA-DRB4  -  major histocompatibility complex, class ii, dr beta 4, VDR  -  vitamin d (1,25- dihydroxyvitamin d3) receptor, ZNF850  -  zinc finger protein 850, REEP1  -  receptor accessory protein 1, SPOCD1  -  spoc domain containing 1, VEGFA  -  vascular endothelial growth factor a, HIVEP2  -  human immunodeficiency virus type i enhancer binding protein 2, HK2  -  hexokinase 2, ZNF573  -  zinc finger protein 573, MRPS12  -  mitochondrial ribosomal protein s12, CHAF1A  -  chromatin assembly factor 1, subunit a (p150), RAPH1  -  ras association (ralgds/af-6) and pleckstrin homology domains 1, NOL6  -  nucleolar protein 6 (rna-associated), FARSB  -  phenylalanyl-trna synthetase, beta subunit, PTRF  -  polymerase i and transcript release factor, NR2C2AP  -  nuclear receptor 2c2-associated protein, CNIH3  -  cornichon homolog 3 (drosophila), ABCC3  -  atp-binding cassette, sub-family c (cftr/mrp), member 3, HHEX  -  hematopoietically expressed homeobox, MSH2  -  muts homolog 2, colon cancer, nonpolyposis type 1 (e. coli), MCOLN1  -  mucolipin 1, MYCBP  -  myc binding protein, CCNF  -  cyclin f, NPM3  -  nucleophosmin/nucleoplasmin 3, PASK  -  pas domain containing serine/threonine kinase, CCNE1  -  cyclin e1, EED  -  embryonic ectoderm development, ASTE1  -  asteroid homolog 1 (drosophila), CCND3  -  cyclin d3, NTMT1  -  n-terminal xaa-pro-lys n-methyltransferase 1, RGCC  -  regulator of cell cycle, GFPT2  -  glutamine-fructose-6-phosphate transaminase 2, FLVCR1  -  feline leukemia virus subgroup c cellular receptor 1, FBXO5  -  f-box protein 5, ZNF780A  -  zinc finger protein 780a, ETS2  -  v-ets avian erythroblastosis virus e26 oncogene homolog 2, TIMM21  -  translocase of inner mitochondrial membrane 21 homolog (yeast), BASP1  -  brain abundant, membrane attached signal protein 1, UBE2T  -  ubiquitin-conjugating enzyme e2t (putative), LPCAT2  -  lysophosphatidylcholine acyltransferase 2, HNRNPF  -  heterogeneous nuclear ribonucleoprotein f, FADD  -  fas (tnfrsf6)-associated via death domain, NDC80  -  ndc80 kinetochore complex component, GNPNAT1  -  glucosamine-phosphate n-acetyltransferase 1, MYOF  -  myoferlin, CCNA2  -  cyclin a2, MRPL18  -  mitochondrial ribosomal protein l18, RSC1A1  -  regulatory solute carrier protein, family 1, member 1, ZNF584  -  zinc finger protein 584, MRE11A  -  mre11 meiotic recombination 11 homolog a (s. cerevisiae), DCLRE1B  -  dna cross-link repair 1b, NABP1  -  nucleic acid binding protein 1, ATAD2  -  atpase family, aaa domain containing 2, RRM2  -  ribonucleotide reductase m2, CDC6  -  cell division cycle 6, CDC25A  -  cell division cycle 25a, IL18  -  interleukin 18 (interferon-gamma-inducing factor), CDK1  -  cyclin-dependent kinase 1, ITGA8  -  integrin, alpha 8, SGOL1  -  shugoshin-like 1 (s. pombe), GINS3  -  gins complex subunit 3 (psf3 homolog), TCF19  -  transcription factor 19, ZNF436  -  zinc finger protein 436, ZNF485  -  zinc finger protein 485, TSEN2  -  tsen2 trna splicing endonuclease subunit, CCDC80  -  coiled-coil domain containing 80, FLNC  -  filamin c, gamma, CD151  -  cd151 molecule (raph blood group), TNS3  -  tensin 3, OXTR  -  oxytocin receptor, ARSI  -  arylsulfatase family, member i, UTP20  -  utp20, small subunit (ssu) processome component, homolog (yeast), C11orf82  -  chromosome 11 open reading frame 82, CDCA5  -  cell division cycle associated 5, MTFR2  -  mitochondrial fission regulator 2, NCAPD3  -  non-smc condensin ii complex, subunit d3, FKBP4  -  fk506 binding protein 4, 59kda, KHDRBS3  -  kh domain containing, rna binding, signal transduction associated 3, IL1RAP  -  interleukin 1 receptor accessory protein, SGOL2  -  shugoshin-like 2 (s. pombe), FKBP5  -  fk506 binding protein 5, MTERFD1  -  mterf domain containing 1, IL11  -  interleukin 11, TBC1D4  -  tbc1 domain family, member 4, CENPN  -  centromere protein n, SKA1  -  spindle and kinetochore associated complex subunit 1, TEAD4  -  tea domain family member 4, LSM11  -  lsm11, u7 small nuclear rna associated, RAD51AP1  -  rad51 associated protein 1, FHL3  -  four and a half lim domains 3, IL6R  -  interleukin 6 receptor, PPARGC1B  -  peroxisome proliferator-activated receptor gamma, coactivator 1 beta, GLRX2  -  glutaredoxin 2, ITGA4  -  integrin, alpha 4 (antigen cd49d, alpha 4 subunit of vla-4 receptor), FGG  -  fibrinogen gamma chain, ITGA7  -  integrin, alpha 7, TAGLN  -  transgelin, RNASEH2A  -  ribonuclease h2, subunit a, NT5E  -  5'-nucleotidase, ecto (cd73), ROR1  -  receptor tyrosine kinase-like orphan receptor 1, SYNM  -  synemin, intermediate filament protein, RTKN2  -  rhotekin 2, ITGA3  -  integrin, alpha 3 (antigen cd49c, alpha 3 subunit of vla-3 receptor), PHF15  -  phd finger protein 15, FGF1  -  fibroblast growth factor 1 (acidic), MYBBP1A  -  myb binding protein (p160) 1a, GMNN  -  geminin, dna replication inhibitor, RAPGEF5  -  rap guanine nucleotide exchange factor (gef) 5, INF2  -  inverted formin, fh2 and wh2 domain containing, POLR1E  -  polymerase (rna) i polypeptide e, 53kda, FEN1  -  flap structure-specific endonuclease 1, PTHLH  -  parathyroid hormone-like hormone, CEBPB  -  ccaat/enhancer binding protein (c/ebp), beta, DNAJC6  -  dnaj (hsp40) homolog, subfamily c, member 6, CDKN2A  -  cyclin-dependent kinase inhibitor 2a, GINS1  -  gins complex subunit 1 (psf1 homolog), WBSCR17  -  williams-beuren syndrome chromosome region 17, MELK  -  maternal embryonic leucine zipper kinase, CDKN2B  -  cyclin-dependent kinase inhibitor 2b (p15, inhibits cdk4), IRF1  -  interferon regulatory factor 1, PTPN14  -  protein tyrosine phosphatase, non-receptor type 14, SCFD2  -  sec1 family domain containing 2, DIMT1  -  dim1 dimethyladenosine transferase 1 homolog (s. cerevisiae), RAD1  -  rad1 homolog (s. pombe), TIMP1  -  timp metallopeptidase inhibitor 1, NNMT  -  nicotinamide n-methyltransferase, TK1  -  thymidine kinase 1, soluble, TEX15  -  testis expressed 15, CHRNA5  -  cholinergic receptor, nicotinic, alpha 5 (neuronal), NOC3L  -  nucleolar complex associated 3 homolog (s. cerevisiae), CHRM3  -  cholinergic receptor, muscarinic 3, NCAPH  -  non-smc condensin i complex, subunit h, PNP  -  purine nucleoside phosphorylase, CHCHD4  -  coiled-coil-helix-coiled-coil-helix domain containing 4, PXN  -  paxillin, PWP2  -  pwp2 periodic tryptophan protein homolog (yeast), ESPL1  -  extra spindle pole bodies homolog 1 (s. cerevisiae), NCAPG  -  non-smc condensin i complex, subunit g, MICA  -  mhc class i polypeptide-related sequence a, RCC1  -  regulator of chromosome condensation 1, KCNIP1  -  kv channel interacting protein 1, TONSL  -  tonsoku-like, dna repair protein, SOX8  -  sry (sex determining region y)-box 8, RAD51  -  rad51 recombinase, RAC3  -  ras-related c3 botulinum toxin substrate 3 (rho family, small gtp binding protein rac3), MTHFD2  -  methylenetetrahydrofolate dehydrogenase (nadp+ dependent) 2, methenyltetrahydrofolate cyclohydrolase, VAMP5  -  vesicle-associated membrane protein 5, CCP110  -  centriolar coiled coil protein 110kda, DDIT4  -  dna-damage-inducible transcript 4, KCNQ5  -  potassium voltage-gated channel, kqt-like subfamily, member 5, RANGAP1  -  ran gtpase activating protein 1, NEFL  -  neurofilament, light polypeptide, RAD54L  -  rad54-like (s. cerevisiae), RAD51D  -  rad51 paralog d, G0S2  -  g0/g1switch 2, CENPK  -  centromere protein k, MICAL2  -  microtubule associated monooxygenase, calponin and lim domain containing 2, NEFM  -  neurofilament, medium polypeptide, SRPX  -  sushi-repeat containing protein, x-linked, C10orf2  -  chromosome 10 open reading frame 2, RBL1  -  retinoblastoma-like 1 (p107), GRPEL1  -  grpe-like 1, mitochondrial (e. coli), LEFTY2  -  left-right determination factor 2, TGFBI  -  transforming growth factor, beta-induced, 68kda, RBBP8  -  retinoblastoma binding protein 8, SEC14L2  -  sec14-like 2 (s. cerevisiae), FIGNL1  -  fidgetin-like 1, IGFBP2  -  insulin-like growth factor binding protein 2, 36kda, SEMA7A  -  semaphorin 7a, gpi membrane anchor (john milton hagen blood group), SKA3  -  spindle and kinetochore associated complex subunit 3, IGFBP3  -  insulin-like growth factor binding protein 3, NUP35  -  nucleoporin 35kda, FOSL2  -  fos-like antigen 2, POLQ  -  polymerase (dna directed), theta, SYTL5  -  synaptotagmin-like 5, KLF10  -  kruppel-like factor 10, RPUSD2  -  rna pseudouridylate synthase domain containing 2]"
GO:1903046	meiotic cell cycle process	1.05E-06	2.54E-04	4.8	16378	81	590	14	"[MSH2  -  muts homolog 2, colon cancer, nonpolyposis type 1 (e. coli), TRIP13  -  thyroid hormone receptor interactor 13, STRA13  -  stimulated by retinoic acid 13, BRCA2  -  breast cancer 2, early onset, SGOL1  -  shugoshin-like 1 (s. pombe), TEX15  -  testis expressed 15, RAD51D  -  rad51 paralog d, MYH9  -  myosin, heavy chain 9, non-muscle, SGOL2  -  shugoshin-like 2 (s. pombe), RAD51  -  rad51 recombinase, FBXO5  -  f-box protein 5, MRE11A  -  mre11 meiotic recombination 11 homolog a (s. cerevisiae), ESPL1  -  extra spindle pole bodies homolog 1 (s. cerevisiae), FANCM  -  fanconi anemia, complementation group m]"
GO:0051302	regulation of cell division	1.09E-06	2.60E-04	3.07	16378	217	590	24	"[CDC6  -  cell division cycle 6, MSH2  -  muts homolog 2, colon cancer, nonpolyposis type 1 (e. coli), BUB1B  -  bub1 mitotic checkpoint serine/threonine kinase b, VEGFA  -  vascular endothelial growth factor a, MAD2L1  -  mad2 mitotic arrest deficient-like 1 (yeast), RCC1  -  regulator of chromosome condensation 1, UBE2C  -  ubiquitin-conjugating enzyme e2c, BRCA2  -  breast cancer 2, early onset, PKMYT1  -  protein kinase, membrane associated tyrosine/threonine 1, AURKB  -  aurora kinase b, BLM  -  bloom syndrome, recq helicase-like, LIF  -  leukemia inhibitory factor, TTK  -  ttk protein kinase, E2F8  -  e2f transcription factor 8, FGF1  -  fibroblast growth factor 1 (acidic), RGCC  -  regulator of cell cycle, ZW10  -  zw10 kinetochore protein, FBXO5  -  f-box protein 5, KIF23  -  kinesin family member 23, BORA  -  bora, aurora kinase a activator, KIF18B  -  kinesin family member 18b, ESPL1  -  extra spindle pole bodies homolog 1 (s. cerevisiae), CCP110  -  centriolar coiled coil protein 110kda, AURKA  -  aurora kinase a]"
GO:0006139	nucleobase-containing compound metabolic process	1.32E-06	3.09E-04	1.33	16378	4222	590	203	"[RFC4  -  replication factor c (activator 1) 4, 37kda, RFC5  -  replication factor c (activator 1) 5, 36.5kda, RFC3  -  replication factor c (activator 1) 3, 38kda, STRA13  -  stimulated by retinoic acid 13, BRCA2  -  breast cancer 2, early onset, CDT1  -  chromatin licensing and dna replication factor 1, BRCA1  -  breast cancer 1, early onset, NAF1  -  nuclear assembly factor 1 ribonucleoprotein, UHRF1  -  ubiquitin-like with phd and ring finger domains 1, LIF  -  leukemia inhibitory factor, CHAF1B  -  chromatin assembly factor 1, subunit b (p60), RMI1  -  recq mediated genome instability 1, ZNF566  -  zinc finger protein 566, NCAPG2  -  non-smc condensin ii complex, subunit g2, BLM  -  bloom syndrome, recq helicase-like, DEPDC1  -  dep domain containing 1, MCM8  -  minichromosome maintenance complex component 8, DCTPP1  -  dctp pyrophosphatase 1, DSCC1  -  dna replication and sister chromatid cohesion 1, MYH9  -  myosin, heavy chain 9, non-muscle, QTRT1  -  queuine trna-ribosyltransferase 1, EEF1E1  -  eukaryotic translation elongation factor 1 epsilon 1, MYBL2  -  v-myb avian myeloblastosis viral oncogene homolog-like 2, MYBL1  -  v-myb avian myeloblastosis viral oncogene homolog-like 1, MCM10  -  minichromosome maintenance complex component 10, MYB  -  v-myb avian myeloblastosis viral oncogene homolog, ZNF331  -  zinc finger protein 331, POLR1C  -  polymerase (rna) i polypeptide c, 30kda, CDC45  -  cell division cycle 45, PSMC3IP  -  psmc3 interacting protein, CDC7  -  cell division cycle 7, POLA2  -  polymerase (dna directed), alpha 2, accessory subunit, SERTAD1  -  serta domain containing 1, ZNF696  -  zinc finger protein 696, POP7  -  processing of precursor 7, ribonuclease p/mrp subunit (s. cerevisiae), UCHL5  -  ubiquitin carboxyl-terminal hydrolase l5, ZNF823  -  zinc finger protein 823, RASL11B  -  ras-like, family 11, member b, MRM1  -  mitochondrial rrna methyltransferase 1 homolog (s. cerevisiae), CD3EAP  -  cd3e molecule, epsilon associated protein, POLE2  -  polymerase (dna directed), epsilon 2, accessory subunit, POLD1  -  polymerase (dna directed), delta 1, catalytic subunit, POLA1  -  polymerase (dna directed), alpha 1, catalytic subunit, MARS2  -  methionyl-trna synthetase 2, mitochondrial, ZNF738  -  zinc finger protein 738, HSPA6  -  heat shock 70kda protein 6 (hsp70b'), BATF3  -  basic leucine zipper transcription factor, atf-like 3, PPRC1  -  peroxisome proliferator-activated receptor gamma, coactivator-related 1, MED26  -  mediator complex subunit 26, EMG1  -  emg1 n1-specific pseudouridine methyltransferase, PRIM1  -  primase, dna, polypeptide 1 (49kda), USP1  -  ubiquitin specific peptidase 1, HIVEP3  -  human immunodeficiency virus type i enhancer binding protein 3, GEMIN6  -  gem (nuclear organelle) associated protein 6, UNG  -  uracil-dna glycosylase, CTPS1  -  ctp synthase 1, UCK2  -  uridine-cytidine kinase 2, FANCB  -  fanconi anemia, complementation group b, UMPS  -  uridine monophosphate synthetase, RPA2  -  replication protein a2, 32kda, AK2  -  adenylate kinase 2, VDR  -  vitamin d (1,25- dihydroxyvitamin d3) receptor, ZNF850  -  zinc finger protein 850, SPOCD1  -  spoc domain containing 1, METTL2B  -  methyltransferase like 2b, HIVEP2  -  human immunodeficiency virus type i enhancer binding protein 2, ZNF573  -  zinc finger protein 573, KPNB1  -  karyopherin (importin) beta 1, CHAF1A  -  chromatin assembly factor 1, subunit a (p150), NOL6  -  nucleolar protein 6 (rna-associated), FARSB  -  phenylalanyl-trna synthetase, beta subunit, PTRF  -  polymerase i and transcript release factor, NR2C2AP  -  nuclear receptor 2c2-associated protein, ABCC3  -  atp-binding cassette, sub-family c (cftr/mrp), member 3, HHEX  -  hematopoietically expressed homeobox, MSH2  -  muts homolog 2, colon cancer, nonpolyposis type 1 (e. coli), FOSL1  -  fos-like antigen 1, PALB2  -  partner and localizer of brca2, MYCBP  -  myc binding protein, SUV39H2  -  suppressor of variegation 3-9 homolog 2 (drosophila), JUN  -  jun proto-oncogene, NPM3  -  nucleophosmin/nucleoplasmin 3, CCNE1  -  cyclin e1, ASTE1  -  asteroid homolog 1 (drosophila), EED  -  embryonic ectoderm development, E2F8  -  e2f transcription factor 8, GFPT2  -  glutamine-fructose-6-phosphate transaminase 2, ETS2  -  v-ets avian erythroblastosis virus e26 oncogene homolog 2, ZNF780A  -  zinc finger protein 780a, PHF5A  -  phd finger protein 5a, ASF1B  -  anti-silencing function 1b histone chaperone, TRIP13  -  thyroid hormone receptor interactor 13, UBE2T  -  ubiquitin-conjugating enzyme e2t (putative), HNRNPF  -  heterogeneous nuclear ribonucleoprotein f, GBP3  -  guanylate binding protein 3, GNPNAT1  -  glucosamine-phosphate n-acetyltransferase 1, RSC1A1  -  regulatory solute carrier protein, family 1, member 1, ZNF584  -  zinc finger protein 584, MRE11A  -  mre11 meiotic recombination 11 homolog a (s. cerevisiae), DCLRE1B  -  dna cross-link repair 1b, NABP1  -  nucleic acid binding protein 1, ATAD2  -  atpase family, aaa domain containing 2, RRM2  -  ribonucleotide reductase m2, CDC6  -  cell division cycle 6, CDC25A  -  cell division cycle 25a, ZNF280B  -  zinc finger protein 280b, CDK1  -  cyclin-dependent kinase 1, ZNF30  -  zinc finger protein 30, ZNF200  -  zinc finger protein 200, RFWD3  -  ring finger and wd repeat domain 3, GINS3  -  gins complex subunit 3 (psf3 homolog), TCF19  -  transcription factor 19, ZNF436  -  zinc finger protein 436, ZNF485  -  zinc finger protein 485, TSEN2  -  tsen2 trna splicing endonuclease subunit, GTF2H3  -  general transcription factor iih, polypeptide 3, 34kda, MKI67  -  antigen identified by monoclonal antibody ki-67, GEMIN5  -  gem (nuclear organelle) associated protein 5, DCK  -  deoxycytidine kinase, UTP20  -  utp20, small subunit (ssu) processome component, homolog (yeast), CDCA5  -  cell division cycle associated 5, BRIP1  -  brca1 interacting protein c-terminal helicase 1, ZNF616  -  zinc finger protein 616, POLG2  -  polymerase (dna directed), gamma 2, accessory subunit, NCAPD3  -  non-smc condensin ii complex, subunit d3, KHDRBS3  -  kh domain containing, rna binding, signal transduction associated 3, GTF3A  -  general transcription factor iiia, MND1  -  meiotic nuclear divisions 1 homolog (s. cerevisiae), PA2G4  -  proliferation-associated 2g4, 38kda, MTERFD1  -  mterf domain containing 1, TEAD4  -  tea domain family member 4, NOLC1  -  nucleolar and coiled-body phosphoprotein 1, LSM11  -  lsm11, u7 small nuclear rna associated, SERPINE1  -  serpin peptidase inhibitor, clade e (nexin, plasminogen activator inhibitor type 1), member 1, RAD51AP1  -  rad51 associated protein 1, POLR3K  -  polymerase (rna) iii (dna directed) polypeptide k, 12.3 kda, GLRX2  -  glutaredoxin 2, PPARGC1B  -  peroxisome proliferator-activated receptor gamma, coactivator 1 beta, RNASEH2A  -  ribonuclease h2, subunit a, NT5E  -  5'-nucleotidase, ecto (cd73), CTU2  -  cytosolic thiouridylase subunit 2 homolog (s. pombe), MYBBP1A  -  myb binding protein (p160) 1a, WDHD1  -  wd repeat and hmg-box dna binding protein 1, FEN1  -  flap structure-specific endonuclease 1, POLR1E  -  polymerase (rna) i polypeptide e, 53kda, PTHLH  -  parathyroid hormone-like hormone, CEBPB  -  ccaat/enhancer binding protein (c/ebp), beta, UTP15  -  utp15, u3 small nucleolar ribonucleoprotein, homolog (s. cerevisiae), CDKN2A  -  cyclin-dependent kinase inhibitor 2a, GINS1  -  gins complex subunit 1 (psf1 homolog), CDKN2B  -  cyclin-dependent kinase inhibitor 2b (p15, inhibits cdk4), HELLS  -  helicase, lymphoid-specific, IRF1  -  interferon regulatory factor 1, PTPN14  -  protein tyrosine phosphatase, non-receptor type 14, DIMT1  -  dim1 dimethyladenosine transferase 1 homolog (s. cerevisiae), PARS2  -  prolyl-trna synthetase 2, mitochondrial (putative), ZNF700  -  zinc finger protein 700, PDE3B  -  phosphodiesterase 3b, cgmp-inhibited, ATRIP  -  atr interacting protein, EXO1  -  exonuclease 1, RAD1  -  rad1 homolog (s. pombe), RRP9  -  ribosomal rna processing 9, small subunit (ssu) processome component, homolog (yeast), CCNE2  -  cyclin e2, TK1  -  thymidine kinase 1, soluble, PRPF4  -  prp4 pre-mrna processing factor 4 homolog (yeast), DTL  -  denticleless e3 ubiquitin protein ligase homolog (drosophila), NCAPH  -  non-smc condensin i complex, subunit h, PNP  -  purine nucleoside phosphorylase, NCAPG  -  non-smc condensin i complex, subunit g, DNAJA3  -  dnaj (hsp40) homolog, subfamily a, member 3, SFMBT1  -  scm-like with four mbt domains 1, TONSL  -  tonsoku-like, dna repair protein, SOX8  -  sry (sex determining region y)-box 8, MCM4  -  minichromosome maintenance complex component 4, RAD51  -  rad51 recombinase, MCM3  -  minichromosome maintenance complex component 3, MCM5  -  minichromosome maintenance complex component 5, ATP5G1  -  atp synthase, h+ transporting, mitochondrial fo complex, subunit c1 (subunit 9), MCM2  -  minichromosome maintenance complex component 2, RAC3  -  ras-related c3 botulinum toxin substrate 3 (rho family, small gtp binding protein rac3), TSHZ3  -  teashirt zinc finger homeobox 3, PITX1  -  paired-like homeodomain 1, RAD54L  -  rad54-like (s. cerevisiae), RAD51D  -  rad51 paralog d, NEIL2  -  nei endonuclease viii-like 2 (e. coli), C10orf2  -  chromosome 10 open reading frame 2, NEIL3  -  nei endonuclease viii-like 3 (e. coli), GINS2  -  gins complex subunit 2 (psf2 homolog), ZNF182  -  zinc finger protein 182, RBL1  -  retinoblastoma-like 1 (p107), TAF1A  -  tata box binding protein (tbp)-associated factor, rna polymerase i, a, 48kda, RBBP8  -  retinoblastoma binding protein 8, SEC14L2  -  sec14-like 2 (s. cerevisiae), DNMT1  -  dna (cytosine-5-)-methyltransferase 1, FIGNL1  -  fidgetin-like 1, FOSL2  -  fos-like antigen 2, POLQ  -  polymerase (dna directed), theta, DNA2  -  dna replication helicase/nuclease 2, DDX55  -  dead (asp-glu-ala-asp) box polypeptide 55, KLF10  -  kruppel-like factor 10, RPUSD2  -  rna pseudouridylate synthase domain containing 2, SMAD7  -  smad family member 7, FANCM  -  fanconi anemia, complementation group m]"
GO:0000083	regulation of transcription involved in G1/S transition of mitotic cell cycle	1.70E-06	3.90E-04	8.88	16378	25	590	8	"[CDC6  -  cell division cycle 6, FBXO5  -  f-box protein 5, CDK1  -  cyclin-dependent kinase 1, POLA1  -  polymerase (dna directed), alpha 1, catalytic subunit, CDC45  -  cell division cycle 45, CCNE1  -  cyclin e1, CDT1  -  chromatin licensing and dna replication factor 1, RRM2  -  ribonucleotide reductase m2]"
GO:1901990	regulation of mitotic cell cycle phase transition	1.70E-06	3.84E-04	2.92	16378	238	590	25	"[CDC6  -  cell division cycle 6, MSH2  -  muts homolog 2, colon cancer, nonpolyposis type 1 (e. coli), CDK1  -  cyclin-dependent kinase 1, ZWILCH  -  zwilch kinetochore protein, RFWD3  -  ring finger and wd repeat domain 3, AURKB  -  aurora kinase b, GSG2  -  germ cell associated 2 (haspin), RGCC  -  regulator of cell cycle, ZW10  -  zw10 kinetochore protein, FBXO5  -  f-box protein 5, ZWINT  -  zw10 interacting kinetochore protein, ESPL1  -  extra spindle pole bodies homolog 1 (s. cerevisiae), CDC7  -  cell division cycle 7, C10orf90  -  chromosome 10 open reading frame 90, RPA2  -  replication protein a2, 32kda, BUB1B  -  bub1 mitotic checkpoint serine/threonine kinase b, MAD2L1  -  mad2 mitotic arrest deficient-like 1 (yeast), UBE2C  -  ubiquitin-conjugating enzyme e2c, CDKN2A  -  cyclin-dependent kinase inhibitor 2a, TTK  -  ttk protein kinase, BID  -  bh3 interacting domain death agonist, CDKN2B  -  cyclin-dependent kinase inhibitor 2b (p15, inhibits cdk4), CCNA2  -  cyclin a2, MRE11A  -  mre11 meiotic recombination 11 homolog a (s. cerevisiae), NABP1  -  nucleic acid binding protein 1]"
GO:0000079	regulation of cyclin-dependent protein serine/threonine kinase activity	2.21E-06	4.88E-04	4.52	16378	86	590	14	"[CDC6  -  cell division cycle 6, SERTAD1  -  serta domain containing 1, CDC25A  -  cell division cycle 25a, CCNE2  -  cyclin e2, CDKN2A  -  cyclin-dependent kinase inhibitor 2a, PKMYT1  -  protein kinase, membrane associated tyrosine/threonine 1, CCNE1  -  cyclin e1, BLM  -  bloom syndrome, recq helicase-like, CCND3  -  cyclin d3, CDKN2B  -  cyclin-dependent kinase inhibitor 2b (p15, inhibits cdk4), RGCC  -  regulator of cell cycle, CCNA2  -  cyclin a2, HHEX  -  hematopoietically expressed homeobox, CDK5R1  -  cyclin-dependent kinase 5, regulatory subunit 1 (p35)]"
GO:0043170	macromolecule metabolic process	2.46E-06	5.34E-04	1.23	16378	6407	590	285	"[RFC4  -  replication factor c (activator 1) 4, 37kda, RFC5  -  replication factor c (activator 1) 5, 36.5kda, RFC3  -  replication factor c (activator 1) 3, 38kda, STRA13  -  stimulated by retinoic acid 13, BRCA2  -  breast cancer 2, early onset, CDT1  -  chromatin licensing and dna replication factor 1, BRCA1  -  breast cancer 1, early onset, NAF1  -  nuclear assembly factor 1 ribonucleoprotein, UHRF1  -  ubiquitin-like with phd and ring finger domains 1, LIF  -  leukemia inhibitory factor, GCNT1  -  glucosaminyl (n-acetyl) transferase 1, core 2, CHAF1B  -  chromatin assembly factor 1, subunit b (p60), PRMT1  -  protein arginine methyltransferase 1, RMI1  -  recq mediated genome instability 1, FBXO45  -  f-box protein 45, ZNF566  -  zinc finger protein 566, NCAPG2  -  non-smc condensin ii complex, subunit g2, EPHA2  -  eph receptor a2, TUB  -  tubby bipartite transcription factor, DEPDC1  -  dep domain containing 1, BLM  -  bloom syndrome, recq helicase-like, LPL  -  lipoprotein lipase, TTK  -  ttk protein kinase, BID  -  bh3 interacting domain death agonist, MASTL  -  microtubule associated serine/threonine kinase-like, MCM8  -  minichromosome maintenance complex component 8, PLAUR  -  plasminogen activator, urokinase receptor, DSCC1  -  dna replication and sister chromatid cohesion 1, ST8SIA2  -  st8 alpha-n-acetyl-neuraminide alpha-2,8-sialyltransferase 2, FASTKD3  -  fast kinase domains 3, CDK5R1  -  cyclin-dependent kinase 5, regulatory subunit 1 (p35), MYH9  -  myosin, heavy chain 9, non-muscle, QTRT1  -  queuine trna-ribosyltransferase 1, EEF1E1  -  eukaryotic translation elongation factor 1 epsilon 1, SETD6  -  set domain containing 6, MYBL2  -  v-myb avian myeloblastosis viral oncogene homolog-like 2, MCM10  -  minichromosome maintenance complex component 10, MYBL1  -  v-myb avian myeloblastosis viral oncogene homolog-like 1, MYB  -  v-myb avian myeloblastosis viral oncogene homolog, BAG3  -  bcl2-associated athanogene 3, FAM20C  -  family with sequence similarity 20, member c, ZNF331  -  zinc finger protein 331, POLR1C  -  polymerase (rna) i polypeptide c, 30kda, CDC45  -  cell division cycle 45, EIF2B3  -  eukaryotic translation initiation factor 2b, subunit 3 gamma, 58kda, PSMC3IP  -  psmc3 interacting protein, CDC7  -  cell division cycle 7, POLA2  -  polymerase (dna directed), alpha 2, accessory subunit, ZNF696  -  zinc finger protein 696, SERTAD1  -  serta domain containing 1, COL6A3  -  collagen, type vi, alpha 3, BUB1B  -  bub1 mitotic checkpoint serine/threonine kinase b, POP7  -  processing of precursor 7, ribonuclease p/mrp subunit (s. cerevisiae), PPIF  -  peptidylprolyl isomerase f, UCHL5  -  ubiquitin carboxyl-terminal hydrolase l5, ZNF823  -  zinc finger protein 823, MRM1  -  mitochondrial rrna methyltransferase 1 homolog (s. cerevisiae), POLE2  -  polymerase (dna directed), epsilon 2, accessory subunit, CD3EAP  -  cd3e molecule, epsilon associated protein, POLD1  -  polymerase (dna directed), delta 1, catalytic subunit, RAMP1  -  receptor (g protein-coupled) activity modifying protein 1, POLA1  -  polymerase (dna directed), alpha 1, catalytic subunit, TRAF2  -  tnf receptor-associated factor 2, COL11A1  -  collagen, type xi, alpha 1, FEM1C  -  fem-1 homolog c (c. elegans), MARS2  -  methionyl-trna synthetase 2, mitochondrial, ZNF738  -  zinc finger protein 738, HSPA6  -  heat shock 70kda protein 6 (hsp70b'), BATF3  -  basic leucine zipper transcription factor, atf-like 3, PPRC1  -  peroxisome proliferator-activated receptor gamma, coactivator-related 1, MED26  -  mediator complex subunit 26, GALNT18  -  udp-n-acetyl-alpha-d-galactosamine:polypeptide n-acetylgalactosaminyltransferase 18, WNK4  -  wnk lysine deficient protein kinase 4, CAMK1D  -  calcium/calmodulin-dependent protein kinase id, CHST2  -  carbohydrate (n-acetylglucosamine-6-o) sulfotransferase 2, PRIM1  -  primase, dna, polypeptide 1 (49kda), USP1  -  ubiquitin specific peptidase 1, EMG1  -  emg1 n1-specific pseudouridine methyltransferase, KDR  -  kinase insert domain receptor (a type iii receptor tyrosine kinase), HIVEP3  -  human immunodeficiency virus type i enhancer binding protein 3, GEMIN6  -  gem (nuclear organelle) associated protein 6, COL14A1  -  collagen, type xiv, alpha 1, UNG  -  uracil-dna glycosylase, FANCB  -  fanconi anemia, complementation group b, RPA2  -  replication protein a2, 32kda, VDR  -  vitamin d (1,25- dihydroxyvitamin d3) receptor, ZNF850  -  zinc finger protein 850, SPOCD1  -  spoc domain containing 1, METTL2B  -  methyltransferase like 2b, HIVEP2  -  human immunodeficiency virus type i enhancer binding protein 2, UBE2C  -  ubiquitin-conjugating enzyme e2c, ZNF573  -  zinc finger protein 573, MRPS12  -  mitochondrial ribosomal protein s12, KPNB1  -  karyopherin (importin) beta 1, CHAF1A  -  chromatin assembly factor 1, subunit a (p150), NOL6  -  nucleolar protein 6 (rna-associated), FARSB  -  phenylalanyl-trna synthetase, beta subunit, PTRF  -  polymerase i and transcript release factor, NR2C2AP  -  nuclear receptor 2c2-associated protein, HHEX  -  hematopoietically expressed homeobox, AURKA  -  aurora kinase a, MSH2  -  muts homolog 2, colon cancer, nonpolyposis type 1 (e. coli), PALB2  -  partner and localizer of brca2, FOSL1  -  fos-like antigen 1, SUV39H2  -  suppressor of variegation 3-9 homolog 2 (drosophila), MYCBP  -  myc binding protein, PASK  -  pas domain containing serine/threonine kinase, JUN  -  jun proto-oncogene, CCNF  -  cyclin f, NPM3  -  nucleophosmin/nucleoplasmin 3, CCNE1  -  cyclin e1, ASTE1  -  asteroid homolog 1 (drosophila), EED  -  embryonic ectoderm development, NTMT1  -  n-terminal xaa-pro-lys n-methyltransferase 1, CRYAB  -  crystallin, alpha b, E2F8  -  e2f transcription factor 8, RGCC  -  regulator of cell cycle, SSR3  -  signal sequence receptor, gamma (translocon-associated protein gamma), GFPT2  -  glutamine-fructose-6-phosphate transaminase 2, FBXO5  -  f-box protein 5, ITK  -  il2-inducible t-cell kinase, ETS2  -  v-ets avian erythroblastosis virus e26 oncogene homolog 2, ZNF780A  -  zinc finger protein 780a, PHF5A  -  phd finger protein 5a, ASF1B  -  anti-silencing function 1b histone chaperone, TIMM21  -  translocase of inner mitochondrial membrane 21 homolog (yeast), TRIP13  -  thyroid hormone receptor interactor 13, UBE2T  -  ubiquitin-conjugating enzyme e2t (putative), HNRNPF  -  heterogeneous nuclear ribonucleoprotein f, FADD  -  fas (tnfrsf6)-associated via death domain, GNPNAT1  -  glucosamine-phosphate n-acetyltransferase 1, MRPL18  -  mitochondrial ribosomal protein l18, RSC1A1  -  regulatory solute carrier protein, family 1, member 1, MRPL17  -  mitochondrial ribosomal protein l17, ZNF584  -  zinc finger protein 584, MRE11A  -  mre11 meiotic recombination 11 homolog a (s. cerevisiae), ADAM12  -  adam metallopeptidase domain 12, DCLRE1B  -  dna cross-link repair 1b, NABP1  -  nucleic acid binding protein 1, ATAD2  -  atpase family, aaa domain containing 2, RRM2  -  ribonucleotide reductase m2, CDC6  -  cell division cycle 6, UBR7  -  ubiquitin protein ligase e3 component n-recognin 7 (putative), CDC25A  -  cell division cycle 25a, PAPPA  -  pregnancy-associated plasma protein a, pappalysin 1, ZNF280B  -  zinc finger protein 280b, IL18  -  interleukin 18 (interferon-gamma-inducing factor), CDK1  -  cyclin-dependent kinase 1, ZNF30  -  zinc finger protein 30, ZNF200  -  zinc finger protein 200, RFWD3  -  ring finger and wd repeat domain 3, MST4  -  serine/threonine protein kinase mst4, GINS3  -  gins complex subunit 3 (psf3 homolog), GSG2  -  germ cell associated 2 (haspin), TCF19  -  transcription factor 19, ZNF436  -  zinc finger protein 436, SDC4  -  syndecan 4, ZNF485  -  zinc finger protein 485, TSEN2  -  tsen2 trna splicing endonuclease subunit, GTF2H3  -  general transcription factor iih, polypeptide 3, 34kda, PPP1R3B  -  protein phosphatase 1, regulatory subunit 3b, GEMIN5  -  gem (nuclear organelle) associated protein 5, MKI67  -  antigen identified by monoclonal antibody ki-67, UTP20  -  utp20, small subunit (ssu) processome component, homolog (yeast), ARSI  -  arylsulfatase family, member i, CDCA5  -  cell division cycle associated 5, BRIP1  -  brca1 interacting protein c-terminal helicase 1, ZNF616  -  zinc finger protein 616, NCAPD3  -  non-smc condensin ii complex, subunit d3, POLG2  -  polymerase (dna directed), gamma 2, accessory subunit, FKBP4  -  fk506 binding protein 4, 59kda, KHDRBS3  -  kh domain containing, rna binding, signal transduction associated 3, MND1  -  meiotic nuclear divisions 1 homolog (s. cerevisiae), GTF3A  -  general transcription factor iiia, IL1RAP  -  interleukin 1 receptor accessory protein, PA2G4  -  proliferation-associated 2g4, 38kda, CCL2  -  chemokine (c-c motif) ligand 2, MMP10  -  matrix metallopeptidase 10 (stromelysin 2), FKBP5  -  fk506 binding protein 5, MTERFD1  -  mterf domain containing 1, SDC2  -  syndecan 2, GALNT16  -  udp-n-acetyl-alpha-d-galactosamine:polypeptide n-acetylgalactosaminyltransferase 16, TEAD4  -  tea domain family member 4, APOE  -  apolipoprotein e, NOLC1  -  nucleolar and coiled-body phosphoprotein 1, LSM11  -  lsm11, u7 small nuclear rna associated, SERPINE1  -  serpin peptidase inhibitor, clade e (nexin, plasminogen activator inhibitor type 1), member 1, TBRG4  -  transforming growth factor beta regulator 4, ZDHHC14  -  zinc finger, dhhc-type containing 14, RAD51AP1  -  rad51 associated protein 1, LEPREL1  -  leprecan-like 1, MSRB3  -  methionine sulfoxide reductase b3, POLR3K  -  polymerase (rna) iii (dna directed) polypeptide k, 12.3 kda, GLRX2  -  glutaredoxin 2, PPARGC1B  -  peroxisome proliferator-activated receptor gamma, coactivator 1 beta, RNASEH2A  -  ribonuclease h2, subunit a, NT5E  -  5'-nucleotidase, ecto (cd73), ROR1  -  receptor tyrosine kinase-like orphan receptor 1, AURKB  -  aurora kinase b, CTU2  -  cytosolic thiouridylase subunit 2 homolog (s. pombe), PHF15  -  phd finger protein 15, MYBBP1A  -  myb binding protein (p160) 1a, HAS3  -  hyaluronan synthase 3, WDHD1  -  wd repeat and hmg-box dna binding protein 1, POLR1E  -  polymerase (rna) i polypeptide e, 53kda, FEN1  -  flap structure-specific endonuclease 1, PTHLH  -  parathyroid hormone-like hormone, USP31  -  ubiquitin specific peptidase 31, CEBPB  -  ccaat/enhancer binding protein (c/ebp), beta, DNAJC6  -  dnaj (hsp40) homolog, subfamily c, member 6, UTP15  -  utp15, u3 small nucleolar ribonucleoprotein, homolog (s. cerevisiae), CDKN2A  -  cyclin-dependent kinase inhibitor 2a, MET  -  met proto-oncogene, GINS1  -  gins complex subunit 1 (psf1 homolog), WBSCR17  -  williams-beuren syndrome chromosome region 17, MELK  -  maternal embryonic leucine zipper kinase, CDKN2B  -  cyclin-dependent kinase inhibitor 2b (p15, inhibits cdk4), HELLS  -  helicase, lymphoid-specific, IRF1  -  interferon regulatory factor 1, PTPN14  -  protein tyrosine phosphatase, non-receptor type 14, LRR1  -  leucine rich repeat protein 1, DIMT1  -  dim1 dimethyladenosine transferase 1 homolog (s. cerevisiae), PARS2  -  prolyl-trna synthetase 2, mitochondrial (putative), ZNF700  -  zinc finger protein 700, ATRIP  -  atr interacting protein, EXO1  -  exonuclease 1, RAD1  -  rad1 homolog (s. pombe), RRP9  -  ribosomal rna processing 9, small subunit (ssu) processome component, homolog (yeast), CFI  -  complement factor i, CCNE2  -  cyclin e2, TK1  -  thymidine kinase 1, soluble, RNF180  -  ring finger protein 180, PRPF4  -  prp4 pre-mrna processing factor 4 homolog (yeast), DTL  -  denticleless e3 ubiquitin protein ligase homolog (drosophila), CHRM3  -  cholinergic receptor, muscarinic 3, NCAPH  -  non-smc condensin i complex, subunit h, DPH2  -  dph2 homolog (s. cerevisiae), DOHH  -  deoxyhypusine hydroxylase/monooxygenase, CHCHD4  -  coiled-coil-helix-coiled-coil-helix domain containing 4, PXN  -  paxillin, CDCA3  -  cell division cycle associated 3, ESPL1  -  extra spindle pole bodies homolog 1 (s. cerevisiae), NCAPG  -  non-smc condensin i complex, subunit g, DNAJA3  -  dnaj (hsp40) homolog, subfamily a, member 3, PKMYT1  -  protein kinase, membrane associated tyrosine/threonine 1, SFMBT1  -  scm-like with four mbt domains 1, TONSL  -  tonsoku-like, dna repair protein, SOX8  -  sry (sex determining region y)-box 8, MCM4  -  minichromosome maintenance complex component 4, RAD51  -  rad51 recombinase, MCM3  -  minichromosome maintenance complex component 3, MCM5  -  minichromosome maintenance complex component 5, MCM2  -  minichromosome maintenance complex component 2, TSHZ3  -  teashirt zinc finger homeobox 3, PITX1  -  paired-like homeodomain 1, RAD54L  -  rad54-like (s. cerevisiae), RAD51D  -  rad51 paralog d, NEIL2  -  nei endonuclease viii-like 2 (e. coli), PLAU  -  plasminogen activator, urokinase, SIAH2  -  siah e3 ubiquitin protein ligase 2, AXL  -  axl receptor tyrosine kinase, C10orf2  -  chromosome 10 open reading frame 2, NEIL3  -  nei endonuclease viii-like 3 (e. coli), GINS2  -  gins complex subunit 2 (psf2 homolog), GRIA1  -  glutamate receptor, ionotropic, ampa 1, ZNF182  -  zinc finger protein 182, RBL1  -  retinoblastoma-like 1 (p107), TAF1A  -  tata box binding protein (tbp)-associated factor, rna polymerase i, a, 48kda, TRAM2  -  translocation associated membrane protein 2, GRPEL1  -  grpe-like 1, mitochondrial (e. coli), RBBP8  -  retinoblastoma binding protein 8, MAD2L1  -  mad2 mitotic arrest deficient-like 1 (yeast), SOCS3  -  suppressor of cytokine signaling 3, SEC14L2  -  sec14-like 2 (s. cerevisiae), DNMT1  -  dna (cytosine-5-)-methyltransferase 1, IGFBP2  -  insulin-like growth factor binding protein 2, 36kda, IGFBP3  -  insulin-like growth factor binding protein 3, FOSL2  -  fos-like antigen 2, POLQ  -  polymerase (dna directed), theta, SCG5  -  secretogranin v (7b2 protein), DNA2  -  dna replication helicase/nuclease 2, KLF10  -  kruppel-like factor 10, RPUSD2  -  rna pseudouridylate synthase domain containing 2, FANCM  -  fanconi anemia, complementation group m, SMAD7  -  smad family member 7]"
GO:0034501	protein localization to kinetochore	3.05E-06	6.52E-04	17.35	16378	8	590	5	"[ZW10  -  zw10 kinetochore protein, BUB1B  -  bub1 mitotic checkpoint serine/threonine kinase b, CDK1  -  cyclin-dependent kinase 1, AURKB  -  aurora kinase b, SPDL1  -  spindle apparatus coiled-coil protein 1]"
GO:1901987	regulation of cell cycle phase transition	3.11E-06	6.52E-04	2.82	16378	246	590	25	"[CDC6  -  cell division cycle 6, MSH2  -  muts homolog 2, colon cancer, nonpolyposis type 1 (e. coli), CDK1  -  cyclin-dependent kinase 1, ZWILCH  -  zwilch kinetochore protein, RFWD3  -  ring finger and wd repeat domain 3, AURKB  -  aurora kinase b, GSG2  -  germ cell associated 2 (haspin), RGCC  -  regulator of cell cycle, ZW10  -  zw10 kinetochore protein, FBXO5  -  f-box protein 5, ZWINT  -  zw10 interacting kinetochore protein, ESPL1  -  extra spindle pole bodies homolog 1 (s. cerevisiae), CDC7  -  cell division cycle 7, C10orf90  -  chromosome 10 open reading frame 90, RPA2  -  replication protein a2, 32kda, BUB1B  -  bub1 mitotic checkpoint serine/threonine kinase b, MAD2L1  -  mad2 mitotic arrest deficient-like 1 (yeast), UBE2C  -  ubiquitin-conjugating enzyme e2c, CDKN2A  -  cyclin-dependent kinase inhibitor 2a, TTK  -  ttk protein kinase, BID  -  bh3 interacting domain death agonist, CDKN2B  -  cyclin-dependent kinase inhibitor 2b (p15, inhibits cdk4), CCNA2  -  cyclin a2, MRE11A  -  mre11 meiotic recombination 11 homolog a (s. cerevisiae), NABP1  -  nucleic acid binding protein 1]"
GO:0046483	heterocycle metabolic process	4.05E-06	8.37E-04	1.31	16378	4390	590	207	"[RFC4  -  replication factor c (activator 1) 4, 37kda, RFC5  -  replication factor c (activator 1) 5, 36.5kda, RFC3  -  replication factor c (activator 1) 3, 38kda, STRA13  -  stimulated by retinoic acid 13, BRCA2  -  breast cancer 2, early onset, CDT1  -  chromatin licensing and dna replication factor 1, BRCA1  -  breast cancer 1, early onset, NAF1  -  nuclear assembly factor 1 ribonucleoprotein, UHRF1  -  ubiquitin-like with phd and ring finger domains 1, LIF  -  leukemia inhibitory factor, CHAF1B  -  chromatin assembly factor 1, subunit b (p60), RMI1  -  recq mediated genome instability 1, ZNF566  -  zinc finger protein 566, NCAPG2  -  non-smc condensin ii complex, subunit g2, BLM  -  bloom syndrome, recq helicase-like, DEPDC1  -  dep domain containing 1, MCM8  -  minichromosome maintenance complex component 8, DCTPP1  -  dctp pyrophosphatase 1, DSCC1  -  dna replication and sister chromatid cohesion 1, SLC5A6  -  solute carrier family 5 (sodium/multivitamin and iodide cotransporter), member 6, MYH9  -  myosin, heavy chain 9, non-muscle, QTRT1  -  queuine trna-ribosyltransferase 1, EEF1E1  -  eukaryotic translation elongation factor 1 epsilon 1, MYBL2  -  v-myb avian myeloblastosis viral oncogene homolog-like 2, MYBL1  -  v-myb avian myeloblastosis viral oncogene homolog-like 1, MCM10  -  minichromosome maintenance complex component 10, MYB  -  v-myb avian myeloblastosis viral oncogene homolog, ZNF331  -  zinc finger protein 331, POLR1C  -  polymerase (rna) i polypeptide c, 30kda, CDC45  -  cell division cycle 45, PSMC3IP  -  psmc3 interacting protein, CDC7  -  cell division cycle 7, POLA2  -  polymerase (dna directed), alpha 2, accessory subunit, SERTAD1  -  serta domain containing 1, ZNF696  -  zinc finger protein 696, POP7  -  processing of precursor 7, ribonuclease p/mrp subunit (s. cerevisiae), UCHL5  -  ubiquitin carboxyl-terminal hydrolase l5, ZNF823  -  zinc finger protein 823, RASL11B  -  ras-like, family 11, member b, MRM1  -  mitochondrial rrna methyltransferase 1 homolog (s. cerevisiae), CD3EAP  -  cd3e molecule, epsilon associated protein, POLE2  -  polymerase (dna directed), epsilon 2, accessory subunit, POLD1  -  polymerase (dna directed), delta 1, catalytic subunit, POLA1  -  polymerase (dna directed), alpha 1, catalytic subunit, MARS2  -  methionyl-trna synthetase 2, mitochondrial, ZNF738  -  zinc finger protein 738, HSPA6  -  heat shock 70kda protein 6 (hsp70b'), SLC19A1  -  solute carrier family 19 (folate transporter), member 1, BATF3  -  basic leucine zipper transcription factor, atf-like 3, PPRC1  -  peroxisome proliferator-activated receptor gamma, coactivator-related 1, MED26  -  mediator complex subunit 26, EMG1  -  emg1 n1-specific pseudouridine methyltransferase, PRIM1  -  primase, dna, polypeptide 1 (49kda), USP1  -  ubiquitin specific peptidase 1, HIVEP3  -  human immunodeficiency virus type i enhancer binding protein 3, GEMIN6  -  gem (nuclear organelle) associated protein 6, UNG  -  uracil-dna glycosylase, CTPS1  -  ctp synthase 1, UCK2  -  uridine-cytidine kinase 2, FANCB  -  fanconi anemia, complementation group b, UMPS  -  uridine monophosphate synthetase, RPA2  -  replication protein a2, 32kda, AK2  -  adenylate kinase 2, VDR  -  vitamin d (1,25- dihydroxyvitamin d3) receptor, ZNF850  -  zinc finger protein 850, SPOCD1  -  spoc domain containing 1, METTL2B  -  methyltransferase like 2b, HIVEP2  -  human immunodeficiency virus type i enhancer binding protein 2, ZNF573  -  zinc finger protein 573, KPNB1  -  karyopherin (importin) beta 1, CHAF1A  -  chromatin assembly factor 1, subunit a (p150), NIF3L1  -  nif3 ngg1 interacting factor 3-like 1 (s. cerevisiae), NOL6  -  nucleolar protein 6 (rna-associated), FARSB  -  phenylalanyl-trna synthetase, beta subunit, PTRF  -  polymerase i and transcript release factor, NR2C2AP  -  nuclear receptor 2c2-associated protein, ABCC3  -  atp-binding cassette, sub-family c (cftr/mrp), member 3, HHEX  -  hematopoietically expressed homeobox, MSH2  -  muts homolog 2, colon cancer, nonpolyposis type 1 (e. coli), PALB2  -  partner and localizer of brca2, FOSL1  -  fos-like antigen 1, MYCBP  -  myc binding protein, SUV39H2  -  suppressor of variegation 3-9 homolog 2 (drosophila), JUN  -  jun proto-oncogene, NPM3  -  nucleophosmin/nucleoplasmin 3, CCNE1  -  cyclin e1, ASTE1  -  asteroid homolog 1 (drosophila), EED  -  embryonic ectoderm development, E2F8  -  e2f transcription factor 8, GFPT2  -  glutamine-fructose-6-phosphate transaminase 2, ETS2  -  v-ets avian erythroblastosis virus e26 oncogene homolog 2, ZNF780A  -  zinc finger protein 780a, PHF5A  -  phd finger protein 5a, ASF1B  -  anti-silencing function 1b histone chaperone, TRIP13  -  thyroid hormone receptor interactor 13, UBE2T  -  ubiquitin-conjugating enzyme e2t (putative), HNRNPF  -  heterogeneous nuclear ribonucleoprotein f, GBP3  -  guanylate binding protein 3, GNPNAT1  -  glucosamine-phosphate n-acetyltransferase 1, RSC1A1  -  regulatory solute carrier protein, family 1, member 1, ZNF584  -  zinc finger protein 584, MRE11A  -  mre11 meiotic recombination 11 homolog a (s. cerevisiae), DCLRE1B  -  dna cross-link repair 1b, NABP1  -  nucleic acid binding protein 1, ATAD2  -  atpase family, aaa domain containing 2, RRM2  -  ribonucleotide reductase m2, CDC6  -  cell division cycle 6, CDC25A  -  cell division cycle 25a, ZNF280B  -  zinc finger protein 280b, CDK1  -  cyclin-dependent kinase 1, ZNF30  -  zinc finger protein 30, ZNF200  -  zinc finger protein 200, RFWD3  -  ring finger and wd repeat domain 3, GINS3  -  gins complex subunit 3 (psf3 homolog), TCF19  -  transcription factor 19, ZNF436  -  zinc finger protein 436, ZNF485  -  zinc finger protein 485, TSEN2  -  tsen2 trna splicing endonuclease subunit, GTF2H3  -  general transcription factor iih, polypeptide 3, 34kda, MKI67  -  antigen identified by monoclonal antibody ki-67, GEMIN5  -  gem (nuclear organelle) associated protein 5, DCK  -  deoxycytidine kinase, UTP20  -  utp20, small subunit (ssu) processome component, homolog (yeast), CDCA5  -  cell division cycle associated 5, BRIP1  -  brca1 interacting protein c-terminal helicase 1, ZNF616  -  zinc finger protein 616, POLG2  -  polymerase (dna directed), gamma 2, accessory subunit, NCAPD3  -  non-smc condensin ii complex, subunit d3, KHDRBS3  -  kh domain containing, rna binding, signal transduction associated 3, GTF3A  -  general transcription factor iiia, MND1  -  meiotic nuclear divisions 1 homolog (s. cerevisiae), PA2G4  -  proliferation-associated 2g4, 38kda, MTERFD1  -  mterf domain containing 1, TEAD4  -  tea domain family member 4, NOLC1  -  nucleolar and coiled-body phosphoprotein 1, LSM11  -  lsm11, u7 small nuclear rna associated, SERPINE1  -  serpin peptidase inhibitor, clade e (nexin, plasminogen activator inhibitor type 1), member 1, RAD51AP1  -  rad51 associated protein 1, POLR3K  -  polymerase (rna) iii (dna directed) polypeptide k, 12.3 kda, PPARGC1B  -  peroxisome proliferator-activated receptor gamma, coactivator 1 beta, GLRX2  -  glutaredoxin 2, RNASEH2A  -  ribonuclease h2, subunit a, NT5E  -  5'-nucleotidase, ecto (cd73), CTU2  -  cytosolic thiouridylase subunit 2 homolog (s. pombe), MYBBP1A  -  myb binding protein (p160) 1a, WDHD1  -  wd repeat and hmg-box dna binding protein 1, FEN1  -  flap structure-specific endonuclease 1, POLR1E  -  polymerase (rna) i polypeptide e, 53kda, PTHLH  -  parathyroid hormone-like hormone, CEBPB  -  ccaat/enhancer binding protein (c/ebp), beta, UTP15  -  utp15, u3 small nucleolar ribonucleoprotein, homolog (s. cerevisiae), CDKN2A  -  cyclin-dependent kinase inhibitor 2a, GINS1  -  gins complex subunit 1 (psf1 homolog), CDKN2B  -  cyclin-dependent kinase inhibitor 2b (p15, inhibits cdk4), HELLS  -  helicase, lymphoid-specific, IRF1  -  interferon regulatory factor 1, PTPN14  -  protein tyrosine phosphatase, non-receptor type 14, DIMT1  -  dim1 dimethyladenosine transferase 1 homolog (s. cerevisiae), PARS2  -  prolyl-trna synthetase 2, mitochondrial (putative), ZNF700  -  zinc finger protein 700, PDE3B  -  phosphodiesterase 3b, cgmp-inhibited, EXO1  -  exonuclease 1, ATRIP  -  atr interacting protein, RAD1  -  rad1 homolog (s. pombe), RRP9  -  ribosomal rna processing 9, small subunit (ssu) processome component, homolog (yeast), CCNE2  -  cyclin e2, TK1  -  thymidine kinase 1, soluble, PRPF4  -  prp4 pre-mrna processing factor 4 homolog (yeast), DTL  -  denticleless e3 ubiquitin protein ligase homolog (drosophila), NCAPH  -  non-smc condensin i complex, subunit h, PNP  -  purine nucleoside phosphorylase, NCAPG  -  non-smc condensin i complex, subunit g, DNAJA3  -  dnaj (hsp40) homolog, subfamily a, member 3, SFMBT1  -  scm-like with four mbt domains 1, TONSL  -  tonsoku-like, dna repair protein, SOX8  -  sry (sex determining region y)-box 8, MCM4  -  minichromosome maintenance complex component 4, RAD51  -  rad51 recombinase, MCM3  -  minichromosome maintenance complex component 3, MCM5  -  minichromosome maintenance complex component 5, ATP5G1  -  atp synthase, h+ transporting, mitochondrial fo complex, subunit c1 (subunit 9), MCM2  -  minichromosome maintenance complex component 2, RAC3  -  ras-related c3 botulinum toxin substrate 3 (rho family, small gtp binding protein rac3), MTHFD2  -  methylenetetrahydrofolate dehydrogenase (nadp+ dependent) 2, methenyltetrahydrofolate cyclohydrolase, TSHZ3  -  teashirt zinc finger homeobox 3, PITX1  -  paired-like homeodomain 1, RAD54L  -  rad54-like (s. cerevisiae), RAD51D  -  rad51 paralog d, NEIL2  -  nei endonuclease viii-like 2 (e. coli), C10orf2  -  chromosome 10 open reading frame 2, NEIL3  -  nei endonuclease viii-like 3 (e. coli), GINS2  -  gins complex subunit 2 (psf2 homolog), ZNF182  -  zinc finger protein 182, RBL1  -  retinoblastoma-like 1 (p107), TAF1A  -  tata box binding protein (tbp)-associated factor, rna polymerase i, a, 48kda, RBBP8  -  retinoblastoma binding protein 8, SEC14L2  -  sec14-like 2 (s. cerevisiae), DNMT1  -  dna (cytosine-5-)-methyltransferase 1, FIGNL1  -  fidgetin-like 1, FOSL2  -  fos-like antigen 2, POLQ  -  polymerase (dna directed), theta, DNA2  -  dna replication helicase/nuclease 2, DDX55  -  dead (asp-glu-ala-asp) box polypeptide 55, KLF10  -  kruppel-like factor 10, RPUSD2  -  rna pseudouridylate synthase domain containing 2, SMAD7  -  smad family member 7, FANCM  -  fanconi anemia, complementation group m]"
GO:0006333	chromatin assembly or disassembly	4.12E-06	8.36E-04	5.45	16378	56	590	11	"[HELLS  -  helicase, lymphoid-specific, CHAF1B  -  chromatin assembly factor 1, subunit b (p60), ASF1B  -  anti-silencing function 1b histone chaperone, CENPQ  -  centromere protein q, SUV39H2  -  suppressor of variegation 3-9 homolog 2 (drosophila), CENPN  -  centromere protein n, CENPI  -  centromere protein i, CDKN2A  -  cyclin-dependent kinase inhibitor 2a, CENPK  -  centromere protein k, CHAF1A  -  chromatin assembly factor 1, subunit a (p150), HJURP  -  holliday junction recognition protein]"
GO:0009628	response to abiotic stimulus	4.76E-06	9.51E-04	1.82	16378	914	590	60	"[RAD1  -  rad1 homolog (s. pombe), CDC25A  -  cell division cycle 25a, BRCA2  -  breast cancer 2, early onset, RFWD3  -  ring finger and wd repeat domain 3, PITPNM1  -  phosphatidylinositol transfer protein, membrane-associated 1, BRCA1  -  breast cancer 1, early onset, DTL  -  denticleless e3 ubiquitin protein ligase homolog (drosophila), USP1  -  ubiquitin specific peptidase 1, SDC4  -  syndecan 4, TRPC3  -  transient receptor potential cation channel, subfamily c, member 3, MKI67  -  antigen identified by monoclonal antibody ki-67, HRH1  -  histamine receptor h1, UCK2  -  uridine-cytidine kinase 2, OXTR  -  oxytocin receptor, MICA  -  mhc class i polypeptide-related sequence a, C11orf82  -  chromosome 11 open reading frame 82, AQP4  -  aquaporin 4, TUB  -  tubby bipartite transcription factor, VEGFA  -  vascular endothelial growth factor a, DNAJA3  -  dnaj (hsp40) homolog, subfamily a, member 3, BDNF  -  brain-derived neurotrophic factor, BLM  -  bloom syndrome, recq helicase-like, TRPM8  -  transient receptor potential cation channel, subfamily m, member 8, CCL2  -  chemokine (c-c motif) ligand 2, SLC1A2  -  solute carrier family 1 (glial high affinity glutamate transporter), member 2, LPL  -  lipoprotein lipase, RAD51  -  rad51 recombinase, SDC2  -  syndecan 2, APOE  -  apolipoprotein e, RAD51AP1  -  rad51 associated protein 1, TMEM109  -  transmembrane protein 109, BMP6  -  bone morphogenetic protein 6, GLRX2  -  glutaredoxin 2, MSH2  -  muts homolog 2, colon cancer, nonpolyposis type 1 (e. coli), DDIT4  -  dna-damage-inducible transcript 4, FOSL1  -  fos-like antigen 1, SCARA3  -  scavenger receptor class a, member 3, JUN  -  jun proto-oncogene, RAD54L  -  rad54-like (s. cerevisiae), AURKB  -  aurora kinase b, CRYAB  -  crystallin, alpha b, FGF1  -  fibroblast growth factor 1 (acidic), PLAU  -  plasminogen activator, urokinase, RGCC  -  regulator of cell cycle, CA2  -  carbonic anhydrase ii, BAG3  -  bcl2-associated athanogene 3, FEN1  -  flap structure-specific endonuclease 1, EIF2B3  -  eukaryotic translation initiation factor 2b, subunit 3 gamma, 58kda, C10orf90  -  chromosome 10 open reading frame 90, FIGNL1  -  fidgetin-like 1, IGFBP2  -  insulin-like growth factor binding protein 2, 36kda, FADD  -  fas (tnfrsf6)-associated via death domain, MYOF  -  myoferlin, FOSL2  -  fos-like antigen 2, IRF1  -  interferon regulatory factor 1, POLD1  -  polymerase (dna directed), delta 1, catalytic subunit, ADORA1  -  adenosine a1 receptor, COL11A1  -  collagen, type xi, alpha 1, NABP1  -  nucleic acid binding protein 1, HSPA6  -  heat shock 70kda protein 6 (hsp70b')]"
GO:0007346	regulation of mitotic cell cycle	5.91E-06	1.16E-03	2.41	16378	357	590	31	"[CDC6  -  cell division cycle 6, MSH2  -  muts homolog 2, colon cancer, nonpolyposis type 1 (e. coli), CDK1  -  cyclin-dependent kinase 1, ZWILCH  -  zwilch kinetochore protein, BRCA2  -  breast cancer 2, early onset, RFWD3  -  ring finger and wd repeat domain 3, AURKB  -  aurora kinase b, GSG2  -  germ cell associated 2 (haspin), RGCC  -  regulator of cell cycle, ZW10  -  zw10 kinetochore protein, FBXO5  -  f-box protein 5, ZWINT  -  zw10 interacting kinetochore protein, ESPL1  -  extra spindle pole bodies homolog 1 (s. cerevisiae), C10orf90  -  chromosome 10 open reading frame 90, CDC7  -  cell division cycle 7, RPA2  -  replication protein a2, 32kda, BUB1B  -  bub1 mitotic checkpoint serine/threonine kinase b, MAD2L1  -  mad2 mitotic arrest deficient-like 1 (yeast), RCC1  -  regulator of chromosome condensation 1, UBE2C  -  ubiquitin-conjugating enzyme e2c, CDKN2A  -  cyclin-dependent kinase inhibitor 2a, PKMYT1  -  protein kinase, membrane associated tyrosine/threonine 1, TTK  -  ttk protein kinase, BID  -  bh3 interacting domain death agonist, CDKN2B  -  cyclin-dependent kinase inhibitor 2b (p15, inhibits cdk4), CCNA2  -  cyclin a2, POLD1  -  polymerase (dna directed), delta 1, catalytic subunit, BORA  -  bora, aurora kinase a activator, MRE11A  -  mre11 meiotic recombination 11 homolog a (s. cerevisiae), NABP1  -  nucleic acid binding protein 1, AURKA  -  aurora kinase a]"
GO:1901991	negative regulation of mitotic cell cycle phase transition	6.71E-06	1.30E-03	3.12	16378	178	590	20	"[MSH2  -  muts homolog 2, colon cancer, nonpolyposis type 1 (e. coli), BUB1B  -  bub1 mitotic checkpoint serine/threonine kinase b, MAD2L1  -  mad2 mitotic arrest deficient-like 1 (yeast), CDK1  -  cyclin-dependent kinase 1, ZWILCH  -  zwilch kinetochore protein, UBE2C  -  ubiquitin-conjugating enzyme e2c, RFWD3  -  ring finger and wd repeat domain 3, AURKB  -  aurora kinase b, GSG2  -  germ cell associated 2 (haspin), TTK  -  ttk protein kinase, CDKN2B  -  cyclin-dependent kinase inhibitor 2b (p15, inhibits cdk4), RGCC  -  regulator of cell cycle, CCNA2  -  cyclin a2, ZW10  -  zw10 kinetochore protein, FBXO5  -  f-box protein 5, MRE11A  -  mre11 meiotic recombination 11 homolog a (s. cerevisiae), ZWINT  -  zw10 interacting kinetochore protein, NABP1  -  nucleic acid binding protein 1, C10orf90  -  chromosome 10 open reading frame 90, RPA2  -  replication protein a2, 32kda]"
GO:0010212	response to ionizing radiation	7.05E-06	1.34E-03	3.67	16378	121	590	16	"[C11orf82  -  chromosome 11 open reading frame 82, RAD1  -  rad1 homolog (s. pombe), MSH2  -  muts homolog 2, colon cancer, nonpolyposis type 1 (e. coli), FIGNL1  -  fidgetin-like 1, BRCA2  -  breast cancer 2, early onset, RFWD3  -  ring finger and wd repeat domain 3, RAD54L  -  rad54-like (s. cerevisiae), BRCA1  -  breast cancer 1, early onset, BLM  -  bloom syndrome, recq helicase-like, CCL2  -  chemokine (c-c motif) ligand 2, CRYAB  -  crystallin, alpha b, RAD51  -  rad51 recombinase, RAD51AP1  -  rad51 associated protein 1, NABP1  -  nucleic acid binding protein 1, C10orf90  -  chromosome 10 open reading frame 90, TMEM109  -  transmembrane protein 109]"
GO:0009314	response to radiation	7.47E-06	1.40E-03	2.27	16378	415	590	34	"[RAD1  -  rad1 homolog (s. pombe), CDC25A  -  cell division cycle 25a, MSH2  -  muts homolog 2, colon cancer, nonpolyposis type 1 (e. coli), JUN  -  jun proto-oncogene, SCARA3  -  scavenger receptor class a, member 3, BRCA2  -  breast cancer 2, early onset, RAD54L  -  rad54-like (s. cerevisiae), AURKB  -  aurora kinase b, RFWD3  -  ring finger and wd repeat domain 3, PITPNM1  -  phosphatidylinositol transfer protein, membrane-associated 1, BRCA1  -  breast cancer 1, early onset, DTL  -  denticleless e3 ubiquitin protein ligase homolog (drosophila), CRYAB  -  crystallin, alpha b, SDC4  -  syndecan 4, USP1  -  ubiquitin specific peptidase 1, TRPC3  -  transient receptor potential cation channel, subfamily c, member 3, HRH1  -  histamine receptor h1, FEN1  -  flap structure-specific endonuclease 1, C10orf90  -  chromosome 10 open reading frame 90, C11orf82  -  chromosome 11 open reading frame 82, AQP4  -  aquaporin 4, TUB  -  tubby bipartite transcription factor, FIGNL1  -  fidgetin-like 1, BLM  -  bloom syndrome, recq helicase-like, CCL2  -  chemokine (c-c motif) ligand 2, SLC1A2  -  solute carrier family 1 (glial high affinity glutamate transporter), member 2, LPL  -  lipoprotein lipase, RAD51  -  rad51 recombinase, SDC2  -  syndecan 2, POLD1  -  polymerase (dna directed), delta 1, catalytic subunit, APOE  -  apolipoprotein e, RAD51AP1  -  rad51 associated protein 1, NABP1  -  nucleic acid binding protein 1, TMEM109  -  transmembrane protein 109]"
GO:0006725	cellular aromatic compound metabolic process	7.69E-06	1.42E-03	1.3	16378	4404	590	206	"[RFC4  -  replication factor c (activator 1) 4, 37kda, RFC5  -  replication factor c (activator 1) 5, 36.5kda, RFC3  -  replication factor c (activator 1) 3, 38kda, STRA13  -  stimulated by retinoic acid 13, BRCA2  -  breast cancer 2, early onset, CDT1  -  chromatin licensing and dna replication factor 1, BRCA1  -  breast cancer 1, early onset, NAF1  -  nuclear assembly factor 1 ribonucleoprotein, UHRF1  -  ubiquitin-like with phd and ring finger domains 1, LIF  -  leukemia inhibitory factor, CHAF1B  -  chromatin assembly factor 1, subunit b (p60), RMI1  -  recq mediated genome instability 1, ZNF566  -  zinc finger protein 566, NCAPG2  -  non-smc condensin ii complex, subunit g2, BLM  -  bloom syndrome, recq helicase-like, DEPDC1  -  dep domain containing 1, MCM8  -  minichromosome maintenance complex component 8, DCTPP1  -  dctp pyrophosphatase 1, DSCC1  -  dna replication and sister chromatid cohesion 1, MYH9  -  myosin, heavy chain 9, non-muscle, QTRT1  -  queuine trna-ribosyltransferase 1, EEF1E1  -  eukaryotic translation elongation factor 1 epsilon 1, MYBL2  -  v-myb avian myeloblastosis viral oncogene homolog-like 2, MYBL1  -  v-myb avian myeloblastosis viral oncogene homolog-like 1, MCM10  -  minichromosome maintenance complex component 10, MYB  -  v-myb avian myeloblastosis viral oncogene homolog, ZNF331  -  zinc finger protein 331, POLR1C  -  polymerase (rna) i polypeptide c, 30kda, CDC45  -  cell division cycle 45, PSMC3IP  -  psmc3 interacting protein, CDC7  -  cell division cycle 7, POLA2  -  polymerase (dna directed), alpha 2, accessory subunit, SERTAD1  -  serta domain containing 1, ZNF696  -  zinc finger protein 696, POP7  -  processing of precursor 7, ribonuclease p/mrp subunit (s. cerevisiae), UCHL5  -  ubiquitin carboxyl-terminal hydrolase l5, ZNF823  -  zinc finger protein 823, RASL11B  -  ras-like, family 11, member b, MRM1  -  mitochondrial rrna methyltransferase 1 homolog (s. cerevisiae), CD3EAP  -  cd3e molecule, epsilon associated protein, POLE2  -  polymerase (dna directed), epsilon 2, accessory subunit, POLD1  -  polymerase (dna directed), delta 1, catalytic subunit, POLA1  -  polymerase (dna directed), alpha 1, catalytic subunit, MARS2  -  methionyl-trna synthetase 2, mitochondrial, ZNF738  -  zinc finger protein 738, HSPA6  -  heat shock 70kda protein 6 (hsp70b'), SLC19A1  -  solute carrier family 19 (folate transporter), member 1, BATF3  -  basic leucine zipper transcription factor, atf-like 3, PPRC1  -  peroxisome proliferator-activated receptor gamma, coactivator-related 1, MED26  -  mediator complex subunit 26, EMG1  -  emg1 n1-specific pseudouridine methyltransferase, PRIM1  -  primase, dna, polypeptide 1 (49kda), USP1  -  ubiquitin specific peptidase 1, HIVEP3  -  human immunodeficiency virus type i enhancer binding protein 3, GEMIN6  -  gem (nuclear organelle) associated protein 6, UNG  -  uracil-dna glycosylase, CTPS1  -  ctp synthase 1, UCK2  -  uridine-cytidine kinase 2, FANCB  -  fanconi anemia, complementation group b, UMPS  -  uridine monophosphate synthetase, RPA2  -  replication protein a2, 32kda, AK2  -  adenylate kinase 2, VDR  -  vitamin d (1,25- dihydroxyvitamin d3) receptor, ZNF850  -  zinc finger protein 850, SPOCD1  -  spoc domain containing 1, METTL2B  -  methyltransferase like 2b, HIVEP2  -  human immunodeficiency virus type i enhancer binding protein 2, ZNF573  -  zinc finger protein 573, KPNB1  -  karyopherin (importin) beta 1, CHAF1A  -  chromatin assembly factor 1, subunit a (p150), NIF3L1  -  nif3 ngg1 interacting factor 3-like 1 (s. cerevisiae), NOL6  -  nucleolar protein 6 (rna-associated), FARSB  -  phenylalanyl-trna synthetase, beta subunit, PTRF  -  polymerase i and transcript release factor, NR2C2AP  -  nuclear receptor 2c2-associated protein, ABCC3  -  atp-binding cassette, sub-family c (cftr/mrp), member 3, HHEX  -  hematopoietically expressed homeobox, MSH2  -  muts homolog 2, colon cancer, nonpolyposis type 1 (e. coli), PALB2  -  partner and localizer of brca2, FOSL1  -  fos-like antigen 1, MYCBP  -  myc binding protein, SUV39H2  -  suppressor of variegation 3-9 homolog 2 (drosophila), JUN  -  jun proto-oncogene, NPM3  -  nucleophosmin/nucleoplasmin 3, CCNE1  -  cyclin e1, ASTE1  -  asteroid homolog 1 (drosophila), EED  -  embryonic ectoderm development, E2F8  -  e2f transcription factor 8, GFPT2  -  glutamine-fructose-6-phosphate transaminase 2, ETS2  -  v-ets avian erythroblastosis virus e26 oncogene homolog 2, ZNF780A  -  zinc finger protein 780a, PHF5A  -  phd finger protein 5a, ASF1B  -  anti-silencing function 1b histone chaperone, TRIP13  -  thyroid hormone receptor interactor 13, UBE2T  -  ubiquitin-conjugating enzyme e2t (putative), HNRNPF  -  heterogeneous nuclear ribonucleoprotein f, GBP3  -  guanylate binding protein 3, GNPNAT1  -  glucosamine-phosphate n-acetyltransferase 1, RSC1A1  -  regulatory solute carrier protein, family 1, member 1, ZNF584  -  zinc finger protein 584, MRE11A  -  mre11 meiotic recombination 11 homolog a (s. cerevisiae), DCLRE1B  -  dna cross-link repair 1b, NABP1  -  nucleic acid binding protein 1, ATAD2  -  atpase family, aaa domain containing 2, RRM2  -  ribonucleotide reductase m2, CDC6  -  cell division cycle 6, CDC25A  -  cell division cycle 25a, ZNF280B  -  zinc finger protein 280b, CDK1  -  cyclin-dependent kinase 1, ZNF30  -  zinc finger protein 30, ZNF200  -  zinc finger protein 200, RFWD3  -  ring finger and wd repeat domain 3, GINS3  -  gins complex subunit 3 (psf3 homolog), TCF19  -  transcription factor 19, ZNF436  -  zinc finger protein 436, ZNF485  -  zinc finger protein 485, TSEN2  -  tsen2 trna splicing endonuclease subunit, GTF2H3  -  general transcription factor iih, polypeptide 3, 34kda, MKI67  -  antigen identified by monoclonal antibody ki-67, GEMIN5  -  gem (nuclear organelle) associated protein 5, DCK  -  deoxycytidine kinase, UTP20  -  utp20, small subunit (ssu) processome component, homolog (yeast), CDCA5  -  cell division cycle associated 5, BRIP1  -  brca1 interacting protein c-terminal helicase 1, ZNF616  -  zinc finger protein 616, POLG2  -  polymerase (dna directed), gamma 2, accessory subunit, NCAPD3  -  non-smc condensin ii complex, subunit d3, KHDRBS3  -  kh domain containing, rna binding, signal transduction associated 3, GTF3A  -  general transcription factor iiia, MND1  -  meiotic nuclear divisions 1 homolog (s. cerevisiae), PA2G4  -  proliferation-associated 2g4, 38kda, MTERFD1  -  mterf domain containing 1, TEAD4  -  tea domain family member 4, NOLC1  -  nucleolar and coiled-body phosphoprotein 1, LSM11  -  lsm11, u7 small nuclear rna associated, SERPINE1  -  serpin peptidase inhibitor, clade e (nexin, plasminogen activator inhibitor type 1), member 1, RAD51AP1  -  rad51 associated protein 1, POLR3K  -  polymerase (rna) iii (dna directed) polypeptide k, 12.3 kda, PPARGC1B  -  peroxisome proliferator-activated receptor gamma, coactivator 1 beta, GLRX2  -  glutaredoxin 2, RNASEH2A  -  ribonuclease h2, subunit a, NT5E  -  5'-nucleotidase, ecto (cd73), CTU2  -  cytosolic thiouridylase subunit 2 homolog (s. pombe), MYBBP1A  -  myb binding protein (p160) 1a, WDHD1  -  wd repeat and hmg-box dna binding protein 1, FEN1  -  flap structure-specific endonuclease 1, POLR1E  -  polymerase (rna) i polypeptide e, 53kda, PTHLH  -  parathyroid hormone-like hormone, CEBPB  -  ccaat/enhancer binding protein (c/ebp), beta, UTP15  -  utp15, u3 small nucleolar ribonucleoprotein, homolog (s. cerevisiae), CDKN2A  -  cyclin-dependent kinase inhibitor 2a, GINS1  -  gins complex subunit 1 (psf1 homolog), CDKN2B  -  cyclin-dependent kinase inhibitor 2b (p15, inhibits cdk4), HELLS  -  helicase, lymphoid-specific, IRF1  -  interferon regulatory factor 1, PTPN14  -  protein tyrosine phosphatase, non-receptor type 14, DIMT1  -  dim1 dimethyladenosine transferase 1 homolog (s. cerevisiae), ZNF700  -  zinc finger protein 700, PARS2  -  prolyl-trna synthetase 2, mitochondrial (putative), PDE3B  -  phosphodiesterase 3b, cgmp-inhibited, EXO1  -  exonuclease 1, ATRIP  -  atr interacting protein, RAD1  -  rad1 homolog (s. pombe), RRP9  -  ribosomal rna processing 9, small subunit (ssu) processome component, homolog (yeast), CCNE2  -  cyclin e2, TK1  -  thymidine kinase 1, soluble, PRPF4  -  prp4 pre-mrna processing factor 4 homolog (yeast), DTL  -  denticleless e3 ubiquitin protein ligase homolog (drosophila), NCAPH  -  non-smc condensin i complex, subunit h, PNP  -  purine nucleoside phosphorylase, NCAPG  -  non-smc condensin i complex, subunit g, DNAJA3  -  dnaj (hsp40) homolog, subfamily a, member 3, SFMBT1  -  scm-like with four mbt domains 1, TONSL  -  tonsoku-like, dna repair protein, SOX8  -  sry (sex determining region y)-box 8, MCM4  -  minichromosome maintenance complex component 4, RAD51  -  rad51 recombinase, MCM3  -  minichromosome maintenance complex component 3, MCM5  -  minichromosome maintenance complex component 5, ATP5G1  -  atp synthase, h+ transporting, mitochondrial fo complex, subunit c1 (subunit 9), MCM2  -  minichromosome maintenance complex component 2, RAC3  -  ras-related c3 botulinum toxin substrate 3 (rho family, small gtp binding protein rac3), MTHFD2  -  methylenetetrahydrofolate dehydrogenase (nadp+ dependent) 2, methenyltetrahydrofolate cyclohydrolase, TSHZ3  -  teashirt zinc finger homeobox 3, PITX1  -  paired-like homeodomain 1, RAD54L  -  rad54-like (s. cerevisiae), RAD51D  -  rad51 paralog d, NEIL2  -  nei endonuclease viii-like 2 (e. coli), C10orf2  -  chromosome 10 open reading frame 2, NEIL3  -  nei endonuclease viii-like 3 (e. coli), GINS2  -  gins complex subunit 2 (psf2 homolog), ZNF182  -  zinc finger protein 182, RBL1  -  retinoblastoma-like 1 (p107), TAF1A  -  tata box binding protein (tbp)-associated factor, rna polymerase i, a, 48kda, RBBP8  -  retinoblastoma binding protein 8, SEC14L2  -  sec14-like 2 (s. cerevisiae), DNMT1  -  dna (cytosine-5-)-methyltransferase 1, FIGNL1  -  fidgetin-like 1, FOSL2  -  fos-like antigen 2, POLQ  -  polymerase (dna directed), theta, DNA2  -  dna replication helicase/nuclease 2, DDX55  -  dead (asp-glu-ala-asp) box polypeptide 55, KLF10  -  kruppel-like factor 10, RPUSD2  -  rna pseudouridylate synthase domain containing 2, SMAD7  -  smad family member 7, FANCM  -  fanconi anemia, complementation group m]"
GO:1901988	negative regulation of cell cycle phase transition	1.02E-05	1.86E-03	3.03	16378	183	590	20	"[MSH2  -  muts homolog 2, colon cancer, nonpolyposis type 1 (e. coli), BUB1B  -  bub1 mitotic checkpoint serine/threonine kinase b, MAD2L1  -  mad2 mitotic arrest deficient-like 1 (yeast), CDK1  -  cyclin-dependent kinase 1, ZWILCH  -  zwilch kinetochore protein, UBE2C  -  ubiquitin-conjugating enzyme e2c, RFWD3  -  ring finger and wd repeat domain 3, AURKB  -  aurora kinase b, GSG2  -  germ cell associated 2 (haspin), TTK  -  ttk protein kinase, CDKN2B  -  cyclin-dependent kinase inhibitor 2b (p15, inhibits cdk4), RGCC  -  regulator of cell cycle, CCNA2  -  cyclin a2, ZW10  -  zw10 kinetochore protein, FBXO5  -  f-box protein 5, MRE11A  -  mre11 meiotic recombination 11 homolog a (s. cerevisiae), ZWINT  -  zw10 interacting kinetochore protein, NABP1  -  nucleic acid binding protein 1, C10orf90  -  chromosome 10 open reading frame 90, RPA2  -  replication protein a2, 32kda]"
GO:0034502	protein localization to chromosome	1.13E-05	2.02E-03	8.45	16378	23	590	7	"[ZW10  -  zw10 kinetochore protein, BUB1B  -  bub1 mitotic checkpoint serine/threonine kinase b, CDK1  -  cyclin-dependent kinase 1, AURKB  -  aurora kinase b, TEX15  -  testis expressed 15, SPDL1  -  spindle apparatus coiled-coil protein 1, GSG2  -  germ cell associated 2 (haspin)]"
GO:0034641	cellular nitrogen compound metabolic process	1.32E-05	2.33E-03	1.28	16378	4593	590	212	"[RFC4  -  replication factor c (activator 1) 4, 37kda, RFC5  -  replication factor c (activator 1) 5, 36.5kda, RFC3  -  replication factor c (activator 1) 3, 38kda, STRA13  -  stimulated by retinoic acid 13, BRCA2  -  breast cancer 2, early onset, CDT1  -  chromatin licensing and dna replication factor 1, BRCA1  -  breast cancer 1, early onset, NAF1  -  nuclear assembly factor 1 ribonucleoprotein, UHRF1  -  ubiquitin-like with phd and ring finger domains 1, LIF  -  leukemia inhibitory factor, CHAF1B  -  chromatin assembly factor 1, subunit b (p60), RMI1  -  recq mediated genome instability 1, ZNF566  -  zinc finger protein 566, NCAPG2  -  non-smc condensin ii complex, subunit g2, BLM  -  bloom syndrome, recq helicase-like, DEPDC1  -  dep domain containing 1, MCM8  -  minichromosome maintenance complex component 8, DCTPP1  -  dctp pyrophosphatase 1, DSCC1  -  dna replication and sister chromatid cohesion 1, SLC5A6  -  solute carrier family 5 (sodium/multivitamin and iodide cotransporter), member 6, LPCAT1  -  lysophosphatidylcholine acyltransferase 1, MYH9  -  myosin, heavy chain 9, non-muscle, QTRT1  -  queuine trna-ribosyltransferase 1, EEF1E1  -  eukaryotic translation elongation factor 1 epsilon 1, MYBL2  -  v-myb avian myeloblastosis viral oncogene homolog-like 2, MYBL1  -  v-myb avian myeloblastosis viral oncogene homolog-like 1, MCM10  -  minichromosome maintenance complex component 10, MYB  -  v-myb avian myeloblastosis viral oncogene homolog, GCLM  -  glutamate-cysteine ligase, modifier subunit, ZNF331  -  zinc finger protein 331, POLR1C  -  polymerase (rna) i polypeptide c, 30kda, CDC45  -  cell division cycle 45, PSMC3IP  -  psmc3 interacting protein, CDC7  -  cell division cycle 7, POLA2  -  polymerase (dna directed), alpha 2, accessory subunit, SERTAD1  -  serta domain containing 1, ZNF696  -  zinc finger protein 696, POP7  -  processing of precursor 7, ribonuclease p/mrp subunit (s. cerevisiae), UCHL5  -  ubiquitin carboxyl-terminal hydrolase l5, ZNF823  -  zinc finger protein 823, RASL11B  -  ras-like, family 11, member b, MRM1  -  mitochondrial rrna methyltransferase 1 homolog (s. cerevisiae), CD3EAP  -  cd3e molecule, epsilon associated protein, POLE2  -  polymerase (dna directed), epsilon 2, accessory subunit, POLD1  -  polymerase (dna directed), delta 1, catalytic subunit, POLA1  -  polymerase (dna directed), alpha 1, catalytic subunit, MARS2  -  methionyl-trna synthetase 2, mitochondrial, ZNF738  -  zinc finger protein 738, HSPA6  -  heat shock 70kda protein 6 (hsp70b'), BATF3  -  basic leucine zipper transcription factor, atf-like 3, PPRC1  -  peroxisome proliferator-activated receptor gamma, coactivator-related 1, MED26  -  mediator complex subunit 26, EMG1  -  emg1 n1-specific pseudouridine methyltransferase, PRIM1  -  primase, dna, polypeptide 1 (49kda), USP1  -  ubiquitin specific peptidase 1, HIVEP3  -  human immunodeficiency virus type i enhancer binding protein 3, GEMIN6  -  gem (nuclear organelle) associated protein 6, UNG  -  uracil-dna glycosylase, CTPS1  -  ctp synthase 1, UCK2  -  uridine-cytidine kinase 2, FANCB  -  fanconi anemia, complementation group b, UMPS  -  uridine monophosphate synthetase, RPA2  -  replication protein a2, 32kda, AK2  -  adenylate kinase 2, VDR  -  vitamin d (1,25- dihydroxyvitamin d3) receptor, ZNF850  -  zinc finger protein 850, SPOCD1  -  spoc domain containing 1, METTL2B  -  methyltransferase like 2b, HIVEP2  -  human immunodeficiency virus type i enhancer binding protein 2, ZNF573  -  zinc finger protein 573, KPNB1  -  karyopherin (importin) beta 1, CHAF1A  -  chromatin assembly factor 1, subunit a (p150), NIF3L1  -  nif3 ngg1 interacting factor 3-like 1 (s. cerevisiae), NOL6  -  nucleolar protein 6 (rna-associated), FARSB  -  phenylalanyl-trna synthetase, beta subunit, PTRF  -  polymerase i and transcript release factor, NR2C2AP  -  nuclear receptor 2c2-associated protein, ABCC3  -  atp-binding cassette, sub-family c (cftr/mrp), member 3, HHEX  -  hematopoietically expressed homeobox, MSH2  -  muts homolog 2, colon cancer, nonpolyposis type 1 (e. coli), PALB2  -  partner and localizer of brca2, FOSL1  -  fos-like antigen 1, MYCBP  -  myc binding protein, SUV39H2  -  suppressor of variegation 3-9 homolog 2 (drosophila), JUN  -  jun proto-oncogene, NPM3  -  nucleophosmin/nucleoplasmin 3, CCNE1  -  cyclin e1, ASTE1  -  asteroid homolog 1 (drosophila), EED  -  embryonic ectoderm development, E2F8  -  e2f transcription factor 8, GFPT2  -  glutamine-fructose-6-phosphate transaminase 2, ETS2  -  v-ets avian erythroblastosis virus e26 oncogene homolog 2, ZNF780A  -  zinc finger protein 780a, PHF5A  -  phd finger protein 5a, ASF1B  -  anti-silencing function 1b histone chaperone, TRIP13  -  thyroid hormone receptor interactor 13, UBE2T  -  ubiquitin-conjugating enzyme e2t (putative), LPCAT2  -  lysophosphatidylcholine acyltransferase 2, HNRNPF  -  heterogeneous nuclear ribonucleoprotein f, GBP3  -  guanylate binding protein 3, GNPNAT1  -  glucosamine-phosphate n-acetyltransferase 1, RSC1A1  -  regulatory solute carrier protein, family 1, member 1, ZNF584  -  zinc finger protein 584, MRE11A  -  mre11 meiotic recombination 11 homolog a (s. cerevisiae), DCLRE1B  -  dna cross-link repair 1b, NABP1  -  nucleic acid binding protein 1, ATAD2  -  atpase family, aaa domain containing 2, RRM2  -  ribonucleotide reductase m2, SRM  -  spermidine synthase, CDC6  -  cell division cycle 6, CDC25A  -  cell division cycle 25a, ZNF280B  -  zinc finger protein 280b, CDK1  -  cyclin-dependent kinase 1, ZNF30  -  zinc finger protein 30, ZNF200  -  zinc finger protein 200, RFWD3  -  ring finger and wd repeat domain 3, GINS3  -  gins complex subunit 3 (psf3 homolog), TCF19  -  transcription factor 19, ZNF436  -  zinc finger protein 436, ZNF485  -  zinc finger protein 485, TSEN2  -  tsen2 trna splicing endonuclease subunit, GTF2H3  -  general transcription factor iih, polypeptide 3, 34kda, MKI67  -  antigen identified by monoclonal antibody ki-67, GEMIN5  -  gem (nuclear organelle) associated protein 5, DCK  -  deoxycytidine kinase, UTP20  -  utp20, small subunit (ssu) processome component, homolog (yeast), CDCA5  -  cell division cycle associated 5, BRIP1  -  brca1 interacting protein c-terminal helicase 1, ZNF616  -  zinc finger protein 616, POLG2  -  polymerase (dna directed), gamma 2, accessory subunit, NCAPD3  -  non-smc condensin ii complex, subunit d3, KHDRBS3  -  kh domain containing, rna binding, signal transduction associated 3, MND1  -  meiotic nuclear divisions 1 homolog (s. cerevisiae), GTF3A  -  general transcription factor iiia, PA2G4  -  proliferation-associated 2g4, 38kda, MTERFD1  -  mterf domain containing 1, TEAD4  -  tea domain family member 4, NOLC1  -  nucleolar and coiled-body phosphoprotein 1, LSM11  -  lsm11, u7 small nuclear rna associated, SERPINE1  -  serpin peptidase inhibitor, clade e (nexin, plasminogen activator inhibitor type 1), member 1, RAD51AP1  -  rad51 associated protein 1, POLR3K  -  polymerase (rna) iii (dna directed) polypeptide k, 12.3 kda, PPARGC1B  -  peroxisome proliferator-activated receptor gamma, coactivator 1 beta, GLRX2  -  glutaredoxin 2, RNASEH2A  -  ribonuclease h2, subunit a, NT5E  -  5'-nucleotidase, ecto (cd73), CTU2  -  cytosolic thiouridylase subunit 2 homolog (s. pombe), SGMS2  -  sphingomyelin synthase 2, MYBBP1A  -  myb binding protein (p160) 1a, WDHD1  -  wd repeat and hmg-box dna binding protein 1, FEN1  -  flap structure-specific endonuclease 1, POLR1E  -  polymerase (rna) i polypeptide e, 53kda, PTHLH  -  parathyroid hormone-like hormone, CEBPB  -  ccaat/enhancer binding protein (c/ebp), beta, UTP15  -  utp15, u3 small nucleolar ribonucleoprotein, homolog (s. cerevisiae), CDKN2A  -  cyclin-dependent kinase inhibitor 2a, GINS1  -  gins complex subunit 1 (psf1 homolog), CDKN2B  -  cyclin-dependent kinase inhibitor 2b (p15, inhibits cdk4), HELLS  -  helicase, lymphoid-specific, IRF1  -  interferon regulatory factor 1, PTPN14  -  protein tyrosine phosphatase, non-receptor type 14, DIMT1  -  dim1 dimethyladenosine transferase 1 homolog (s. cerevisiae), PARS2  -  prolyl-trna synthetase 2, mitochondrial (putative), ZNF700  -  zinc finger protein 700, PDE3B  -  phosphodiesterase 3b, cgmp-inhibited, ATRIP  -  atr interacting protein, EXO1  -  exonuclease 1, RAD1  -  rad1 homolog (s. pombe), RRP9  -  ribosomal rna processing 9, small subunit (ssu) processome component, homolog (yeast), CCNE2  -  cyclin e2, TK1  -  thymidine kinase 1, soluble, PRPF4  -  prp4 pre-mrna processing factor 4 homolog (yeast), DTL  -  denticleless e3 ubiquitin protein ligase homolog (drosophila), SLC7A2  -  solute carrier family 7 (cationic amino acid transporter, y+ system), member 2, NCAPH  -  non-smc condensin i complex, subunit h, PNP  -  purine nucleoside phosphorylase, NCAPG  -  non-smc condensin i complex, subunit g, DNAJA3  -  dnaj (hsp40) homolog, subfamily a, member 3, SFMBT1  -  scm-like with four mbt domains 1, TONSL  -  tonsoku-like, dna repair protein, SOX8  -  sry (sex determining region y)-box 8, MCM4  -  minichromosome maintenance complex component 4, RAD51  -  rad51 recombinase, MCM3  -  minichromosome maintenance complex component 3, MCM5  -  minichromosome maintenance complex component 5, ATP5G1  -  atp synthase, h+ transporting, mitochondrial fo complex, subunit c1 (subunit 9), MCM2  -  minichromosome maintenance complex component 2, RAC3  -  ras-related c3 botulinum toxin substrate 3 (rho family, small gtp binding protein rac3), MTHFD2  -  methylenetetrahydrofolate dehydrogenase (nadp+ dependent) 2, methenyltetrahydrofolate cyclohydrolase, TSHZ3  -  teashirt zinc finger homeobox 3, PITX1  -  paired-like homeodomain 1, RAD54L  -  rad54-like (s. cerevisiae), RAD51D  -  rad51 paralog d, NEIL2  -  nei endonuclease viii-like 2 (e. coli), C10orf2  -  chromosome 10 open reading frame 2, NEIL3  -  nei endonuclease viii-like 3 (e. coli), GINS2  -  gins complex subunit 2 (psf2 homolog), ZNF182  -  zinc finger protein 182, RBL1  -  retinoblastoma-like 1 (p107), TAF1A  -  tata box binding protein (tbp)-associated factor, rna polymerase i, a, 48kda, RBBP8  -  retinoblastoma binding protein 8, SEC14L2  -  sec14-like 2 (s. cerevisiae), DNMT1  -  dna (cytosine-5-)-methyltransferase 1, FIGNL1  -  fidgetin-like 1, FOSL2  -  fos-like antigen 2, POLQ  -  polymerase (dna directed), theta, DNA2  -  dna replication helicase/nuclease 2, DDX55  -  dead (asp-glu-ala-asp) box polypeptide 55, KLF10  -  kruppel-like factor 10, RPUSD2  -  rna pseudouridylate synthase domain containing 2, SMAD7  -  smad family member 7, FANCM  -  fanconi anemia, complementation group m]"
GO:0032508	DNA duplex unwinding	1.38E-05	2.40E-03	5.34	16378	52	590	10	"[MCM4  -  minichromosome maintenance complex component 4, RAD51  -  rad51 recombinase, MCM3  -  minichromosome maintenance complex component 3, BRIP1  -  brca1 interacting protein c-terminal helicase 1, C10orf2  -  chromosome 10 open reading frame 2, MCM5  -  minichromosome maintenance complex component 5, MCM2  -  minichromosome maintenance complex component 2, MRE11A  -  mre11 meiotic recombination 11 homolog a (s. cerevisiae), DNA2  -  dna replication helicase/nuclease 2, BLM  -  bloom syndrome, recq helicase-like]"
GO:0031572	G2 DNA damage checkpoint	1.69E-05	2.91E-03	6.73	16378	33	590	8	"[CCNA2  -  cyclin a2, RBBP8  -  retinoblastoma binding protein 8, CDK1  -  cyclin-dependent kinase 1, MRE11A  -  mre11 meiotic recombination 11 homolog a (s. cerevisiae), BLM  -  bloom syndrome, recq helicase-like, BRCA1  -  breast cancer 1, early onset, DTL  -  denticleless e3 ubiquitin protein ligase homolog (drosophila), C10orf90  -  chromosome 10 open reading frame 90]"
GO:0045005	maintenance of fidelity involved in DNA-dependent DNA replication	1.88E-05	3.19E-03	9.8	16378	17	590	6	"[POLD1  -  polymerase (dna directed), delta 1, catalytic subunit, STRA13  -  stimulated by retinoic acid 13, BRCA2  -  breast cancer 2, early onset, BLM  -  bloom syndrome, recq helicase-like, FANCM  -  fanconi anemia, complementation group m, TONSL  -  tonsoku-like, dna repair protein]"
GO:0007017	microtubule-based process	1.92E-05	3.21E-03	2.24	16378	397	590	32	"[PRC1  -  protein regulator of cytokinesis 1, CDK1  -  cyclin-dependent kinase 1, KIFC3  -  kinesin family member c3, NEFL  -  neurofilament, light polypeptide, SGOL1  -  shugoshin-like 1 (s. pombe), AURKB  -  aurora kinase b, TUBGCP5  -  tubulin, gamma complex associated protein 5, HAUS3  -  haus augmin-like complex, subunit 3, KIF15  -  kinesin family member 15, SPDL1  -  spindle apparatus coiled-coil protein 1, NTMT1  -  n-terminal xaa-pro-lys n-methyltransferase 1, CRYAB  -  crystallin, alpha b, MYH9  -  myosin, heavy chain 9, non-muscle, NEFM  -  neurofilament, medium polypeptide, MYBL2  -  v-myb avian myeloblastosis viral oncogene homolog-like 2, ZW10  -  zw10 kinetochore protein, FBXO5  -  f-box protein 5, ZWINT  -  zw10 interacting kinetochore protein, ESPL1  -  extra spindle pole bodies homolog 1 (s. cerevisiae), CEP72  -  centrosomal protein 72kda, BUB1B  -  bub1 mitotic checkpoint serine/threonine kinase b, SPC25  -  spc25, ndc80 kinetochore complex component, RCC1  -  regulator of chromosome condensation 1, UBE2C  -  ubiquitin-conjugating enzyme e2c, NDC80  -  ndc80 kinetochore complex component, TTK  -  ttk protein kinase, KIF23  -  kinesin family member 23, AUNIP  -  aurora kinase a and ninein interacting protein, KIF2C  -  kinesin family member 2c, KIF18B  -  kinesin family member 18b, CCP110  -  centriolar coiled coil protein 110kda, AURKA  -  aurora kinase a]"
GO:0007126	meiotic nuclear division	1.94E-05	3.21E-03	4.01	16378	90	590	13	"[RBBP8  -  retinoblastoma binding protein 8, TRIP13  -  thyroid hormone receptor interactor 13, SUV39H2  -  suppressor of variegation 3-9 homolog 2 (drosophila), BRCA2  -  breast cancer 2, early onset, RAD54L  -  rad54-like (s. cerevisiae), TEX15  -  testis expressed 15, MND1  -  meiotic nuclear divisions 1 homolog (s. cerevisiae), RAD51  -  rad51 recombinase, ZW10  -  zw10 kinetochore protein, MNS1  -  meiosis-specific nuclear structural 1, MKI67  -  antigen identified by monoclonal antibody ki-67, PSMC3IP  -  psmc3 interacting protein, EXO1  -  exonuclease 1]"
GO:0032392	DNA geometric change	1.95E-05	3.18E-03	5.14	16378	54	590	10	"[MCM4  -  minichromosome maintenance complex component 4, RAD51  -  rad51 recombinase, MCM3  -  minichromosome maintenance complex component 3, BRIP1  -  brca1 interacting protein c-terminal helicase 1, C10orf2  -  chromosome 10 open reading frame 2, MCM5  -  minichromosome maintenance complex component 5, MCM2  -  minichromosome maintenance complex component 2, MRE11A  -  mre11 meiotic recombination 11 homolog a (s. cerevisiae), DNA2  -  dna replication helicase/nuclease 2, BLM  -  bloom syndrome, recq helicase-like]"
GO:0071822	protein complex subunit organization	2.84E-05	4.56E-03	1.66	16378	1121	590	67	"[CDK1  -  cyclin-dependent kinase 1, STRA13  -  stimulated by retinoic acid 13, TK1  -  thymidine kinase 1, soluble, HAUS3  -  haus augmin-like complex, subunit 3, KCTD12  -  potassium channel tetramerization domain containing 12, CHAF1B  -  chromatin assembly factor 1, subunit b (p60), CENPQ  -  centromere protein q, HLA-DRA  -  major histocompatibility complex, class ii, dr alpha, CENPI  -  centromere protein i, ZWINT  -  zw10 interacting kinetochore protein, PXN  -  paxillin, GEMIN5  -  gem (nuclear organelle) associated protein 5, COL14A1  -  collagen, type xiv, alpha 1, ESPL1  -  extra spindle pole bodies homolog 1 (s. cerevisiae), HLA-DRB4  -  major histocompatibility complex, class ii, dr beta 4, AQP4  -  aquaporin 4, P2RX7  -  purinergic receptor p2x, ligand-gated ion channel, 7, SPC25  -  spc25, ndc80 kinetochore complex component, RCC1  -  regulator of chromosome condensation 1, UBE2C  -  ubiquitin-conjugating enzyme e2c, FKBP4  -  fk506 binding protein 4, 59kda, TRPM8  -  transient receptor potential cation channel, subfamily m, member 8, BLM  -  bloom syndrome, recq helicase-like, IL1RAP  -  interleukin 1 receptor accessory protein, TTK  -  ttk protein kinase, CHAF1A  -  chromatin assembly factor 1, subunit a (p150), BID  -  bh3 interacting domain death agonist, RAD51  -  rad51 recombinase, CENPN  -  centromere protein n, MCM2  -  minichromosome maintenance complex component 2, DCTPP1  -  dctp pyrophosphatase 1, CARD10  -  caspase recruitment domain family, member 10, HJURP  -  holliday junction recognition protein, AURKA  -  aurora kinase a, PPARGC1B  -  peroxisome proliferator-activated receptor gamma, coactivator 1 beta, KCNQ5  -  potassium voltage-gated channel, kqt-like subfamily, member 5, FGG  -  fibrinogen gamma chain, DDIT4  -  dna-damage-inducible transcript 4, SLC7A6  -  solute carrier family 7 (amino acid transporter light chain, y+l system), member 6, NEFL  -  neurofilament, light polypeptide, GLRB  -  glycine receptor, beta, AURKB  -  aurora kinase b, NTMT1  -  n-terminal xaa-pro-lys n-methyltransferase 1, CENPK  -  centromere protein k, MICAL2  -  microtubule associated monooxygenase, calponin and lim domain containing 2, MYH9  -  myosin, heavy chain 9, non-muscle, CRYAB  -  crystallin, alpha b, NEFM  -  neurofilament, medium polypeptide, MYBL2  -  v-myb avian myeloblastosis viral oncogene homolog-like 2, GMNN  -  geminin, dna replication inhibitor, C10orf2  -  chromosome 10 open reading frame 2, ZW10  -  zw10 kinetochore protein, FBXO5  -  f-box protein 5, TIMM21  -  translocase of inner mitochondrial membrane 21 homolog (yeast), ASF1B  -  anti-silencing function 1b histone chaperone, CEP72  -  centrosomal protein 72kda, BUB1B  -  bub1 mitotic checkpoint serine/threonine kinase b, FADD  -  fas (tnfrsf6)-associated via death domain, NDC80  -  ndc80 kinetochore complex component, KCNF1  -  potassium voltage-gated channel, subfamily f, member 1, KIF23  -  kinesin family member 23, TRAF2  -  tnf receptor-associated factor 2, AUNIP  -  aurora kinase a and ninein interacting protein, KIF2C  -  kinesin family member 2c, KIF18B  -  kinesin family member 18b, COL11A1  -  collagen, type xi, alpha 1, RRM2  -  ribonucleotide reductase m2]"
GO:0006950	response to stress	3.34E-05	5.31E-03	1.4	16378	2470	590	125	"[RFC4  -  replication factor c (activator 1) 4, 37kda, RFC5  -  replication factor c (activator 1) 5, 36.5kda, IL18  -  interleukin 18 (interferon-gamma-inducing factor), CDK1  -  cyclin-dependent kinase 1, RFC3  -  replication factor c (activator 1) 3, 38kda, SERPINA3  -  serpin peptidase inhibitor, clade a (alpha-1 antiproteinase, antitrypsin), member 3, STRA13  -  stimulated by retinoic acid 13, BRCA2  -  breast cancer 2, early onset, RFWD3  -  ring finger and wd repeat domain 3, BRCA1  -  breast cancer 1, early onset, UHRF1  -  ubiquitin-like with phd and ring finger domains 1, SPP1  -  secreted phosphoprotein 1, CHAF1B  -  chromatin assembly factor 1, subunit b (p60), GTF2H3  -  general transcription factor iih, polypeptide 3, 34kda, MKI67  -  antigen identified by monoclonal antibody ki-67, FBXO45  -  f-box protein 45, HRH1  -  histamine receptor h1, OXTR  -  oxytocin receptor, AQP4  -  aquaporin 4, EPHA2  -  eph receptor a2, CDCA5  -  cell division cycle associated 5, C11orf82  -  chromosome 11 open reading frame 82, BRIP1  -  brca1 interacting protein c-terminal helicase 1, P2RX7  -  purinergic receptor p2x, ligand-gated ion channel, 7, BDNF  -  brain-derived neurotrophic factor, POLG2  -  polymerase (dna directed), gamma 2, accessory subunit, BLM  -  bloom syndrome, recq helicase-like, TRPM8  -  transient receptor potential cation channel, subfamily m, member 8, IL1RAP  -  interleukin 1 receptor accessory protein, CCL2  -  chemokine (c-c motif) ligand 2, LPL  -  lipoprotein lipase, BID  -  bh3 interacting domain death agonist, PLSCR1  -  phospholipid scramblase 1, MASTL  -  microtubule associated serine/threonine kinase-like, MCM8  -  minichromosome maintenance complex component 8, SDC2  -  syndecan 2, APOE  -  apolipoprotein e, SERPINE1  -  serpin peptidase inhibitor, clade e (nexin, plasminogen activator inhibitor type 1), member 1, RAD51AP1  -  rad51 associated protein 1, MSRB3  -  methionine sulfoxide reductase b3, POLR3K  -  polymerase (rna) iii (dna directed) polypeptide k, 12.3 kda, BMP6  -  bone morphogenetic protein 6, TMEM109  -  transmembrane protein 109, IL6R  -  interleukin 6 receptor, GLRX2  -  glutaredoxin 2, PPARGC1B  -  peroxisome proliferator-activated receptor gamma, coactivator 1 beta, RASSF1  -  ras association (ralgds/af-6) domain family member 1, RNASEH2A  -  ribonuclease h2, subunit a, HILPDA  -  hypoxia inducible lipid droplet-associated, SCARA3  -  scavenger receptor class a, member 3, FGF1  -  fibroblast growth factor 1 (acidic), MYBBP1A  -  myb binding protein (p160) 1a, GCLM  -  glutamate-cysteine ligase, modifier subunit, POLR1C  -  polymerase (rna) i polypeptide c, 30kda, FEN1  -  flap structure-specific endonuclease 1, EIF2B3  -  eukaryotic translation initiation factor 2b, subunit 3 gamma, 58kda, CEBPB  -  ccaat/enhancer binding protein (c/ebp), beta, PPIF  -  peptidylprolyl isomerase f, CDKN2A  -  cyclin-dependent kinase inhibitor 2a, UCHL5  -  ubiquitin carboxyl-terminal hydrolase l5, MELK  -  maternal embryonic leucine zipper kinase, IL17RB  -  interleukin 17 receptor b, POLE2  -  polymerase (dna directed), epsilon 2, accessory subunit, IRF1  -  interferon regulatory factor 1, POLD1  -  polymerase (dna directed), delta 1, catalytic subunit, ADORA1  -  adenosine a1 receptor, POLA1  -  polymerase (dna directed), alpha 1, catalytic subunit, TRAF2  -  tnf receptor-associated factor 2, HSPA6  -  heat shock 70kda protein 6 (hsp70b'), ATRIP  -  atr interacting protein, EXO1  -  exonuclease 1, RAD1  -  rad1 homolog (s. pombe), VAV3  -  vav 3 guanine nucleotide exchange factor, CFI  -  complement factor i, CAMK1D  -  calcium/calmodulin-dependent protein kinase id, CHST2  -  carbohydrate (n-acetylglucosamine-6-o) sulfotransferase 2, DTL  -  denticleless e3 ubiquitin protein ligase homolog (drosophila), USP1  -  ubiquitin specific peptidase 1, PXN  -  paxillin, UNG  -  uracil-dna glycosylase, UCK2  -  uridine-cytidine kinase 2, FANCB  -  fanconi anemia, complementation group b, RPA2  -  replication protein a2, 32kda, HLA-DRB4  -  major histocompatibility complex, class ii, dr beta 4, MICA  -  mhc class i polypeptide-related sequence a, VEGFA  -  vascular endothelial growth factor a, DNAJA3  -  dnaj (hsp40) homolog, subfamily a, member 3, SLC1A2  -  solute carrier family 1 (glial high affinity glutamate transporter), member 2, TONSL  -  tonsoku-like, dna repair protein, CHAF1A  -  chromatin assembly factor 1, subunit a (p150), RAD51  -  rad51 recombinase, HBEGF  -  heparin-binding egf-like growth factor, HHEX  -  hematopoietically expressed homeobox, MSH2  -  muts homolog 2, colon cancer, nonpolyposis type 1 (e. coli), DDIT4  -  dna-damage-inducible transcript 4, PALB2  -  partner and localizer of brca2, FOSL1  -  fos-like antigen 1, JUN  -  jun proto-oncogene, RAD54L  -  rad54-like (s. cerevisiae), ASTE1  -  asteroid homolog 1 (drosophila), RAD51D  -  rad51 paralog d, CRYAB  -  crystallin, alpha b, NEIL2  -  nei endonuclease viii-like 2 (e. coli), PLAU  -  plasminogen activator, urokinase, RGCC  -  regulator of cell cycle, AXL  -  axl receptor tyrosine kinase, SRPX  -  sushi-repeat containing protein, x-linked, NEIL3  -  nei endonuclease viii-like 3 (e. coli), ITK  -  il2-inducible t-cell kinase, C10orf90  -  chromosome 10 open reading frame 90, TRIP13  -  thyroid hormone receptor interactor 13, RBBP8  -  retinoblastoma binding protein 8, UBE2T  -  ubiquitin-conjugating enzyme e2t (putative), SEMA7A  -  semaphorin 7a, gpi membrane anchor (john milton hagen blood group), FADD  -  fas (tnfrsf6)-associated via death domain, GBP3  -  guanylate binding protein 3, MYOF  -  myoferlin, POLQ  -  polymerase (dna directed), theta, CCNA2  -  cyclin a2, MRE11A  -  mre11 meiotic recombination 11 homolog a (s. cerevisiae), DNA2  -  dna replication helicase/nuclease 2, DCLRE1B  -  dna cross-link repair 1b, NABP1  -  nucleic acid binding protein 1, SMAD7  -  smad family member 7, FANCM  -  fanconi anemia, complementation group m]"
GO:0006297	"nucleotide-excision repair, DNA gap filling"	3.87E-05	6.07E-03	8.77	16378	19	590	6	"[POLE2  -  polymerase (dna directed), epsilon 2, accessory subunit, RFC4  -  replication factor c (activator 1) 4, 37kda, RFC5  -  replication factor c (activator 1) 5, 36.5kda, POLD1  -  polymerase (dna directed), delta 1, catalytic subunit, RFC3  -  replication factor c (activator 1) 3, 38kda, RPA2  -  replication protein a2, 32kda]"
GO:1901360	organic cyclic compound metabolic process	3.94E-05	6.09E-03	1.26	16378	4615	590	210	"[RFC4  -  replication factor c (activator 1) 4, 37kda, RFC5  -  replication factor c (activator 1) 5, 36.5kda, RFC3  -  replication factor c (activator 1) 3, 38kda, STRA13  -  stimulated by retinoic acid 13, BRCA2  -  breast cancer 2, early onset, CDT1  -  chromatin licensing and dna replication factor 1, BRCA1  -  breast cancer 1, early onset, NAF1  -  nuclear assembly factor 1 ribonucleoprotein, UHRF1  -  ubiquitin-like with phd and ring finger domains 1, LIF  -  leukemia inhibitory factor, CHAF1B  -  chromatin assembly factor 1, subunit b (p60), RMI1  -  recq mediated genome instability 1, ZNF566  -  zinc finger protein 566, NCAPG2  -  non-smc condensin ii complex, subunit g2, BLM  -  bloom syndrome, recq helicase-like, DEPDC1  -  dep domain containing 1, MCM8  -  minichromosome maintenance complex component 8, DCTPP1  -  dctp pyrophosphatase 1, DSCC1  -  dna replication and sister chromatid cohesion 1, SLC5A6  -  solute carrier family 5 (sodium/multivitamin and iodide cotransporter), member 6, MYH9  -  myosin, heavy chain 9, non-muscle, QTRT1  -  queuine trna-ribosyltransferase 1, EEF1E1  -  eukaryotic translation elongation factor 1 epsilon 1, MYBL2  -  v-myb avian myeloblastosis viral oncogene homolog-like 2, MYBL1  -  v-myb avian myeloblastosis viral oncogene homolog-like 1, MCM10  -  minichromosome maintenance complex component 10, MYB  -  v-myb avian myeloblastosis viral oncogene homolog, ZNF331  -  zinc finger protein 331, POLR1C  -  polymerase (rna) i polypeptide c, 30kda, CDC45  -  cell division cycle 45, PSMC3IP  -  psmc3 interacting protein, CDC7  -  cell division cycle 7, POLA2  -  polymerase (dna directed), alpha 2, accessory subunit, SERTAD1  -  serta domain containing 1, ZNF696  -  zinc finger protein 696, POP7  -  processing of precursor 7, ribonuclease p/mrp subunit (s. cerevisiae), UCHL5  -  ubiquitin carboxyl-terminal hydrolase l5, ZNF823  -  zinc finger protein 823, RASL11B  -  ras-like, family 11, member b, MRM1  -  mitochondrial rrna methyltransferase 1 homolog (s. cerevisiae), CD3EAP  -  cd3e molecule, epsilon associated protein, POLE2  -  polymerase (dna directed), epsilon 2, accessory subunit, POLD1  -  polymerase (dna directed), delta 1, catalytic subunit, POLA1  -  polymerase (dna directed), alpha 1, catalytic subunit, MARS2  -  methionyl-trna synthetase 2, mitochondrial, ZNF738  -  zinc finger protein 738, HSPA6  -  heat shock 70kda protein 6 (hsp70b'), SLC19A1  -  solute carrier family 19 (folate transporter), member 1, BATF3  -  basic leucine zipper transcription factor, atf-like 3, PPRC1  -  peroxisome proliferator-activated receptor gamma, coactivator-related 1, MED26  -  mediator complex subunit 26, EMG1  -  emg1 n1-specific pseudouridine methyltransferase, PRIM1  -  primase, dna, polypeptide 1 (49kda), USP1  -  ubiquitin specific peptidase 1, HIVEP3  -  human immunodeficiency virus type i enhancer binding protein 3, GEMIN6  -  gem (nuclear organelle) associated protein 6, UNG  -  uracil-dna glycosylase, CTPS1  -  ctp synthase 1, UCK2  -  uridine-cytidine kinase 2, FANCB  -  fanconi anemia, complementation group b, UMPS  -  uridine monophosphate synthetase, RPA2  -  replication protein a2, 32kda, AK2  -  adenylate kinase 2, VDR  -  vitamin d (1,25- dihydroxyvitamin d3) receptor, ZNF850  -  zinc finger protein 850, SPOCD1  -  spoc domain containing 1, METTL2B  -  methyltransferase like 2b, HIVEP2  -  human immunodeficiency virus type i enhancer binding protein 2, ZNF573  -  zinc finger protein 573, KPNB1  -  karyopherin (importin) beta 1, CHAF1A  -  chromatin assembly factor 1, subunit a (p150), NIF3L1  -  nif3 ngg1 interacting factor 3-like 1 (s. cerevisiae), NOL6  -  nucleolar protein 6 (rna-associated), FARSB  -  phenylalanyl-trna synthetase, beta subunit, PTRF  -  polymerase i and transcript release factor, NR2C2AP  -  nuclear receptor 2c2-associated protein, ABCC3  -  atp-binding cassette, sub-family c (cftr/mrp), member 3, HHEX  -  hematopoietically expressed homeobox, MSH2  -  muts homolog 2, colon cancer, nonpolyposis type 1 (e. coli), PALB2  -  partner and localizer of brca2, FOSL1  -  fos-like antigen 1, MYCBP  -  myc binding protein, SUV39H2  -  suppressor of variegation 3-9 homolog 2 (drosophila), JUN  -  jun proto-oncogene, NPM3  -  nucleophosmin/nucleoplasmin 3, CCNE1  -  cyclin e1, ASTE1  -  asteroid homolog 1 (drosophila), EED  -  embryonic ectoderm development, E2F8  -  e2f transcription factor 8, GFPT2  -  glutamine-fructose-6-phosphate transaminase 2, ETS2  -  v-ets avian erythroblastosis virus e26 oncogene homolog 2, ZNF780A  -  zinc finger protein 780a, PHF5A  -  phd finger protein 5a, ASF1B  -  anti-silencing function 1b histone chaperone, TRIP13  -  thyroid hormone receptor interactor 13, UBE2T  -  ubiquitin-conjugating enzyme e2t (putative), HNRNPF  -  heterogeneous nuclear ribonucleoprotein f, GBP3  -  guanylate binding protein 3, GNPNAT1  -  glucosamine-phosphate n-acetyltransferase 1, RSC1A1  -  regulatory solute carrier protein, family 1, member 1, ZNF584  -  zinc finger protein 584, MRE11A  -  mre11 meiotic recombination 11 homolog a (s. cerevisiae), SLC27A2  -  solute carrier family 27 (fatty acid transporter), member 2, DCLRE1B  -  dna cross-link repair 1b, NABP1  -  nucleic acid binding protein 1, ATAD2  -  atpase family, aaa domain containing 2, RRM2  -  ribonucleotide reductase m2, CDC6  -  cell division cycle 6, CDC25A  -  cell division cycle 25a, ZNF280B  -  zinc finger protein 280b, CDK1  -  cyclin-dependent kinase 1, ZNF30  -  zinc finger protein 30, ZNF200  -  zinc finger protein 200, RFWD3  -  ring finger and wd repeat domain 3, GINS3  -  gins complex subunit 3 (psf3 homolog), TCF19  -  transcription factor 19, ZNF436  -  zinc finger protein 436, ZNF485  -  zinc finger protein 485, TSEN2  -  tsen2 trna splicing endonuclease subunit, GTF2H3  -  general transcription factor iih, polypeptide 3, 34kda, MKI67  -  antigen identified by monoclonal antibody ki-67, GEMIN5  -  gem (nuclear organelle) associated protein 5, DCK  -  deoxycytidine kinase, UTP20  -  utp20, small subunit (ssu) processome component, homolog (yeast), CDCA5  -  cell division cycle associated 5, BRIP1  -  brca1 interacting protein c-terminal helicase 1, ZNF616  -  zinc finger protein 616, NCAPD3  -  non-smc condensin ii complex, subunit d3, POLG2  -  polymerase (dna directed), gamma 2, accessory subunit, KHDRBS3  -  kh domain containing, rna binding, signal transduction associated 3, GTF3A  -  general transcription factor iiia, MND1  -  meiotic nuclear divisions 1 homolog (s. cerevisiae), PA2G4  -  proliferation-associated 2g4, 38kda, MTERFD1  -  mterf domain containing 1, TEAD4  -  tea domain family member 4, APOE  -  apolipoprotein e, NOLC1  -  nucleolar and coiled-body phosphoprotein 1, LSM11  -  lsm11, u7 small nuclear rna associated, SERPINE1  -  serpin peptidase inhibitor, clade e (nexin, plasminogen activator inhibitor type 1), member 1, RAD51AP1  -  rad51 associated protein 1, POLR3K  -  polymerase (rna) iii (dna directed) polypeptide k, 12.3 kda, PPARGC1B  -  peroxisome proliferator-activated receptor gamma, coactivator 1 beta, GLRX2  -  glutaredoxin 2, RNASEH2A  -  ribonuclease h2, subunit a, NT5E  -  5'-nucleotidase, ecto (cd73), CTU2  -  cytosolic thiouridylase subunit 2 homolog (s. pombe), MYBBP1A  -  myb binding protein (p160) 1a, WDHD1  -  wd repeat and hmg-box dna binding protein 1, FEN1  -  flap structure-specific endonuclease 1, POLR1E  -  polymerase (rna) i polypeptide e, 53kda, PTHLH  -  parathyroid hormone-like hormone, CEBPB  -  ccaat/enhancer binding protein (c/ebp), beta, UTP15  -  utp15, u3 small nucleolar ribonucleoprotein, homolog (s. cerevisiae), CDKN2A  -  cyclin-dependent kinase inhibitor 2a, GINS1  -  gins complex subunit 1 (psf1 homolog), CDKN2B  -  cyclin-dependent kinase inhibitor 2b (p15, inhibits cdk4), HELLS  -  helicase, lymphoid-specific, IRF1  -  interferon regulatory factor 1, PTPN14  -  protein tyrosine phosphatase, non-receptor type 14, DIMT1  -  dim1 dimethyladenosine transferase 1 homolog (s. cerevisiae), ZNF700  -  zinc finger protein 700, PARS2  -  prolyl-trna synthetase 2, mitochondrial (putative), PDE3B  -  phosphodiesterase 3b, cgmp-inhibited, ATRIP  -  atr interacting protein, EXO1  -  exonuclease 1, RAD1  -  rad1 homolog (s. pombe), RRP9  -  ribosomal rna processing 9, small subunit (ssu) processome component, homolog (yeast), CCNE2  -  cyclin e2, TK1  -  thymidine kinase 1, soluble, PRPF4  -  prp4 pre-mrna processing factor 4 homolog (yeast), DTL  -  denticleless e3 ubiquitin protein ligase homolog (drosophila), NCAPH  -  non-smc condensin i complex, subunit h, PNP  -  purine nucleoside phosphorylase, NCAPG  -  non-smc condensin i complex, subunit g, DNAJA3  -  dnaj (hsp40) homolog, subfamily a, member 3, SFMBT1  -  scm-like with four mbt domains 1, TONSL  -  tonsoku-like, dna repair protein, SOX8  -  sry (sex determining region y)-box 8, MCM4  -  minichromosome maintenance complex component 4, RAD51  -  rad51 recombinase, MCM3  -  minichromosome maintenance complex component 3, MCM5  -  minichromosome maintenance complex component 5, ATP5G1  -  atp synthase, h+ transporting, mitochondrial fo complex, subunit c1 (subunit 9), MCM2  -  minichromosome maintenance complex component 2, RAC3  -  ras-related c3 botulinum toxin substrate 3 (rho family, small gtp binding protein rac3), MTHFD2  -  methylenetetrahydrofolate dehydrogenase (nadp+ dependent) 2, methenyltetrahydrofolate cyclohydrolase, TSHZ3  -  teashirt zinc finger homeobox 3, PITX1  -  paired-like homeodomain 1, RAD54L  -  rad54-like (s. cerevisiae), RAD51D  -  rad51 paralog d, NEIL2  -  nei endonuclease viii-like 2 (e. coli), DHCR7  -  7-dehydrocholesterol reductase, C10orf2  -  chromosome 10 open reading frame 2, NEIL3  -  nei endonuclease viii-like 3 (e. coli), GINS2  -  gins complex subunit 2 (psf2 homolog), ZNF182  -  zinc finger protein 182, RBL1  -  retinoblastoma-like 1 (p107), TAF1A  -  tata box binding protein (tbp)-associated factor, rna polymerase i, a, 48kda, RBBP8  -  retinoblastoma binding protein 8, SEC14L2  -  sec14-like 2 (s. cerevisiae), DNMT1  -  dna (cytosine-5-)-methyltransferase 1, FIGNL1  -  fidgetin-like 1, FOSL2  -  fos-like antigen 2, POLQ  -  polymerase (dna directed), theta, DNA2  -  dna replication helicase/nuclease 2, DDX55  -  dead (asp-glu-ala-asp) box polypeptide 55, KLF10  -  kruppel-like factor 10, RPUSD2  -  rna pseudouridylate synthase domain containing 2, SMAD7  -  smad family member 7, FANCM  -  fanconi anemia, complementation group m]"
GO:0051052	regulation of DNA metabolic process	4.06E-05	6.22E-03	2.54	16378	251	590	23	"[CDC6  -  cell division cycle 6, MSH2  -  muts homolog 2, colon cancer, nonpolyposis type 1 (e. coli), CDK1  -  cyclin-dependent kinase 1, FIGNL1  -  fidgetin-like 1, CDKN2A  -  cyclin-dependent kinase inhibitor 2a, BRCA2  -  breast cancer 2, early onset, JUN  -  jun proto-oncogene, TEX15  -  testis expressed 15, CDT1  -  chromatin licensing and dna replication factor 1, BRCA1  -  breast cancer 1, early onset, BLM  -  bloom syndrome, recq helicase-like, USP1  -  ubiquitin specific peptidase 1, E2F8  -  e2f transcription factor 8, RAD51  -  rad51 recombinase, RGCC  -  regulator of cell cycle, GMNN  -  geminin, dna replication inhibitor, MRE11A  -  mre11 meiotic recombination 11 homolog a (s. cerevisiae), DNA2  -  dna replication helicase/nuclease 2, DSCC1  -  dna replication and sister chromatid cohesion 1, RAD51AP1  -  rad51 associated protein 1, CDC7  -  cell division cycle 7, BMP6  -  bone morphogenetic protein 6, RPA2  -  replication protein a2, 32kda]"
GO:0051783	regulation of nuclear division	4.36E-05	6.59E-03	3.33	16378	125	590	15	"[CDC6  -  cell division cycle 6, MSH2  -  muts homolog 2, colon cancer, nonpolyposis type 1 (e. coli), BUB1B  -  bub1 mitotic checkpoint serine/threonine kinase b, MAD2L1  -  mad2 mitotic arrest deficient-like 1 (yeast), RCC1  -  regulator of chromosome condensation 1, UBE2C  -  ubiquitin-conjugating enzyme e2c, PKMYT1  -  protein kinase, membrane associated tyrosine/threonine 1, LIF  -  leukemia inhibitory factor, TTK  -  ttk protein kinase, RGCC  -  regulator of cell cycle, ZW10  -  zw10 kinetochore protein, FBXO5  -  f-box protein 5, BORA  -  bora, aurora kinase a activator, ESPL1  -  extra spindle pole bodies homolog 1 (s. cerevisiae), AURKA  -  aurora kinase a]"
GO:0044773	mitotic DNA damage checkpoint	4.65E-05	6.94E-03	6.94	16378	28	590	7	"[MSH2  -  muts homolog 2, colon cancer, nonpolyposis type 1 (e. coli), CCNA2  -  cyclin a2, CDK1  -  cyclin-dependent kinase 1, MRE11A  -  mre11 meiotic recombination 11 homolog a (s. cerevisiae), RFWD3  -  ring finger and wd repeat domain 3, C10orf90  -  chromosome 10 open reading frame 90, RPA2  -  replication protein a2, 32kda]"
GO:0006289	nucleotide-excision repair	5.65E-05	8.34E-03	4.18	16378	73	590	11	"[POLE2  -  polymerase (dna directed), epsilon 2, accessory subunit, RFC4  -  replication factor c (activator 1) 4, 37kda, RFC5  -  replication factor c (activator 1) 5, 36.5kda, POLD1  -  polymerase (dna directed), delta 1, catalytic subunit, GTF2H3  -  general transcription factor iih, polypeptide 3, 34kda, RFC3  -  replication factor c (activator 1) 3, 38kda, MRE11A  -  mre11 meiotic recombination 11 homolog a (s. cerevisiae), NEIL3  -  nei endonuclease viii-like 3 (e. coli), BRCA2  -  breast cancer 2, early onset, NEIL2  -  nei endonuclease viii-like 2 (e. coli), RPA2  -  replication protein a2, 32kda]"
GO:0010569	regulation of double-strand break repair via homologous recombination	6.04E-05	8.80E-03	10.68	16378	13	590	5	"[RAD51  -  rad51 recombinase, FIGNL1  -  fidgetin-like 1, RAD51AP1  -  rad51 associated protein 1, TEX15  -  testis expressed 15, RPA2  -  replication protein a2, 32kda]"
GO:0043933	macromolecular complex subunit organization	6.11E-05	8.80E-03	1.58	16378	1283	590	73	"[CDK1  -  cyclin-dependent kinase 1, STRA13  -  stimulated by retinoic acid 13, TK1  -  thymidine kinase 1, soluble, HAUS3  -  haus augmin-like complex, subunit 3, KCTD12  -  potassium channel tetramerization domain containing 12, CHAF1B  -  chromatin assembly factor 1, subunit b (p60), CENPQ  -  centromere protein q, HLA-DRA  -  major histocompatibility complex, class ii, dr alpha, CENPI  -  centromere protein i, GEMIN6  -  gem (nuclear organelle) associated protein 6, ZWINT  -  zw10 interacting kinetochore protein, PXN  -  paxillin, GEMIN5  -  gem (nuclear organelle) associated protein 5, COL14A1  -  collagen, type xiv, alpha 1, SRSF12  -  serine/arginine-rich splicing factor 12, ESPL1  -  extra spindle pole bodies homolog 1 (s. cerevisiae), RPA2  -  replication protein a2, 32kda, HLA-DRB4  -  major histocompatibility complex, class ii, dr beta 4, AQP4  -  aquaporin 4, P2RX7  -  purinergic receptor p2x, ligand-gated ion channel, 7, SPC25  -  spc25, ndc80 kinetochore complex component, RCC1  -  regulator of chromosome condensation 1, UBE2C  -  ubiquitin-conjugating enzyme e2c, FKBP4  -  fk506 binding protein 4, 59kda, TRPM8  -  transient receptor potential cation channel, subfamily m, member 8, BLM  -  bloom syndrome, recq helicase-like, IL1RAP  -  interleukin 1 receptor accessory protein, TTK  -  ttk protein kinase, LPL  -  lipoprotein lipase, CHAF1A  -  chromatin assembly factor 1, subunit a (p150), BID  -  bh3 interacting domain death agonist, RAD51  -  rad51 recombinase, CENPN  -  centromere protein n, MCM2  -  minichromosome maintenance complex component 2, APOE  -  apolipoprotein e, DCTPP1  -  dctp pyrophosphatase 1, CARD10  -  caspase recruitment domain family, member 10, HJURP  -  holliday junction recognition protein, AURKA  -  aurora kinase a, PPARGC1B  -  peroxisome proliferator-activated receptor gamma, coactivator 1 beta, KCNQ5  -  potassium voltage-gated channel, kqt-like subfamily, member 5, FGG  -  fibrinogen gamma chain, DDIT4  -  dna-damage-inducible transcript 4, SLC7A6  -  solute carrier family 7 (amino acid transporter light chain, y+l system), member 6, NEFL  -  neurofilament, light polypeptide, GLRB  -  glycine receptor, beta, AURKB  -  aurora kinase b, NTMT1  -  n-terminal xaa-pro-lys n-methyltransferase 1, CENPK  -  centromere protein k, MICAL2  -  microtubule associated monooxygenase, calponin and lim domain containing 2, MYH9  -  myosin, heavy chain 9, non-muscle, CRYAB  -  crystallin, alpha b, NEFM  -  neurofilament, medium polypeptide, MYBL2  -  v-myb avian myeloblastosis viral oncogene homolog-like 2, GMNN  -  geminin, dna replication inhibitor, NIP7  -  nip7, nucleolar pre-rrna processing protein, C10orf2  -  chromosome 10 open reading frame 2, ZW10  -  zw10 kinetochore protein, FBXO5  -  f-box protein 5, TIMM21  -  translocase of inner mitochondrial membrane 21 homolog (yeast), ASF1B  -  anti-silencing function 1b histone chaperone, CEP72  -  centrosomal protein 72kda, BUB1B  -  bub1 mitotic checkpoint serine/threonine kinase b, FADD  -  fas (tnfrsf6)-associated via death domain, NDC80  -  ndc80 kinetochore complex component, KCNF1  -  potassium voltage-gated channel, subfamily f, member 1, KIF23  -  kinesin family member 23, TRAF2  -  tnf receptor-associated factor 2, AUNIP  -  aurora kinase a and ninein interacting protein, KIF18B  -  kinesin family member 18b, KIF2C  -  kinesin family member 2c, COL11A1  -  collagen, type xi, alpha 1, RRM2  -  ribonucleotide reductase m2]"
GO:0006284	base-excision repair	6.19E-05	8.82E-03	5.69	16378	39	590	8	"[POLD1  -  polymerase (dna directed), delta 1, catalytic subunit, MRE11A  -  mre11 meiotic recombination 11 homolog a (s. cerevisiae), NEIL3  -  nei endonuclease viii-like 3 (e. coli), DNA2  -  dna replication helicase/nuclease 2, UNG  -  uracil-dna glycosylase, FEN1  -  flap structure-specific endonuclease 1, NEIL2  -  nei endonuclease viii-like 2 (e. coli), RPA2  -  replication protein a2, 32kda]"
GO:0007088	regulation of mitosis	6.72E-05	9.46E-03	3.57	16378	101	590	13	"[CDC6  -  cell division cycle 6, BUB1B  -  bub1 mitotic checkpoint serine/threonine kinase b, MAD2L1  -  mad2 mitotic arrest deficient-like 1 (yeast), RCC1  -  regulator of chromosome condensation 1, UBE2C  -  ubiquitin-conjugating enzyme e2c, PKMYT1  -  protein kinase, membrane associated tyrosine/threonine 1, TTK  -  ttk protein kinase, RGCC  -  regulator of cell cycle, ZW10  -  zw10 kinetochore protein, FBXO5  -  f-box protein 5, BORA  -  bora, aurora kinase a activator, ESPL1  -  extra spindle pole bodies homolog 1 (s. cerevisiae), AURKA  -  aurora kinase a]"
GO:1902930	regulation of alcohol biosynthetic process	9.03E-05	1.26E-02	5.42	16378	41	590	8	"[VDR  -  vitamin d (1,25- dihydroxyvitamin d3) receptor, FGF1  -  fibroblast growth factor 1 (acidic), DHCR7  -  7-dehydrocholesterol reductase, APOE  -  apolipoprotein e, SEC14L2  -  sec14-like 2 (s. cerevisiae), HRH1  -  histamine receptor h1, LPCAT1  -  lysophosphatidylcholine acyltransferase 1, BMP6  -  bone morphogenetic protein 6]"
GO:0006807	nitrogen compound metabolic process	9.38E-05	1.29E-02	1.23	16378	4991	590	222	"[RFC4  -  replication factor c (activator 1) 4, 37kda, RFC5  -  replication factor c (activator 1) 5, 36.5kda, RFC3  -  replication factor c (activator 1) 3, 38kda, STRA13  -  stimulated by retinoic acid 13, BRCA2  -  breast cancer 2, early onset, CDT1  -  chromatin licensing and dna replication factor 1, BRCA1  -  breast cancer 1, early onset, NAF1  -  nuclear assembly factor 1 ribonucleoprotein, UHRF1  -  ubiquitin-like with phd and ring finger domains 1, LIF  -  leukemia inhibitory factor, CHAF1B  -  chromatin assembly factor 1, subunit b (p60), RMI1  -  recq mediated genome instability 1, ZNF566  -  zinc finger protein 566, NCAPG2  -  non-smc condensin ii complex, subunit g2, BLM  -  bloom syndrome, recq helicase-like, DEPDC1  -  dep domain containing 1, PLSCR1  -  phospholipid scramblase 1, MCM8  -  minichromosome maintenance complex component 8, SLC7A5  -  solute carrier family 7 (amino acid transporter light chain, l system), member 5, DCTPP1  -  dctp pyrophosphatase 1, DSCC1  -  dna replication and sister chromatid cohesion 1, ST8SIA2  -  st8 alpha-n-acetyl-neuraminide alpha-2,8-sialyltransferase 2, SLC5A6  -  solute carrier family 5 (sodium/multivitamin and iodide cotransporter), member 6, LPCAT1  -  lysophosphatidylcholine acyltransferase 1, MYH9  -  myosin, heavy chain 9, non-muscle, QTRT1  -  queuine trna-ribosyltransferase 1, EEF1E1  -  eukaryotic translation elongation factor 1 epsilon 1, MYBL2  -  v-myb avian myeloblastosis viral oncogene homolog-like 2, MYBL1  -  v-myb avian myeloblastosis viral oncogene homolog-like 1, MCM10  -  minichromosome maintenance complex component 10, MYB  -  v-myb avian myeloblastosis viral oncogene homolog, GCLM  -  glutamate-cysteine ligase, modifier subunit, POLR1C  -  polymerase (rna) i polypeptide c, 30kda, ZNF331  -  zinc finger protein 331, CDC45  -  cell division cycle 45, PSMC3IP  -  psmc3 interacting protein, CDC7  -  cell division cycle 7, POLA2  -  polymerase (dna directed), alpha 2, accessory subunit, SERTAD1  -  serta domain containing 1, ZNF696  -  zinc finger protein 696, POP7  -  processing of precursor 7, ribonuclease p/mrp subunit (s. cerevisiae), UCHL5  -  ubiquitin carboxyl-terminal hydrolase l5, ZNF823  -  zinc finger protein 823, RASL11B  -  ras-like, family 11, member b, MRM1  -  mitochondrial rrna methyltransferase 1 homolog (s. cerevisiae), CD3EAP  -  cd3e molecule, epsilon associated protein, POLE2  -  polymerase (dna directed), epsilon 2, accessory subunit, POLD1  -  polymerase (dna directed), delta 1, catalytic subunit, POLA1  -  polymerase (dna directed), alpha 1, catalytic subunit, MARS2  -  methionyl-trna synthetase 2, mitochondrial, ZNF738  -  zinc finger protein 738, HSPA6  -  heat shock 70kda protein 6 (hsp70b'), SLC19A1  -  solute carrier family 19 (folate transporter), member 1, BATF3  -  basic leucine zipper transcription factor, atf-like 3, MED26  -  mediator complex subunit 26, PPRC1  -  peroxisome proliferator-activated receptor gamma, coactivator-related 1, CHST2  -  carbohydrate (n-acetylglucosamine-6-o) sulfotransferase 2, EMG1  -  emg1 n1-specific pseudouridine methyltransferase, PRIM1  -  primase, dna, polypeptide 1 (49kda), USP1  -  ubiquitin specific peptidase 1, HIVEP3  -  human immunodeficiency virus type i enhancer binding protein 3, GEMIN6  -  gem (nuclear organelle) associated protein 6, UNG  -  uracil-dna glycosylase, CTPS1  -  ctp synthase 1, UCK2  -  uridine-cytidine kinase 2, FANCB  -  fanconi anemia, complementation group b, UMPS  -  uridine monophosphate synthetase, RPA2  -  replication protein a2, 32kda, AK2  -  adenylate kinase 2, VDR  -  vitamin d (1,25- dihydroxyvitamin d3) receptor, ZNF850  -  zinc finger protein 850, SPOCD1  -  spoc domain containing 1, METTL2B  -  methyltransferase like 2b, HIVEP2  -  human immunodeficiency virus type i enhancer binding protein 2, ZNF573  -  zinc finger protein 573, KPNB1  -  karyopherin (importin) beta 1, CHAF1A  -  chromatin assembly factor 1, subunit a (p150), NIF3L1  -  nif3 ngg1 interacting factor 3-like 1 (s. cerevisiae), NOL6  -  nucleolar protein 6 (rna-associated), FARSB  -  phenylalanyl-trna synthetase, beta subunit, PTRF  -  polymerase i and transcript release factor, NR2C2AP  -  nuclear receptor 2c2-associated protein, ABCC3  -  atp-binding cassette, sub-family c (cftr/mrp), member 3, HHEX  -  hematopoietically expressed homeobox, MSH2  -  muts homolog 2, colon cancer, nonpolyposis type 1 (e. coli), FOSL1  -  fos-like antigen 1, PALB2  -  partner and localizer of brca2, MYCBP  -  myc binding protein, SUV39H2  -  suppressor of variegation 3-9 homolog 2 (drosophila), JUN  -  jun proto-oncogene, NPM3  -  nucleophosmin/nucleoplasmin 3, CCNE1  -  cyclin e1, ASTE1  -  asteroid homolog 1 (drosophila), EED  -  embryonic ectoderm development, E2F8  -  e2f transcription factor 8, GFPT2  -  glutamine-fructose-6-phosphate transaminase 2, ETS2  -  v-ets avian erythroblastosis virus e26 oncogene homolog 2, ZNF780A  -  zinc finger protein 780a, PHF5A  -  phd finger protein 5a, ASF1B  -  anti-silencing function 1b histone chaperone, TRIP13  -  thyroid hormone receptor interactor 13, UBE2T  -  ubiquitin-conjugating enzyme e2t (putative), LPCAT2  -  lysophosphatidylcholine acyltransferase 2, HNRNPF  -  heterogeneous nuclear ribonucleoprotein f, GBP3  -  guanylate binding protein 3, GNPNAT1  -  glucosamine-phosphate n-acetyltransferase 1, RSC1A1  -  regulatory solute carrier protein, family 1, member 1, ZNF584  -  zinc finger protein 584, MRE11A  -  mre11 meiotic recombination 11 homolog a (s. cerevisiae), DCLRE1B  -  dna cross-link repair 1b, NABP1  -  nucleic acid binding protein 1, ATAD2  -  atpase family, aaa domain containing 2, RRM2  -  ribonucleotide reductase m2, SRM  -  spermidine synthase, CDC6  -  cell division cycle 6, CDC25A  -  cell division cycle 25a, ZNF280B  -  zinc finger protein 280b, CDK1  -  cyclin-dependent kinase 1, ZNF30  -  zinc finger protein 30, ZNF200  -  zinc finger protein 200, RFWD3  -  ring finger and wd repeat domain 3, GINS3  -  gins complex subunit 3 (psf3 homolog), TCF19  -  transcription factor 19, ZNF436  -  zinc finger protein 436, SDC4  -  syndecan 4, ZNF485  -  zinc finger protein 485, TSEN2  -  tsen2 trna splicing endonuclease subunit, GTF2H3  -  general transcription factor iih, polypeptide 3, 34kda, MKI67  -  antigen identified by monoclonal antibody ki-67, GEMIN5  -  gem (nuclear organelle) associated protein 5, DCK  -  deoxycytidine kinase, UTP20  -  utp20, small subunit (ssu) processome component, homolog (yeast), ARSI  -  arylsulfatase family, member i, CDCA5  -  cell division cycle associated 5, BRIP1  -  brca1 interacting protein c-terminal helicase 1, ZNF616  -  zinc finger protein 616, POLG2  -  polymerase (dna directed), gamma 2, accessory subunit, NCAPD3  -  non-smc condensin ii complex, subunit d3, KHDRBS3  -  kh domain containing, rna binding, signal transduction associated 3, MND1  -  meiotic nuclear divisions 1 homolog (s. cerevisiae), GTF3A  -  general transcription factor iiia, PA2G4  -  proliferation-associated 2g4, 38kda, MTERFD1  -  mterf domain containing 1, SDC2  -  syndecan 2, TEAD4  -  tea domain family member 4, NOLC1  -  nucleolar and coiled-body phosphoprotein 1, LSM11  -  lsm11, u7 small nuclear rna associated, SERPINE1  -  serpin peptidase inhibitor, clade e (nexin, plasminogen activator inhibitor type 1), member 1, RAD51AP1  -  rad51 associated protein 1, POLR3K  -  polymerase (rna) iii (dna directed) polypeptide k, 12.3 kda, PPARGC1B  -  peroxisome proliferator-activated receptor gamma, coactivator 1 beta, GLRX2  -  glutaredoxin 2, RNASEH2A  -  ribonuclease h2, subunit a, NT5E  -  5'-nucleotidase, ecto (cd73), CTU2  -  cytosolic thiouridylase subunit 2 homolog (s. pombe), SGMS2  -  sphingomyelin synthase 2, MYBBP1A  -  myb binding protein (p160) 1a, HAS3  -  hyaluronan synthase 3, WDHD1  -  wd repeat and hmg-box dna binding protein 1, FEN1  -  flap structure-specific endonuclease 1, POLR1E  -  polymerase (rna) i polypeptide e, 53kda, PTHLH  -  parathyroid hormone-like hormone, CEBPB  -  ccaat/enhancer binding protein (c/ebp), beta, UTP15  -  utp15, u3 small nucleolar ribonucleoprotein, homolog (s. cerevisiae), CDKN2A  -  cyclin-dependent kinase inhibitor 2a, GINS1  -  gins complex subunit 1 (psf1 homolog), CDKN2B  -  cyclin-dependent kinase inhibitor 2b (p15, inhibits cdk4), HELLS  -  helicase, lymphoid-specific, IRF1  -  interferon regulatory factor 1, PTPN14  -  protein tyrosine phosphatase, non-receptor type 14, DIMT1  -  dim1 dimethyladenosine transferase 1 homolog (s. cerevisiae), PARS2  -  prolyl-trna synthetase 2, mitochondrial (putative), ZNF700  -  zinc finger protein 700, PDE3B  -  phosphodiesterase 3b, cgmp-inhibited, EXO1  -  exonuclease 1, ATRIP  -  atr interacting protein, RAD1  -  rad1 homolog (s. pombe), RRP9  -  ribosomal rna processing 9, small subunit (ssu) processome component, homolog (yeast), CCNE2  -  cyclin e2, TK1  -  thymidine kinase 1, soluble, PRPF4  -  prp4 pre-mrna processing factor 4 homolog (yeast), DTL  -  denticleless e3 ubiquitin protein ligase homolog (drosophila), SLC7A2  -  solute carrier family 7 (cationic amino acid transporter, y+ system), member 2, NCAPH  -  non-smc condensin i complex, subunit h, PNP  -  purine nucleoside phosphorylase, NCAPG  -  non-smc condensin i complex, subunit g, DNAJA3  -  dnaj (hsp40) homolog, subfamily a, member 3, SFMBT1  -  scm-like with four mbt domains 1, TONSL  -  tonsoku-like, dna repair protein, SOX8  -  sry (sex determining region y)-box 8, MCM4  -  minichromosome maintenance complex component 4, RAD51  -  rad51 recombinase, MCM3  -  minichromosome maintenance complex component 3, MCM5  -  minichromosome maintenance complex component 5, ATP5G1  -  atp synthase, h+ transporting, mitochondrial fo complex, subunit c1 (subunit 9), MCM2  -  minichromosome maintenance complex component 2, RAC3  -  ras-related c3 botulinum toxin substrate 3 (rho family, small gtp binding protein rac3), MTHFD2  -  methylenetetrahydrofolate dehydrogenase (nadp+ dependent) 2, methenyltetrahydrofolate cyclohydrolase, TSHZ3  -  teashirt zinc finger homeobox 3, PITX1  -  paired-like homeodomain 1, SLC7A6  -  solute carrier family 7 (amino acid transporter light chain, y+l system), member 6, RAD54L  -  rad54-like (s. cerevisiae), RAD51D  -  rad51 paralog d, NEIL2  -  nei endonuclease viii-like 2 (e. coli), C10orf2  -  chromosome 10 open reading frame 2, NEIL3  -  nei endonuclease viii-like 3 (e. coli), GINS2  -  gins complex subunit 2 (psf2 homolog), ZNF182  -  zinc finger protein 182, RBL1  -  retinoblastoma-like 1 (p107), TAF1A  -  tata box binding protein (tbp)-associated factor, rna polymerase i, a, 48kda, RBBP8  -  retinoblastoma binding protein 8, SEC14L2  -  sec14-like 2 (s. cerevisiae), FIGNL1  -  fidgetin-like 1, DNMT1  -  dna (cytosine-5-)-methyltransferase 1, FOSL2  -  fos-like antigen 2, POLQ  -  polymerase (dna directed), theta, DNA2  -  dna replication helicase/nuclease 2, DDX55  -  dead (asp-glu-ala-asp) box polypeptide 55, KLF10  -  kruppel-like factor 10, RPUSD2  -  rna pseudouridylate synthase domain containing 2, SMAD7  -  smad family member 7, FANCM  -  fanconi anemia, complementation group m]"
GO:0000738	"DNA catabolic process, exonucleolytic"	9.70E-05	1.32E-02	7.57	16378	22	590	6	"[RAD1  -  rad1 homolog (s. pombe), RBBP8  -  retinoblastoma binding protein 8, DNA2  -  dna replication helicase/nuclease 2, FEN1  -  flap structure-specific endonuclease 1, BLM  -  bloom syndrome, recq helicase-like, EXO1  -  exonuclease 1]"
GO:0048513	organ development	1.01E-04	1.36E-02	1.64	16378	1014	590	60	"[NNMT  -  nicotinamide n-methyltransferase, CDK1  -  cyclin-dependent kinase 1, ITGA8  -  integrin, alpha 8, TK1  -  thymidine kinase 1, soluble, BRCA2  -  breast cancer 2, early onset, PITPNM1  -  phosphatidylinositol transfer protein, membrane-associated 1, TEX15  -  testis expressed 15, KDR  -  kinase insert domain receptor (a type iii receptor tyrosine kinase), SH2B3  -  sh2b adaptor protein 3, MKI67  -  antigen identified by monoclonal antibody ki-67, OXTR  -  oxytocin receptor, C11orf82  -  chromosome 11 open reading frame 82, AK2  -  adenylate kinase 2, VEGFA  -  vascular endothelial growth factor a, FKBP4  -  fk506 binding protein 4, 59kda, GJB2  -  gap junction protein, beta 2, 26kda, CCL2  -  chemokine (c-c motif) ligand 2, SOX8  -  sry (sex determining region y)-box 8, BID  -  bh3 interacting domain death agonist, TEAD4  -  tea domain family member 4, JPH1  -  junctophilin 1, PHLDA2  -  pleckstrin homology-like domain, family a, member 2, HBEGF  -  heparin-binding egf-like growth factor, FHL3  -  four and a half lim domains 3, HHEX  -  hematopoietically expressed homeobox, VAMP5  -  vesicle-associated membrane protein 5, CDK5R1  -  cyclin-dependent kinase 5, regulatory subunit 1 (p35), BMP6  -  bone morphogenetic protein 6, ITGA4  -  integrin, alpha 4 (antigen cd49d, alpha 4 subunit of vla-4 receptor), SHB  -  src homology 2 domain containing adaptor protein b, TSHZ3  -  teashirt zinc finger homeobox 3, DDIT4  -  dna-damage-inducible transcript 4, MSH2  -  muts homolog 2, colon cancer, nonpolyposis type 1 (e. coli), ITGA7  -  integrin, alpha 7, TAGLN  -  transgelin, PITX1  -  paired-like homeodomain 1, CCNF  -  cyclin f, JUN  -  jun proto-oncogene, MICAL2  -  microtubule associated monooxygenase, calponin and lim domain containing 2, CRYAB  -  crystallin, alpha b, ITGA3  -  integrin, alpha 3 (antigen cd49c, alpha 3 subunit of vla-3 receptor), RTKN2  -  rhotekin 2, E2F8  -  e2f transcription factor 8, FGF1  -  fibroblast growth factor 1 (acidic), DHCR7  -  7-dehydrocholesterol reductase, AXL  -  axl receptor tyrosine kinase, CA2  -  carbonic anhydrase ii, MYB  -  v-myb avian myeloblastosis viral oncogene homolog, FLVCR1  -  feline leukemia virus subgroup c cellular receptor 1, BAG3  -  bcl2-associated athanogene 3, STIL  -  scl/tal1 interrupting locus, CEBPB  -  ccaat/enhancer binding protein (c/ebp), beta, BASP1  -  brain abundant, membrane attached signal protein 1, COL6A3  -  collagen, type vi, alpha 3, MET  -  met proto-oncogene, FADD  -  fas (tnfrsf6)-associated via death domain, GNPNAT1  -  glucosamine-phosphate n-acetyltransferase 1, MELK  -  maternal embryonic leucine zipper kinase, CDKN2B  -  cyclin-dependent kinase inhibitor 2b (p15, inhibits cdk4), CCNA2  -  cyclin a2]"
GO:0031055	chromatin remodeling at centromere	1.27E-04	1.70E-02	7.24	16378	23	590	6	"[HELLS  -  helicase, lymphoid-specific, CENPQ  -  centromere protein q, CENPN  -  centromere protein n, CENPI  -  centromere protein i, CENPK  -  centromere protein k, HJURP  -  holliday junction recognition protein]"
GO:0090305	nucleic acid phosphodiester bond hydrolysis	1.32E-04	1.74E-02	2.61	16378	202	590	19	"[RAD1  -  rad1 homolog (s. pombe), RBBP8  -  retinoblastoma binding protein 8, POP7  -  processing of precursor 7, ribonuclease p/mrp subunit (s. cerevisiae), RNASEH2A  -  ribonuclease h2, subunit a, BLM  -  bloom syndrome, recq helicase-like, ASTE1  -  asteroid homolog 1 (drosophila), KPNB1  -  karyopherin (importin) beta 1, NEIL2  -  nei endonuclease viii-like 2 (e. coli), TSEN2  -  tsen2 trna splicing endonuclease subunit, POLD1  -  polymerase (dna directed), delta 1, catalytic subunit, NEIL3  -  nei endonuclease viii-like 3 (e. coli), POLA1  -  polymerase (dna directed), alpha 1, catalytic subunit, MRE11A  -  mre11 meiotic recombination 11 homolog a (s. cerevisiae), DNA2  -  dna replication helicase/nuclease 2, FEN1  -  flap structure-specific endonuclease 1, DCLRE1B  -  dna cross-link repair 1b, FANCM  -  fanconi anemia, complementation group m, UTP20  -  utp20, small subunit (ssu) processome component, homolog (yeast), EXO1  -  exonuclease 1]"
GO:0044774	mitotic DNA integrity checkpoint	1.43E-04	1.87E-02	5.89	16378	33	590	7	"[MSH2  -  muts homolog 2, colon cancer, nonpolyposis type 1 (e. coli), CCNA2  -  cyclin a2, CDK1  -  cyclin-dependent kinase 1, MRE11A  -  mre11 meiotic recombination 11 homolog a (s. cerevisiae), RFWD3  -  ring finger and wd repeat domain 3, C10orf90  -  chromosome 10 open reading frame 90, RPA2  -  replication protein a2, 32kda]"
GO:0090329	regulation of DNA-dependent DNA replication	1.43E-04	1.85E-02	5.89	16378	33	590	7	"[MRE11A  -  mre11 meiotic recombination 11 homolog a (s. cerevisiae), BRCA2  -  breast cancer 2, early onset, BLM  -  bloom syndrome, recq helicase-like, CDT1  -  chromatin licensing and dna replication factor 1, CDC7  -  cell division cycle 7, BMP6  -  bone morphogenetic protein 6, E2F8  -  e2f transcription factor 8]"
GO:0071479	cellular response to ionizing radiation	1.52E-04	1.93E-02	5.05	16378	44	590	8	"[RAD51  -  rad51 recombinase, C11orf82  -  chromosome 11 open reading frame 82, RAD1  -  rad1 homolog (s. pombe), FIGNL1  -  fidgetin-like 1, RAD51AP1  -  rad51 associated protein 1, BLM  -  bloom syndrome, recq helicase-like, CRYAB  -  crystallin, alpha b, TMEM109  -  transmembrane protein 109]"
GO:0044699	single-organism process	1.52E-04	1.94E-02	1.11	16378	10137	590	407	"[DSN1  -  dsn1, mis12 kinetochore complex component, SERPINA3  -  serpin peptidase inhibitor, clade a (alpha-1 antiproteinase, antitrypsin), member 3, TNFRSF12A  -  tumor necrosis factor receptor superfamily, member 12a, PITPNM1  -  phosphatidylinositol transfer protein, membrane-associated 1, LIF  -  leukemia inhibitory factor, SLC31A2  -  solute carrier family 31 (copper transporter), member 2, SPP1  -  secreted phosphoprotein 1, GCNT1  -  glucosaminyl (n-acetyl) transferase 1, core 2, CHAF1B  -  chromatin assembly factor 1, subunit b (p60), RAB3IP  -  rab3a interacting protein, CXCL14  -  chemokine (c-x-c motif) ligand 14, STEAP2  -  steap family member 2, metalloreductase, GJB2  -  gap junction protein, beta 2, 26kda, LPL  -  lipoprotein lipase, PLSCR1  -  phospholipid scramblase 1, MASTL  -  microtubule associated serine/threonine kinase-like, MCM8  -  minichromosome maintenance complex component 8, PLAUR  -  plasminogen activator, urokinase receptor, SLC7A5  -  solute carrier family 7 (amino acid transporter light chain, l system), member 5, ST8SIA2  -  st8 alpha-n-acetyl-neuraminide alpha-2,8-sialyltransferase 2, GLRB  -  glycine receptor, beta, LPCAT1  -  lysophosphatidylcholine acyltransferase 1, EEF1E1  -  eukaryotic translation elongation factor 1 epsilon 1, MCM10  -  minichromosome maintenance complex component 10, GCLM  -  glutamate-cysteine ligase, modifier subunit, BAG3  -  bcl2-associated athanogene 3, CDC45  -  cell division cycle 45, CDC7  -  cell division cycle 7, POLA2  -  polymerase (dna directed), alpha 2, accessory subunit, COL6A3  -  collagen, type vi, alpha 3, AKAP6  -  a kinase (prka) anchor protein 6, UCHL5  -  ubiquitin carboxyl-terminal hydrolase l5, POLE2  -  polymerase (dna directed), epsilon 2, accessory subunit, POLD1  -  polymerase (dna directed), delta 1, catalytic subunit, KIF23  -  kinesin family member 23, PTCHD1  -  patched domain containing 1, ADORA1  -  adenosine a1 receptor, POLA1  -  polymerase (dna directed), alpha 1, catalytic subunit, FAM101B  -  family with sequence similarity 101, member b, COL11A1  -  collagen, type xi, alpha 1, SYNDIG1  -  synapse differentiation inducing 1, SLC20A1  -  solute carrier family 20 (phosphate transporter), member 1, SLC19A1  -  solute carrier family 19 (folate transporter), member 1, LAMB3  -  laminin, beta 3, BATF3  -  basic leucine zipper transcription factor, atf-like 3, GALNT18  -  udp-n-acetyl-alpha-d-galactosamine:polypeptide n-acetylgalactosaminyltransferase 18, KIFC3  -  kinesin family member c3, CHST2  -  carbohydrate (n-acetylglucosamine-6-o) sulfotransferase 2, PRIM1  -  primase, dna, polypeptide 1 (49kda), KDR  -  kinase insert domain receptor (a type iii receptor tyrosine kinase), HIVEP3  -  human immunodeficiency virus type i enhancer binding protein 3, CENPI  -  centromere protein i, ZWINT  -  zw10 interacting kinetochore protein, CTPS1  -  ctp synthase 1, AK2  -  adenylate kinase 2, UBE2C  -  ubiquitin-conjugating enzyme e2c, SPATA5  -  spermatogenesis associated 5, KPNB1  -  karyopherin (importin) beta 1, PPP2R2B  -  protein phosphatase 2, regulatory subunit b, beta, BORA  -  bora, aurora kinase a activator, SLC39A7  -  solute carrier family 39 (zinc transporter), member 7, ALCAM  -  activated leukocyte cell adhesion molecule, SLC25A19  -  solute carrier family 25 (mitochondrial thiamine pyrophosphate carrier), member 19, AURKA  -  aurora kinase a, FOSL1  -  fos-like antigen 1, PALB2  -  partner and localizer of brca2, SUV39H2  -  suppressor of variegation 3-9 homolog 2 (drosophila), JUN  -  jun proto-oncogene, TUBGCP5  -  tubulin, gamma complex associated protein 5, CRYAB  -  crystallin, alpha b, E2F8  -  e2f transcription factor 8, SSR3  -  signal sequence receptor, gamma (translocon-associated protein gamma), ITK  -  il2-inducible t-cell kinase, ASF1B  -  anti-silencing function 1b histone chaperone, CEP72  -  centrosomal protein 72kda, TRIP13  -  thyroid hormone receptor interactor 13, NANP  -  n-acetylneuraminic acid phosphatase, GBP3  -  guanylate binding protein 3, KCNF1  -  potassium voltage-gated channel, subfamily f, member 1, GLIPR1  -  gli pathogenesis-related 1, MFSD2A  -  major facilitator superfamily domain containing 2a, ADAM12  -  adam metallopeptidase domain 12, SLC27A2  -  solute carrier family 27 (fatty acid transporter), member 2, HPS6  -  hermansky-pudlak syndrome 6, KIF2C  -  kinesin family member 2c, CSRP2  -  cysteine and glycine-rich protein 2, SRM  -  spermidine synthase, C9orf69  -  chromosome 9 open reading frame 69, PAPPA  -  pregnancy-associated plasma protein a, pappalysin 1, MST4  -  serine/threonine protein kinase mst4, RFWD3  -  ring finger and wd repeat domain 3, GSG2  -  germ cell associated 2 (haspin), CEP55  -  centrosomal protein 55kda, SDC4  -  syndecan 4, CENPQ  -  centromere protein q, GTF2H3  -  general transcription factor iih, polypeptide 3, 34kda, MKI67  -  antigen identified by monoclonal antibody ki-67, PPP1R3B  -  protein phosphatase 1, regulatory subunit 3b, DCK  -  deoxycytidine kinase, P2RX5  -  purinergic receptor p2x, ligand-gated ion channel, 5, AQP4  -  aquaporin 4, BRIP1  -  brca1 interacting protein c-terminal helicase 1, P2RX7  -  purinergic receptor p2x, ligand-gated ion channel, 7, SPC25  -  spc25, ndc80 kinetochore complex component, POLG2  -  polymerase (dna directed), gamma 2, accessory subunit, PA2G4  -  proliferation-associated 2g4, 38kda, CCL2  -  chemokine (c-c motif) ligand 2, MMP10  -  matrix metallopeptidase 10 (stromelysin 2), SDC2  -  syndecan 2, GALNT16  -  udp-n-acetyl-alpha-d-galactosamine:polypeptide n-acetylgalactosaminyltransferase 16, APOE  -  apolipoprotein e, NOLC1  -  nucleolar and coiled-body phosphoprotein 1, SERPINE1  -  serpin peptidase inhibitor, clade e (nexin, plasminogen activator inhibitor type 1), member 1, TBRG4  -  transforming growth factor beta regulator 4, MSRB3  -  methionine sulfoxide reductase b3, LEPREL1  -  leprecan-like 1, MCOLN2  -  mucolipin 2, RASSF1  -  ras association (ralgds/af-6) domain family member 1, ENOX1  -  ecto-nox disulfide-thiol exchanger 1, PLEKHA7  -  pleckstrin homology domain containing, family a member 7, AURKB  -  aurora kinase b, SGMS2  -  sphingomyelin synthase 2, HAS3  -  hyaluronan synthase 3, ZW10  -  zw10 kinetochore protein, WDHD1  -  wd repeat and hmg-box dna binding protein 1, COL22A1  -  collagen, type xxii, alpha 1, EVA1A  -  eva-1 homolog a (c. elegans), MET  -  met proto-oncogene, MFAP2  -  microfibrillar-associated protein 2, OSMR  -  oncostatin m receptor, HELLS  -  helicase, lymphoid-specific, CDCA8  -  cell division cycle associated 8, PDE3B  -  phosphodiesterase 3b, cgmp-inhibited, PARS2  -  prolyl-trna synthetase 2, mitochondrial (putative), ATRIP  -  atr interacting protein, EXO1  -  exonuclease 1, CCNE2  -  cyclin e2, TMEM138  -  transmembrane protein 138, HAUS3  -  haus augmin-like complex, subunit 3, SLC7A2  -  solute carrier family 7 (cationic amino acid transporter, y+ system), member 2, DTL  -  denticleless e3 ubiquitin protein ligase homolog (drosophila), SLC7A1  -  solute carrier family 7 (cationic amino acid transporter, y+ system), member 1, DOHH  -  deoxyhypusine hydroxylase/monooxygenase, MNS1  -  meiosis-specific nuclear structural 1, CDCA3  -  cell division cycle associated 3, PEX12  -  peroxisomal biogenesis factor 12, DNAJA3  -  dnaj (hsp40) homolog, subfamily a, member 3, PKMYT1  -  protein kinase, membrane associated tyrosine/threonine 1, SFMBT1  -  scm-like with four mbt domains 1, SLC1A2  -  solute carrier family 1 (glial high affinity glutamate transporter), member 2, MCM4  -  minichromosome maintenance complex component 4, DSPP  -  dentin sialophosphoprotein, MCM3  -  minichromosome maintenance complex component 3, LDB2  -  lim domain binding 2, MCM5  -  minichromosome maintenance complex component 5, ATP5G1  -  atp synthase, h+ transporting, mitochondrial fo complex, subunit c1 (subunit 9), MCM2  -  minichromosome maintenance complex component 2, HBEGF  -  heparin-binding egf-like growth factor, HJURP  -  holliday junction recognition protein, PRC1  -  protein regulator of cytokinesis 1, SHB  -  src homology 2 domain containing adaptor protein b, TSHZ3  -  teashirt zinc finger homeobox 3, SFXN4  -  sideroflexin 4, PITX1  -  paired-like homeodomain 1, SLC7A6  -  solute carrier family 7 (amino acid transporter light chain, y+l system), member 6, SHROOM3  -  shroom family member 3, NEIL2  -  nei endonuclease viii-like 2 (e. coli), PLAU  -  plasminogen activator, urokinase, DHCR7  -  7-dehydrocholesterol reductase, SIAH2  -  siah e3 ubiquitin protein ligase 2, AXL  -  axl receptor tyrosine kinase, NEIL3  -  nei endonuclease viii-like 3 (e. coli), LTBP3  -  latent transforming growth factor beta binding protein 3, STIL  -  scl/tal1 interrupting locus, LTBP2  -  latent transforming growth factor beta binding protein 2, LTBP1  -  latent transforming growth factor beta binding protein 1, STEAP3  -  steap family member 3, metalloreductase, C10orf90  -  chromosome 10 open reading frame 90, GRIA1  -  glutamate receptor, ionotropic, ampa 1, GINS2  -  gins complex subunit 2 (psf2 homolog), MAD2L1  -  mad2 mitotic arrest deficient-like 1 (yeast), SOCS3  -  suppressor of cytokine signaling 3, DNMT1  -  dna (cytosine-5-)-methyltransferase 1, GRIN2D  -  glutamate receptor, ionotropic, n-methyl d-aspartate 2d, KIF18B  -  kinesin family member 18b, DNA2  -  dna replication helicase/nuclease 2, DDX55  -  dead (asp-glu-ala-asp) box polypeptide 55, SMAD7  -  smad family member 7, FANCM  -  fanconi anemia, complementation group m, EMP2  -  epithelial membrane protein 2, FAM83D  -  family with sequence similarity 83, member d, RFC4  -  replication factor c (activator 1) 4, 37kda, RFC5  -  replication factor c (activator 1) 5, 36.5kda, RFC3  -  replication factor c (activator 1) 3, 38kda, STRA13  -  stimulated by retinoic acid 13, BRCA2  -  breast cancer 2, early onset, CDT1  -  chromatin licensing and dna replication factor 1, BRCA1  -  breast cancer 1, early onset, SPDL1  -  spindle apparatus coiled-coil protein 1, UHRF1  -  ubiquitin-like with phd and ring finger domains 1, DIAPH3  -  diaphanous-related formin 3, PRMT1  -  protein arginine methyltransferase 1, TRPC3  -  transient receptor potential cation channel, subfamily c, member 3, HRH1  -  histamine receptor h1, NCAPG2  -  non-smc condensin ii complex, subunit g2, NXT1  -  ntf2-like export factor 1, EPHA2  -  eph receptor a2, TUB  -  tubby bipartite transcription factor, BDNF  -  brain-derived neurotrophic factor, STEAP1  -  six transmembrane epithelial antigen of the prostate 1, BLM  -  bloom syndrome, recq helicase-like, TRPM8  -  transient receptor potential cation channel, subfamily m, member 8, TTK  -  ttk protein kinase, BID  -  bh3 interacting domain death agonist, ELAVL3  -  elav (embryonic lethal, abnormal vision, drosophila)-like 3 (hu antigen c), PHLDA2  -  pleckstrin homology-like domain, family a, member 2, JPH1  -  junctophilin 1, DCTPP1  -  dctp pyrophosphatase 1, DSCC1  -  dna replication and sister chromatid cohesion 1, FASTKD3  -  fast kinase domains 3, RGS16  -  regulator of g-protein signaling 16, BMP6  -  bone morphogenetic protein 6, CDK5R1  -  cyclin-dependent kinase 5, regulatory subunit 1 (p35), ERCC6L  -  excision repair cross-complementing rodent repair deficiency, complementation group 6-like, TPM2  -  tropomyosin 2 (beta), SLC5A6  -  solute carrier family 5 (sodium/multivitamin and iodide cotransporter), member 6, HILPDA  -  hypoxia inducible lipid droplet-associated, KIF15  -  kinesin family member 15, MYH9  -  myosin, heavy chain 9, non-muscle, QTRT1  -  queuine trna-ribosyltransferase 1, MYBL2  -  v-myb avian myeloblastosis viral oncogene homolog-like 2, SNX10  -  sorting nexin 10, PITPNM3  -  pitpnm family member 3, MYB  -  v-myb avian myeloblastosis viral oncogene homolog, CA2  -  carbonic anhydrase ii, FAM20C  -  family with sequence similarity 20, member c, EIF2B3  -  eukaryotic translation initiation factor 2b, subunit 3 gamma, 58kda, BUB1B  -  bub1 mitotic checkpoint serine/threonine kinase b, PPIF  -  peptidylprolyl isomerase f, OLFML3  -  olfactomedin-like 3, RASL11B  -  ras-like, family 11, member b, RAMP1  -  receptor (g protein-coupled) activity modifying protein 1, TRAF2  -  tnf receptor-associated factor 2, AUNIP  -  aurora kinase a and ninein interacting protein, MARS2  -  methionyl-trna synthetase 2, mitochondrial, HSPA6  -  heat shock 70kda protein 6 (hsp70b'), VAV3  -  vav 3 guanine nucleotide exchange factor, ZWILCH  -  zwilch kinetochore protein, WNK4  -  wnk lysine deficient protein kinase 4, USP1  -  ubiquitin specific peptidase 1, SH2B3  -  sh2b adaptor protein 3, HLA-DRA  -  major histocompatibility complex, class ii, dr alpha, COL14A1  -  collagen, type xiv, alpha 1, UNG  -  uracil-dna glycosylase, UCK2  -  uridine-cytidine kinase 2, FANCB  -  fanconi anemia, complementation group b, UMPS  -  uridine monophosphate synthetase, RPA2  -  replication protein a2, 32kda, VDR  -  vitamin d (1,25- dihydroxyvitamin d3) receptor, REEP1  -  receptor accessory protein 1, VEGFA  -  vascular endothelial growth factor a, HK2  -  hexokinase 2, CHAF1A  -  chromatin assembly factor 1, subunit a (p150), RAPH1  -  ras association (ralgds/af-6) and pleckstrin homology domains 1, FARSB  -  phenylalanyl-trna synthetase, beta subunit, CNIH3  -  cornichon homolog 3 (drosophila), ABCC3  -  atp-binding cassette, sub-family c (cftr/mrp), member 3, HHEX  -  hematopoietically expressed homeobox, MSH2  -  muts homolog 2, colon cancer, nonpolyposis type 1 (e. coli), MCOLN1  -  mucolipin 1, MYCBP  -  myc binding protein, CCNF  -  cyclin f, CCNE1  -  cyclin e1, EED  -  embryonic ectoderm development, ASTE1  -  asteroid homolog 1 (drosophila), CCND3  -  cyclin d3, NTMT1  -  n-terminal xaa-pro-lys n-methyltransferase 1, RGCC  -  regulator of cell cycle, GFPT2  -  glutamine-fructose-6-phosphate transaminase 2, FLVCR1  -  feline leukemia virus subgroup c cellular receptor 1, FBXO5  -  f-box protein 5, ETS2  -  v-ets avian erythroblastosis virus e26 oncogene homolog 2, TIMM21  -  translocase of inner mitochondrial membrane 21 homolog (yeast), BASP1  -  brain abundant, membrane attached signal protein 1, UBE2T  -  ubiquitin-conjugating enzyme e2t (putative), LPCAT2  -  lysophosphatidylcholine acyltransferase 2, FADD  -  fas (tnfrsf6)-associated via death domain, NDC80  -  ndc80 kinetochore complex component, GNPNAT1  -  glucosamine-phosphate n-acetyltransferase 1, MYOF  -  myoferlin, CCNA2  -  cyclin a2, MRPL18  -  mitochondrial ribosomal protein l18, RSC1A1  -  regulatory solute carrier protein, family 1, member 1, MRE11A  -  mre11 meiotic recombination 11 homolog a (s. cerevisiae), DCLRE1B  -  dna cross-link repair 1b, NABP1  -  nucleic acid binding protein 1, ATAD2  -  atpase family, aaa domain containing 2, RRM2  -  ribonucleotide reductase m2, CDC6  -  cell division cycle 6, GFOD1  -  glucose-fructose oxidoreductase domain containing 1, CDC25A  -  cell division cycle 25a, IL18  -  interleukin 18 (interferon-gamma-inducing factor), CDK1  -  cyclin-dependent kinase 1, ITGA8  -  integrin, alpha 8, SGOL1  -  shugoshin-like 1 (s. pombe), TCF19  -  transcription factor 19, CCDC80  -  coiled-coil domain containing 80, FLNC  -  filamin c, gamma, CD151  -  cd151 molecule (raph blood group), TNS3  -  tensin 3, OXTR  -  oxytocin receptor, ARSI  -  arylsulfatase family, member i, CDCA5  -  cell division cycle associated 5, C11orf82  -  chromosome 11 open reading frame 82, MTFR2  -  mitochondrial fission regulator 2, NCAPD3  -  non-smc condensin ii complex, subunit d3, FKBP4  -  fk506 binding protein 4, 59kda, KHDRBS3  -  kh domain containing, rna binding, signal transduction associated 3, SGOL2  -  shugoshin-like 2 (s. pombe), IL11  -  interleukin 11, CENPN  -  centromere protein n, SKA1  -  spindle and kinetochore associated complex subunit 1, TEAD4  -  tea domain family member 4, LSM11  -  lsm11, u7 small nuclear rna associated, RAD51AP1  -  rad51 associated protein 1, FHL3  -  four and a half lim domains 3, IL6R  -  interleukin 6 receptor, PPARGC1B  -  peroxisome proliferator-activated receptor gamma, coactivator 1 beta, GLRX2  -  glutaredoxin 2, ITGA4  -  integrin, alpha 4 (antigen cd49d, alpha 4 subunit of vla-4 receptor), FGG  -  fibrinogen gamma chain, ITGA7  -  integrin, alpha 7, TAGLN  -  transgelin, RNASEH2A  -  ribonuclease h2, subunit a, NT5E  -  5'-nucleotidase, ecto (cd73), SYNM  -  synemin, intermediate filament protein, ITGA3  -  integrin, alpha 3 (antigen cd49c, alpha 3 subunit of vla-3 receptor), RTKN2  -  rhotekin 2, PHF15  -  phd finger protein 15, FGF1  -  fibroblast growth factor 1 (acidic), MYBBP1A  -  myb binding protein (p160) 1a, GMNN  -  geminin, dna replication inhibitor, INF2  -  inverted formin, fh2 and wh2 domain containing, FEN1  -  flap structure-specific endonuclease 1, PTHLH  -  parathyroid hormone-like hormone, CEBPB  -  ccaat/enhancer binding protein (c/ebp), beta, DNAJC6  -  dnaj (hsp40) homolog, subfamily c, member 6, CDKN2A  -  cyclin-dependent kinase inhibitor 2a, GINS1  -  gins complex subunit 1 (psf1 homolog), WBSCR17  -  williams-beuren syndrome chromosome region 17, MELK  -  maternal embryonic leucine zipper kinase, CDKN2B  -  cyclin-dependent kinase inhibitor 2b (p15, inhibits cdk4), IRF1  -  interferon regulatory factor 1, PTPN14  -  protein tyrosine phosphatase, non-receptor type 14, SCFD2  -  sec1 family domain containing 2, RAD1  -  rad1 homolog (s. pombe), NNMT  -  nicotinamide n-methyltransferase, TIMP1  -  timp metallopeptidase inhibitor 1, CFI  -  complement factor i, TK1  -  thymidine kinase 1, soluble, TEX15  -  testis expressed 15, CHRNA5  -  cholinergic receptor, nicotinic, alpha 5 (neuronal), NOC3L  -  nucleolar complex associated 3 homolog (s. cerevisiae), CHRM3  -  cholinergic receptor, muscarinic 3, NCAPH  -  non-smc condensin i complex, subunit h, PNP  -  purine nucleoside phosphorylase, CHCHD4  -  coiled-coil-helix-coiled-coil-helix domain containing 4, PXN  -  paxillin, ESPL1  -  extra spindle pole bodies homolog 1 (s. cerevisiae), NCAPG  -  non-smc condensin i complex, subunit g, MICA  -  mhc class i polypeptide-related sequence a, RCC1  -  regulator of chromosome condensation 1, KCNIP1  -  kv channel interacting protein 1, TONSL  -  tonsoku-like, dna repair protein, SOX8  -  sry (sex determining region y)-box 8, RAD51  -  rad51 recombinase, RAC3  -  ras-related c3 botulinum toxin substrate 3 (rho family, small gtp binding protein rac3), MTHFD2  -  methylenetetrahydrofolate dehydrogenase (nadp+ dependent) 2, methenyltetrahydrofolate cyclohydrolase, VAMP5  -  vesicle-associated membrane protein 5, CCP110  -  centriolar coiled coil protein 110kda, DDIT4  -  dna-damage-inducible transcript 4, KCNQ5  -  potassium voltage-gated channel, kqt-like subfamily, member 5, RANGAP1  -  ran gtpase activating protein 1, NEFL  -  neurofilament, light polypeptide, RAD54L  -  rad54-like (s. cerevisiae), RAD51D  -  rad51 paralog d, G0S2  -  g0/g1switch 2, CENPK  -  centromere protein k, MICAL2  -  microtubule associated monooxygenase, calponin and lim domain containing 2, NEFM  -  neurofilament, medium polypeptide, C10orf2  -  chromosome 10 open reading frame 2, RBL1  -  retinoblastoma-like 1 (p107), TRAM2  -  translocation associated membrane protein 2, GRPEL1  -  grpe-like 1, mitochondrial (e. coli), LEFTY2  -  left-right determination factor 2, RBBP8  -  retinoblastoma binding protein 8, TGFBI  -  transforming growth factor, beta-induced, 68kda, FIGNL1  -  fidgetin-like 1, IGFBP2  -  insulin-like growth factor binding protein 2, 36kda, SEMA7A  -  semaphorin 7a, gpi membrane anchor (john milton hagen blood group), SKA3  -  spindle and kinetochore associated complex subunit 3, IGFBP3  -  insulin-like growth factor binding protein 3, NUP35  -  nucleoporin 35kda, FOSL2  -  fos-like antigen 2, POLQ  -  polymerase (dna directed), theta, SYTL5  -  synaptotagmin-like 5, KLF10  -  kruppel-like factor 10]"
GO:0043137	"DNA replication, removal of RNA primer"	1.81E-04	2.27E-02	20.82	16378	4	590	3	"[POLD1  -  polymerase (dna directed), delta 1, catalytic subunit, DNA2  -  dna replication helicase/nuclease 2, FEN1  -  flap structure-specific endonuclease 1]"
GO:0006308	DNA catabolic process	2.26E-04	2.81E-02	3.36	16378	99	590	12	"[RAD1  -  rad1 homolog (s. pombe), RBBP8  -  retinoblastoma binding protein 8, GTF2H3  -  general transcription factor iih, polypeptide 3, 34kda, MRE11A  -  mre11 meiotic recombination 11 homolog a (s. cerevisiae), NEIL3  -  nei endonuclease viii-like 3 (e. coli), DNA2  -  dna replication helicase/nuclease 2, FEN1  -  flap structure-specific endonuclease 1, BLM  -  bloom syndrome, recq helicase-like, KPNB1  -  karyopherin (importin) beta 1, NEIL2  -  nei endonuclease viii-like 2 (e. coli), RPA2  -  replication protein a2, 32kda, EXO1  -  exonuclease 1]"
GO:0007010	cytoskeleton organization	2.42E-04	2.97E-02	1.83	16378	575	590	38	"[CDK1  -  cyclin-dependent kinase 1, SHROOM3  -  shroom family member 3, NEFL  -  neurofilament, light polypeptide, SGOL1  -  shugoshin-like 1 (s. pombe), AURKB  -  aurora kinase b, TUBGCP5  -  tubulin, gamma complex associated protein 5, HAUS3  -  haus augmin-like complex, subunit 3, SPDL1  -  spindle apparatus coiled-coil protein 1, NTMT1  -  n-terminal xaa-pro-lys n-methyltransferase 1, SYNM  -  synemin, intermediate filament protein, MICAL2  -  microtubule associated monooxygenase, calponin and lim domain containing 2, CRYAB  -  crystallin, alpha b, MYH9  -  myosin, heavy chain 9, non-muscle, NEFM  -  neurofilament, medium polypeptide, DIAPH3  -  diaphanous-related formin 3, MYBL2  -  v-myb avian myeloblastosis viral oncogene homolog-like 2, ZW10  -  zw10 kinetochore protein, FBXO5  -  f-box protein 5, PXN  -  paxillin, ZWINT  -  zw10 interacting kinetochore protein, INF2  -  inverted formin, fh2 and wh2 domain containing, ESPL1  -  extra spindle pole bodies homolog 1 (s. cerevisiae), CEP72  -  centrosomal protein 72kda, BUB1B  -  bub1 mitotic checkpoint serine/threonine kinase b, SPC25  -  spc25, ndc80 kinetochore complex component, RCC1  -  regulator of chromosome condensation 1, UBE2C  -  ubiquitin-conjugating enzyme e2c, NDC80  -  ndc80 kinetochore complex component, CCL2  -  chemokine (c-c motif) ligand 2, TTK  -  ttk protein kinase, RAC3  -  ras-related c3 botulinum toxin substrate 3 (rho family, small gtp binding protein rac3), APOE  -  apolipoprotein e, AUNIP  -  aurora kinase a and ninein interacting protein, FAM101B  -  family with sequence similarity 101, member b, KIF2C  -  kinesin family member 2c, KIF18B  -  kinesin family member 18b, FHL3  -  four and a half lim domains 3, AURKA  -  aurora kinase a]"
GO:0034105	positive regulation of tissue remodeling	2.65E-04	3.22E-02	6.41	16378	26	590	6	"[VDR  -  vitamin d (1,25- dihydroxyvitamin d3) receptor, PPARGC1B  -  peroxisome proliferator-activated receptor gamma, coactivator 1 beta, CA2  -  carbonic anhydrase ii, IL18  -  interleukin 18 (interferon-gamma-inducing factor), LTBP3  -  latent transforming growth factor beta binding protein 3, SPP1  -  secreted phosphoprotein 1]"
GO:0006275	regulation of DNA replication	2.77E-04	3.33E-02	3.11	16378	116	590	13	"[CDC6  -  cell division cycle 6, CDK1  -  cyclin-dependent kinase 1, BRCA2  -  breast cancer 2, early onset, JUN  -  jun proto-oncogene, CDT1  -  chromatin licensing and dna replication factor 1, BLM  -  bloom syndrome, recq helicase-like, E2F8  -  e2f transcription factor 8, GMNN  -  geminin, dna replication inhibitor, MRE11A  -  mre11 meiotic recombination 11 homolog a (s. cerevisiae), DSCC1  -  dna replication and sister chromatid cohesion 1, DNA2  -  dna replication helicase/nuclease 2, CDC7  -  cell division cycle 7, BMP6  -  bone morphogenetic protein 6]"
GO:0043129	surfactant homeostasis	2.94E-04	3.51E-02	11.1	16378	10	590	4	"[KDR  -  kinase insert domain receptor (a type iii receptor tyrosine kinase), VEGFA  -  vascular endothelial growth factor a, PTHLH  -  parathyroid hormone-like hormone, LPCAT1  -  lysophosphatidylcholine acyltransferase 1]"
GO:0006268	DNA unwinding involved in DNA replication	2.94E-04	3.47E-02	11.1	16378	10	590	4	"[MCM4  -  minichromosome maintenance complex component 4, RAD51  -  rad51 recombinase, C10orf2  -  chromosome 10 open reading frame 2, MCM2  -  minichromosome maintenance complex component 2]"
GO:0007095	mitotic G2 DNA damage checkpoint	2.94E-04	3.44E-02	11.1	16378	10	590	4	"[CCNA2  -  cyclin a2, CDK1  -  cyclin-dependent kinase 1, MRE11A  -  mre11 meiotic recombination 11 homolog a (s. cerevisiae), C10orf90  -  chromosome 10 open reading frame 90]"
GO:0000076	DNA replication checkpoint	2.94E-04	3.41E-02	11.1	16378	10	590	4	"[CDC6  -  cell division cycle 6, CDC45  -  cell division cycle 45, DNA2  -  dna replication helicase/nuclease 2, CDT1  -  chromatin licensing and dna replication factor 1]"
GO:0000018	regulation of DNA recombination	3.82E-04	4.38E-02	4.44	16378	50	590	8	"[RAD51  -  rad51 recombinase, MSH2  -  muts homolog 2, colon cancer, nonpolyposis type 1 (e. coli), MRE11A  -  mre11 meiotic recombination 11 homolog a (s. cerevisiae), FIGNL1  -  fidgetin-like 1, RAD51AP1  -  rad51 associated protein 1, BLM  -  bloom syndrome, recq helicase-like, TEX15  -  testis expressed 15, RPA2  -  replication protein a2, 32kda]"
GO:0030261	chromosome condensation	4.08E-04	4.63E-02	5.95	16378	28	590	6	"[NCAPG  -  non-smc condensin i complex, subunit g, CDCA5  -  cell division cycle associated 5, NCAPH  -  non-smc condensin i complex, subunit h, CDK1  -  cyclin-dependent kinase 1, NCAPD3  -  non-smc condensin ii complex, subunit d3, NCAPG2  -  non-smc condensin ii complex, subunit g2]"
GO:0000212	meiotic spindle organization	4.41E-04	4.96E-02	16.66	16378	5	590	3	"[FBXO5  -  f-box protein 5, ESPL1  -  extra spindle pole bodies homolog 1 (s. cerevisiae), MYH9  -  myosin, heavy chain 9, non-muscle]"
GO:0010216	maintenance of DNA methylation	4.41E-04	4.92E-02	16.66	16378	5	590	3	"[HELLS  -  helicase, lymphoid-specific, DNMT1  -  dna (cytosine-5-)-methyltransferase 1, UHRF1  -  ubiquitin-like with phd and ring finger domains 1]"
GO:0048610	cellular process involved in reproduction	4.41E-04	4.88E-02	1.96	16378	410	590	29	"[RAD1  -  rad1 homolog (s. pombe), MSH2  -  muts homolog 2, colon cancer, nonpolyposis type 1 (e. coli), FOSL1  -  fos-like antigen 1, SUV39H2  -  suppressor of variegation 3-9 homolog 2 (drosophila), CDK1  -  cyclin-dependent kinase 1, STRA13  -  stimulated by retinoic acid 13, BRCA2  -  breast cancer 2, early onset, RAD54L  -  rad54-like (s. cerevisiae), GLRB  -  glycine receptor, beta, SGOL1  -  shugoshin-like 1 (s. pombe), TEX15  -  testis expressed 15, RAD51D  -  rad51 paralog d, MYH9  -  myosin, heavy chain 9, non-muscle, ZW10  -  zw10 kinetochore protein, FBXO5  -  f-box protein 5, MNS1  -  meiosis-specific nuclear structural 1, MKI67  -  antigen identified by monoclonal antibody ki-67, ESPL1  -  extra spindle pole bodies homolog 1 (s. cerevisiae), PSMC3IP  -  psmc3 interacting protein, C11orf82  -  chromosome 11 open reading frame 82, RBBP8  -  retinoblastoma binding protein 8, TRIP13  -  thyroid hormone receptor interactor 13, MND1  -  meiotic nuclear divisions 1 homolog (s. cerevisiae), SGOL2  -  shugoshin-like 2 (s. pombe), SOX8  -  sry (sex determining region y)-box 8, RAD51  -  rad51 recombinase, MRE11A  -  mre11 meiotic recombination 11 homolog a (s. cerevisiae), FANCM  -  fanconi anemia, complementation group m, EXO1  -  exonuclease 1]"
GO:0030198	extracellular matrix organization	4.90E-04	5.37E-02	2.04	16378	354	590	26	"[ITGA4  -  integrin, alpha 4 (antigen cd49d, alpha 4 subunit of vla-4 receptor), FGG  -  fibrinogen gamma chain, TIMP1  -  timp metallopeptidase inhibitor 1, ITGA7  -  integrin, alpha 7, ITGA8  -  integrin, alpha 8, SPP1  -  secreted phosphoprotein 1, ITGA3  -  integrin, alpha 3 (antigen cd49c, alpha 3 subunit of vla-3 receptor), SDC4  -  syndecan 4, KDR  -  kinase insert domain receptor (a type iii receptor tyrosine kinase), HAS3  -  hyaluronan synthase 3, CCDC80  -  coiled-coil domain containing 80, CD151  -  cd151 molecule (raph blood group), COL14A1  -  collagen, type xiv, alpha 1, LTBP3  -  latent transforming growth factor beta binding protein 3, LTBP1  -  latent transforming growth factor beta binding protein 1, TGFBI  -  transforming growth factor, beta-induced, 68kda, COL6A3  -  collagen, type vi, alpha 3, COL22A1  -  collagen, type xxii, alpha 1, MFAP2  -  microfibrillar-associated protein 2, MMP10  -  matrix metallopeptidase 10 (stromelysin 2), DSPP  -  dentin sialophosphoprotein, SDC2  -  syndecan 2, SERPINE1  -  serpin peptidase inhibitor, clade e (nexin, plasminogen activator inhibitor type 1), member 1, COL11A1  -  collagen, type xi, alpha 1, LEPREL1  -  leprecan-like 1, LAMB3  -  laminin, beta 3]"
GO:0022403	cell cycle phase	5.03E-04	5.47E-02	4.86	16378	40	590	7	"[CDCA5  -  cell division cycle associated 5, RAD1  -  rad1 homolog (s. pombe), POLA1  -  polymerase (dna directed), alpha 1, catalytic subunit, TBRG4  -  transforming growth factor beta regulator 4, LSM11  -  lsm11, u7 small nuclear rna associated, CDCA8  -  cell division cycle associated 8, BLM  -  bloom syndrome, recq helicase-like]"
GO:0043062	extracellular structure organization	5.11E-04	5.51E-02	2.03	16378	355	590	26	"[ITGA4  -  integrin, alpha 4 (antigen cd49d, alpha 4 subunit of vla-4 receptor), FGG  -  fibrinogen gamma chain, TIMP1  -  timp metallopeptidase inhibitor 1, ITGA7  -  integrin, alpha 7, ITGA8  -  integrin, alpha 8, SPP1  -  secreted phosphoprotein 1, ITGA3  -  integrin, alpha 3 (antigen cd49c, alpha 3 subunit of vla-3 receptor), SDC4  -  syndecan 4, KDR  -  kinase insert domain receptor (a type iii receptor tyrosine kinase), HAS3  -  hyaluronan synthase 3, CCDC80  -  coiled-coil domain containing 80, CD151  -  cd151 molecule (raph blood group), COL14A1  -  collagen, type xiv, alpha 1, LTBP3  -  latent transforming growth factor beta binding protein 3, LTBP1  -  latent transforming growth factor beta binding protein 1, TGFBI  -  transforming growth factor, beta-induced, 68kda, COL6A3  -  collagen, type vi, alpha 3, COL22A1  -  collagen, type xxii, alpha 1, MFAP2  -  microfibrillar-associated protein 2, MMP10  -  matrix metallopeptidase 10 (stromelysin 2), DSPP  -  dentin sialophosphoprotein, SDC2  -  syndecan 2, SERPINE1  -  serpin peptidase inhibitor, clade e (nexin, plasminogen activator inhibitor type 1), member 1, COL11A1  -  collagen, type xi, alpha 1, LEPREL1  -  leprecan-like 1, LAMB3  -  laminin, beta 3]"
GO:0030071	regulation of mitotic metaphase/anaphase transition	5.88E-04	6.28E-02	4.74	16378	41	590	7	"[CDC6  -  cell division cycle 6, BUB1B  -  bub1 mitotic checkpoint serine/threonine kinase b, FBXO5  -  f-box protein 5, MAD2L1  -  mad2 mitotic arrest deficient-like 1 (yeast), UBE2C  -  ubiquitin-conjugating enzyme e2c, ESPL1  -  extra spindle pole bodies homolog 1 (s. cerevisiae), TTK  -  ttk protein kinase]"
GO:0000070	mitotic sister chromatid segregation	5.90E-04	6.24E-02	6.94	16378	20	590	5	"[ZW10  -  zw10 kinetochore protein, MAD2L1  -  mad2 mitotic arrest deficient-like 1 (yeast), ZWINT  -  zw10 interacting kinetochore protein, ESPL1  -  extra spindle pole bodies homolog 1 (s. cerevisiae), NDC80  -  ndc80 kinetochore complex component]"
GO:0051716	cellular response to stimulus	6.22E-04	6.53E-02	1.21	16378	4826	590	210	"[RFC4  -  replication factor c (activator 1) 4, 37kda, RFC5  -  replication factor c (activator 1) 5, 36.5kda, RFC3  -  replication factor c (activator 1) 3, 38kda, STRA13  -  stimulated by retinoic acid 13, BRCA2  -  breast cancer 2, early onset, PITPNM1  -  phosphatidylinositol transfer protein, membrane-associated 1, BRCA1  -  breast cancer 1, early onset, LIF  -  leukemia inhibitory factor, UHRF1  -  ubiquitin-like with phd and ring finger domains 1, SPP1  -  secreted phosphoprotein 1, CHAF1B  -  chromatin assembly factor 1, subunit b (p60), PRMT1  -  protein arginine methyltransferase 1, TRPC3  -  transient receptor potential cation channel, subfamily c, member 3, FBXO45  -  f-box protein 45, HRH1  -  histamine receptor h1, EPHA2  -  eph receptor a2, TUB  -  tubby bipartite transcription factor, CXCL14  -  chemokine (c-x-c motif) ligand 14, BLM  -  bloom syndrome, recq helicase-like, DEPDC1  -  dep domain containing 1, LPL  -  lipoprotein lipase, BID  -  bh3 interacting domain death agonist, MASTL  -  microtubule associated serine/threonine kinase-like, MCM8  -  minichromosome maintenance complex component 8, PLAUR  -  plasminogen activator, urokinase receptor, GPR157  -  g protein-coupled receptor 157, BMP6  -  bone morphogenetic protein 6, CDK5R1  -  cyclin-dependent kinase 5, regulatory subunit 1 (p35), TMEM109  -  transmembrane protein 109, GLRB  -  glycine receptor, beta, MYH9  -  myosin, heavy chain 9, non-muscle, CA2  -  carbonic anhydrase ii, BAG3  -  bcl2-associated athanogene 3, EIF2B3  -  eukaryotic translation initiation factor 2b, subunit 3 gamma, 58kda, SH3BP5  -  sh3-domain binding protein 5 (btk-associated), BUB1B  -  bub1 mitotic checkpoint serine/threonine kinase b, AKAP6  -  a kinase (prka) anchor protein 6, PPIF  -  peptidylprolyl isomerase f, UCHL5  -  ubiquitin carboxyl-terminal hydrolase l5, RASL11B  -  ras-like, family 11, member b, IL17RB  -  interleukin 17 receptor b, CD3EAP  -  cd3e molecule, epsilon associated protein, POLE2  -  polymerase (dna directed), epsilon 2, accessory subunit, RAMP1  -  receptor (g protein-coupled) activity modifying protein 1, POLD1  -  polymerase (dna directed), delta 1, catalytic subunit, PTCHD1  -  patched domain containing 1, ADORA1  -  adenosine a1 receptor, PMEPA1  -  prostate transmembrane protein, androgen induced 1, POLA1  -  polymerase (dna directed), alpha 1, catalytic subunit, TRAF2  -  tnf receptor-associated factor 2, SLC20A1  -  solute carrier family 20 (phosphate transporter), member 1, HSPA6  -  heat shock 70kda protein 6 (hsp70b'), VAV3  -  vav 3 guanine nucleotide exchange factor, WNK4  -  wnk lysine deficient protein kinase 4, USP1  -  ubiquitin specific peptidase 1, SH2B3  -  sh2b adaptor protein 3, KDR  -  kinase insert domain receptor (a type iii receptor tyrosine kinase), HLA-DRA  -  major histocompatibility complex, class ii, dr alpha, ZWINT  -  zw10 interacting kinetochore protein, UNG  -  uracil-dna glycosylase, UCK2  -  uridine-cytidine kinase 2, FANCB  -  fanconi anemia, complementation group b, UMPS  -  uridine monophosphate synthetase, HLA-DRB4  -  major histocompatibility complex, class ii, dr beta 4, RPA2  -  replication protein a2, 32kda, VDR  -  vitamin d (1,25- dihydroxyvitamin d3) receptor, VEGFA  -  vascular endothelial growth factor a, UBE2C  -  ubiquitin-conjugating enzyme e2c, FLRT2  -  fibronectin leucine rich transmembrane protein 2, KPNB1  -  karyopherin (importin) beta 1, CHAF1A  -  chromatin assembly factor 1, subunit a (p150), PPP2R2B  -  protein phosphatase 2, regulatory subunit b, beta, RAPH1  -  ras association (ralgds/af-6) and pleckstrin homology domains 1, CNIH3  -  cornichon homolog 3 (drosophila), HHEX  -  hematopoietically expressed homeobox, ALCAM  -  activated leukocyte cell adhesion molecule, STMN2  -  stathmin-like 2, AURKA  -  aurora kinase a, MSH2  -  muts homolog 2, colon cancer, nonpolyposis type 1 (e. coli), PALB2  -  partner and localizer of brca2, FOSL1  -  fos-like antigen 1, JUN  -  jun proto-oncogene, PASK  -  pas domain containing serine/threonine kinase, CCNE1  -  cyclin e1, ASTE1  -  asteroid homolog 1 (drosophila), CCND3  -  cyclin d3, CRYAB  -  crystallin, alpha b, RGCC  -  regulator of cell cycle, ITK  -  il2-inducible t-cell kinase, TRIP13  -  thyroid hormone receptor interactor 13, UBE2T  -  ubiquitin-conjugating enzyme e2t (putative), FADD  -  fas (tnfrsf6)-associated via death domain, NDC80  -  ndc80 kinetochore complex component, MYOF  -  myoferlin, CCNA2  -  cyclin a2, MRE11A  -  mre11 meiotic recombination 11 homolog a (s. cerevisiae), ADAM12  -  adam metallopeptidase domain 12, SHCBP1  -  shc sh2-domain binding protein 1, DCLRE1B  -  dna cross-link repair 1b, NABP1  -  nucleic acid binding protein 1, CDC25A  -  cell division cycle 25a, IL18  -  interleukin 18 (interferon-gamma-inducing factor), CDK1  -  cyclin-dependent kinase 1, ITGA8  -  integrin, alpha 8, MST4  -  serine/threonine protein kinase mst4, RFWD3  -  ring finger and wd repeat domain 3, GSG2  -  germ cell associated 2 (haspin), SDC4  -  syndecan 4, NXPH2  -  neurexophilin 2, GTF2H3  -  general transcription factor iih, polypeptide 3, 34kda, MKI67  -  antigen identified by monoclonal antibody ki-67, OXTR  -  oxytocin receptor, C11orf82  -  chromosome 11 open reading frame 82, CDCA5  -  cell division cycle associated 5, AQP4  -  aquaporin 4, P2RX5  -  purinergic receptor p2x, ligand-gated ion channel, 5, BRIP1  -  brca1 interacting protein c-terminal helicase 1, P2RX7  -  purinergic receptor p2x, ligand-gated ion channel, 7, POLG2  -  polymerase (dna directed), gamma 2, accessory subunit, FKBP4  -  fk506 binding protein 4, 59kda, IL1RAP  -  interleukin 1 receptor accessory protein, CCL2  -  chemokine (c-c motif) ligand 2, TBC1D4  -  tbc1 domain family, member 4, SDC2  -  syndecan 2, TEAD4  -  tea domain family member 4, APOE  -  apolipoprotein e, SERPINE1  -  serpin peptidase inhibitor, clade e (nexin, plasminogen activator inhibitor type 1), member 1, RAD51AP1  -  rad51 associated protein 1, IL6R  -  interleukin 6 receptor, PPARGC1B  -  peroxisome proliferator-activated receptor gamma, coactivator 1 beta, GLRX2  -  glutaredoxin 2, ITGA4  -  integrin, alpha 4 (antigen cd49d, alpha 4 subunit of vla-4 receptor), FGG  -  fibrinogen gamma chain, ITGA7  -  integrin, alpha 7, RASSF1  -  ras association (ralgds/af-6) domain family member 1, RNASEH2A  -  ribonuclease h2, subunit a, ROR1  -  receptor tyrosine kinase-like orphan receptor 1, AURKB  -  aurora kinase b, RTKN2  -  rhotekin 2, ITGA3  -  integrin, alpha 3 (antigen cd49c, alpha 3 subunit of vla-3 receptor), FGF1  -  fibroblast growth factor 1 (acidic), MYBBP1A  -  myb binding protein (p160) 1a, RAPGEF5  -  rap guanine nucleotide exchange factor (gef) 5, FEN1  -  flap structure-specific endonuclease 1, PTHLH  -  parathyroid hormone-like hormone, CEBPB  -  ccaat/enhancer binding protein (c/ebp), beta, CDKN2A  -  cyclin-dependent kinase inhibitor 2a, MET  -  met proto-oncogene, MELK  -  maternal embryonic leucine zipper kinase, OSMR  -  oncostatin m receptor, CDKN2B  -  cyclin-dependent kinase inhibitor 2b (p15, inhibits cdk4), STARD13  -  star-related lipid transfer (start) domain containing 13, IRF1  -  interferon regulatory factor 1, CDC42EP1  -  cdc42 effector protein (rho gtpase binding) 1, PDE3B  -  phosphodiesterase 3b, cgmp-inhibited, ATRIP  -  atr interacting protein, EXO1  -  exonuclease 1, RAD1  -  rad1 homolog (s. pombe), CHRNA5  -  cholinergic receptor, nicotinic, alpha 5 (neuronal), DTL  -  denticleless e3 ubiquitin protein ligase homolog (drosophila), CHRM3  -  cholinergic receptor, muscarinic 3, PXN  -  paxillin, PWP2  -  pwp2 periodic tryptophan protein homolog (yeast), MICA  -  mhc class i polypeptide-related sequence a, DNAJA3  -  dnaj (hsp40) homolog, subfamily a, member 3, KCNIP1  -  kv channel interacting protein 1, SLC1A2  -  solute carrier family 1 (glial high affinity glutamate transporter), member 2, TONSL  -  tonsoku-like, dna repair protein, SOX8  -  sry (sex determining region y)-box 8, DSPP  -  dentin sialophosphoprotein, RAD51  -  rad51 recombinase, MCM2  -  minichromosome maintenance complex component 2, RAC3  -  ras-related c3 botulinum toxin substrate 3 (rho family, small gtp binding protein rac3), HBEGF  -  heparin-binding egf-like growth factor, SHB  -  src homology 2 domain containing adaptor protein b, DDIT4  -  dna-damage-inducible transcript 4, RANGAP1  -  ran gtpase activating protein 1, SHROOM3  -  shroom family member 3, RAD54L  -  rad54-like (s. cerevisiae), G0S2  -  g0/g1switch 2, RAD51D  -  rad51 paralog d, NEIL2  -  nei endonuclease viii-like 2 (e. coli), PLAU  -  plasminogen activator, urokinase, SIAH2  -  siah e3 ubiquitin protein ligase 2, AXL  -  axl receptor tyrosine kinase, SRPX  -  sushi-repeat containing protein, x-linked, NEIL3  -  nei endonuclease viii-like 3 (e. coli), LTBP3  -  latent transforming growth factor beta binding protein 3, STIL  -  scl/tal1 interrupting locus, LTBP2  -  latent transforming growth factor beta binding protein 2, LTBP1  -  latent transforming growth factor beta binding protein 1, GRIA1  -  glutamate receptor, ionotropic, ampa 1, C10orf90  -  chromosome 10 open reading frame 90, RBL1  -  retinoblastoma-like 1 (p107), LEFTY2  -  left-right determination factor 2, RBBP8  -  retinoblastoma binding protein 8, SOCS3  -  suppressor of cytokine signaling 3, DNMT1  -  dna (cytosine-5-)-methyltransferase 1, FIGNL1  -  fidgetin-like 1, IGFBP2  -  insulin-like growth factor binding protein 2, 36kda, SEMA7A  -  semaphorin 7a, gpi membrane anchor (john milton hagen blood group), GRIN2D  -  glutamate receptor, ionotropic, n-methyl d-aspartate 2d, NUP35  -  nucleoporin 35kda, FOSL2  -  fos-like antigen 2, POLQ  -  polymerase (dna directed), theta, SCG5  -  secretogranin v (7b2 protein), DNA2  -  dna replication helicase/nuclease 2, KLF10  -  kruppel-like factor 10, SMAD7  -  smad family member 7, FANCM  -  fanconi anemia, complementation group m]"
GO:0001833	inner cell mass cell proliferation	6.55E-04	6.82E-02	9.25	16378	12	590	4	"[PALB2  -  partner and localizer of brca2, BRCA2  -  breast cancer 2, early onset, NCAPG2  -  non-smc condensin ii complex, subunit g2, GINS1  -  gins complex subunit 1 (psf1 homolog)]"
GO:0045540	regulation of cholesterol biosynthetic process	6.55E-04	6.76E-02	9.25	16378	12	590	4	"[FGF1  -  fibroblast growth factor 1 (acidic), DHCR7  -  7-dehydrocholesterol reductase, APOE  -  apolipoprotein e, SEC14L2  -  sec14-like 2 (s. cerevisiae)]"
GO:0031297	replication fork processing	6.55E-04	6.71E-02	9.25	16378	12	590	4	"[STRA13  -  stimulated by retinoic acid 13, BLM  -  bloom syndrome, recq helicase-like, TONSL  -  tonsoku-like, dna repair protein, FANCM  -  fanconi anemia, complementation group m]"
GO:0048875	chemical homeostasis within a tissue	6.55E-04	6.65E-02	9.25	16378	12	590	4	"[KDR  -  kinase insert domain receptor (a type iii receptor tyrosine kinase), VEGFA  -  vascular endothelial growth factor a, PTHLH  -  parathyroid hormone-like hormone, LPCAT1  -  lysophosphatidylcholine acyltransferase 1]"
GO:1902099	regulation of metaphase/anaphase transition of cell cycle	6.84E-04	6.89E-02	4.63	16378	42	590	7	"[CDC6  -  cell division cycle 6, BUB1B  -  bub1 mitotic checkpoint serine/threonine kinase b, FBXO5  -  f-box protein 5, MAD2L1  -  mad2 mitotic arrest deficient-like 1 (yeast), UBE2C  -  ubiquitin-conjugating enzyme e2c, ESPL1  -  extra spindle pole bodies homolog 1 (s. cerevisiae), TTK  -  ttk protein kinase]"
GO:0009266	response to temperature stimulus	7.09E-04	7.08E-02	2.97	16378	112	590	12	"[MICA  -  mhc class i polypeptide-related sequence a, FGF1  -  fibroblast growth factor 1 (acidic), GLRX2  -  glutaredoxin 2, DNAJA3  -  dnaj (hsp40) homolog, subfamily a, member 3, ADORA1  -  adenosine a1 receptor, MKI67  -  antigen identified by monoclonal antibody ki-67, EIF2B3  -  eukaryotic translation initiation factor 2b, subunit 3 gamma, 58kda, TRPM8  -  transient receptor potential cation channel, subfamily m, member 8, CCL2  -  chemokine (c-c motif) ligand 2, HSPA6  -  heat shock 70kda protein 6 (hsp70b'), LPL  -  lipoprotein lipase, MYOF  -  myoferlin]"
GO:0034724	DNA replication-independent nucleosome organization	7.27E-04	7.20E-02	5.37	16378	31	590	6	"[ASF1B  -  anti-silencing function 1b histone chaperone, CENPQ  -  centromere protein q, CENPN  -  centromere protein n, CENPI  -  centromere protein i, CENPK  -  centromere protein k, HJURP  -  holliday junction recognition protein]"
GO:0006336	DNA replication-independent nucleosome assembly	7.27E-04	7.15E-02	5.37	16378	31	590	6	"[ASF1B  -  anti-silencing function 1b histone chaperone, CENPQ  -  centromere protein q, CENPN  -  centromere protein n, CENPI  -  centromere protein i, CENPK  -  centromere protein k, HJURP  -  holliday junction recognition protein]"
GO:0034080	centromere-specific nucleosome assembly	7.51E-04	7.33E-02	6.61	16378	21	590	5	"[CENPQ  -  centromere protein q, CENPN  -  centromere protein n, CENPI  -  centromere protein i, CENPK  -  centromere protein k, HJURP  -  holliday junction recognition protein]"
GO:0008283	cell proliferation	7.56E-04	7.32E-02	1.74	16378	589	590	37	"[SHB  -  src homology 2 domain containing adaptor protein b, EMP2  -  epithelial membrane protein 2, DDIT4  -  dna-damage-inducible transcript 4, CDC25A  -  cell division cycle 25a, PALB2  -  partner and localizer of brca2, TK1  -  thymidine kinase 1, soluble, BRCA2  -  breast cancer 2, early onset, AURKB  -  aurora kinase b, KIF15  -  kinesin family member 15, CCND3  -  cyclin d3, CHRM3  -  cholinergic receptor, muscarinic 3, TCF19  -  transcription factor 19, UHRF1  -  ubiquitin-like with phd and ring finger domains 1, E2F8  -  e2f transcription factor 8, MCM10  -  minichromosome maintenance complex component 10, MKI67  -  antigen identified by monoclonal antibody ki-67, CD151  -  cd151 molecule (raph blood group), NCAPG2  -  non-smc condensin ii complex, subunit g2, STIL  -  scl/tal1 interrupting locus, CEBPB  -  ccaat/enhancer binding protein (c/ebp), beta, EPHA2  -  eph receptor a2, TGFBI  -  transforming growth factor, beta-induced, 68kda, BUB1B  -  bub1 mitotic checkpoint serine/threonine kinase b, FIGNL1  -  fidgetin-like 1, MET  -  met proto-oncogene, GINS1  -  gins complex subunit 1 (psf1 homolog), PA2G4  -  proliferation-associated 2g4, 38kda, IGFBP3  -  insulin-like growth factor binding protein 3, MELK  -  maternal embryonic leucine zipper kinase, OSMR  -  oncostatin m receptor, HELLS  -  helicase, lymphoid-specific, POLA1  -  polymerase (dna directed), alpha 1, catalytic subunit, MRE11A  -  mre11 meiotic recombination 11 homolog a (s. cerevisiae), KIF2C  -  kinesin family member 2c, KLF10  -  kruppel-like factor 10, HHEX  -  hematopoietically expressed homeobox, CDK5R1  -  cyclin-dependent kinase 5, regulatory subunit 1 (p35)]"
GO:0044237	cellular metabolic process	9.09E-04	8.73E-02	1.13	16378	7782	590	318	"[RFC4  -  replication factor c (activator 1) 4, 37kda, RFC5  -  replication factor c (activator 1) 5, 36.5kda, RFC3  -  replication factor c (activator 1) 3, 38kda, STRA13  -  stimulated by retinoic acid 13, BRCA2  -  breast cancer 2, early onset, CDT1  -  chromatin licensing and dna replication factor 1, BRCA1  -  breast cancer 1, early onset, NAF1  -  nuclear assembly factor 1 ribonucleoprotein, UHRF1  -  ubiquitin-like with phd and ring finger domains 1, LIF  -  leukemia inhibitory factor, GCNT1  -  glucosaminyl (n-acetyl) transferase 1, core 2, CHAF1B  -  chromatin assembly factor 1, subunit b (p60), PRMT1  -  protein arginine methyltransferase 1, RMI1  -  recq mediated genome instability 1, FBXO45  -  f-box protein 45, ZNF566  -  zinc finger protein 566, NCAPG2  -  non-smc condensin ii complex, subunit g2, EPHA2  -  eph receptor a2, BDNF  -  brain-derived neurotrophic factor, DEPDC1  -  dep domain containing 1, BLM  -  bloom syndrome, recq helicase-like, LPL  -  lipoprotein lipase, TTK  -  ttk protein kinase, PLSCR1  -  phospholipid scramblase 1, MASTL  -  microtubule associated serine/threonine kinase-like, MCM8  -  minichromosome maintenance complex component 8, PLAUR  -  plasminogen activator, urokinase receptor, SLC7A5  -  solute carrier family 7 (amino acid transporter light chain, l system), member 5, DCTPP1  -  dctp pyrophosphatase 1, DSCC1  -  dna replication and sister chromatid cohesion 1, ST8SIA2  -  st8 alpha-n-acetyl-neuraminide alpha-2,8-sialyltransferase 2, FASTKD3  -  fast kinase domains 3, CDK5R1  -  cyclin-dependent kinase 5, regulatory subunit 1 (p35), SLC5A6  -  solute carrier family 5 (sodium/multivitamin and iodide cotransporter), member 6, LPCAT1  -  lysophosphatidylcholine acyltransferase 1, MYH9  -  myosin, heavy chain 9, non-muscle, QTRT1  -  queuine trna-ribosyltransferase 1, EEF1E1  -  eukaryotic translation elongation factor 1 epsilon 1, SETD6  -  set domain containing 6, MYBL2  -  v-myb avian myeloblastosis viral oncogene homolog-like 2, PITPNM3  -  pitpnm family member 3, MCM10  -  minichromosome maintenance complex component 10, MYBL1  -  v-myb avian myeloblastosis viral oncogene homolog-like 1, MYB  -  v-myb avian myeloblastosis viral oncogene homolog, CA2  -  carbonic anhydrase ii, GCLM  -  glutamate-cysteine ligase, modifier subunit, ACYP1  -  acylphosphatase 1, erythrocyte (common) type, BAG3  -  bcl2-associated athanogene 3, FAM20C  -  family with sequence similarity 20, member c, ZNF331  -  zinc finger protein 331, POLR1C  -  polymerase (rna) i polypeptide c, 30kda, CDC45  -  cell division cycle 45, EIF2B3  -  eukaryotic translation initiation factor 2b, subunit 3 gamma, 58kda, PSMC3IP  -  psmc3 interacting protein, CDC7  -  cell division cycle 7, POLA2  -  polymerase (dna directed), alpha 2, accessory subunit, ZNF696  -  zinc finger protein 696, SERTAD1  -  serta domain containing 1, BUB1B  -  bub1 mitotic checkpoint serine/threonine kinase b, POP7  -  processing of precursor 7, ribonuclease p/mrp subunit (s. cerevisiae), PPIF  -  peptidylprolyl isomerase f, UCHL5  -  ubiquitin carboxyl-terminal hydrolase l5, ZNF823  -  zinc finger protein 823, RASL11B  -  ras-like, family 11, member b, MRM1  -  mitochondrial rrna methyltransferase 1 homolog (s. cerevisiae), CD3EAP  -  cd3e molecule, epsilon associated protein, POLE2  -  polymerase (dna directed), epsilon 2, accessory subunit, RAMP1  -  receptor (g protein-coupled) activity modifying protein 1, POLD1  -  polymerase (dna directed), delta 1, catalytic subunit, POLA1  -  polymerase (dna directed), alpha 1, catalytic subunit, TRAF2  -  tnf receptor-associated factor 2, COL11A1  -  collagen, type xi, alpha 1, FEM1C  -  fem-1 homolog c (c. elegans), MARS2  -  methionyl-trna synthetase 2, mitochondrial, SLC20A1  -  solute carrier family 20 (phosphate transporter), member 1, ZNF738  -  zinc finger protein 738, HSPA6  -  heat shock 70kda protein 6 (hsp70b'), SLC19A1  -  solute carrier family 19 (folate transporter), member 1, BATF3  -  basic leucine zipper transcription factor, atf-like 3, PPRC1  -  peroxisome proliferator-activated receptor gamma, coactivator-related 1, MED26  -  mediator complex subunit 26, GALNT18  -  udp-n-acetyl-alpha-d-galactosamine:polypeptide n-acetylgalactosaminyltransferase 18, WNK4  -  wnk lysine deficient protein kinase 4, CAMK1D  -  calcium/calmodulin-dependent protein kinase id, CHST2  -  carbohydrate (n-acetylglucosamine-6-o) sulfotransferase 2, EMG1  -  emg1 n1-specific pseudouridine methyltransferase, PRIM1  -  primase, dna, polypeptide 1 (49kda), USP1  -  ubiquitin specific peptidase 1, KDR  -  kinase insert domain receptor (a type iii receptor tyrosine kinase), HIVEP3  -  human immunodeficiency virus type i enhancer binding protein 3, GEMIN6  -  gem (nuclear organelle) associated protein 6, UNG  -  uracil-dna glycosylase, CTPS1  -  ctp synthase 1, UCK2  -  uridine-cytidine kinase 2, FANCB  -  fanconi anemia, complementation group b, UMPS  -  uridine monophosphate synthetase, RPA2  -  replication protein a2, 32kda, AK2  -  adenylate kinase 2, VDR  -  vitamin d (1,25- dihydroxyvitamin d3) receptor, ZNF850  -  zinc finger protein 850, SPOCD1  -  spoc domain containing 1, METTL2B  -  methyltransferase like 2b, HIVEP2  -  human immunodeficiency virus type i enhancer binding protein 2, UBE2C  -  ubiquitin-conjugating enzyme e2c, HK2  -  hexokinase 2, ZNF573  -  zinc finger protein 573, MRPS12  -  mitochondrial ribosomal protein s12, KPNB1  -  karyopherin (importin) beta 1, NIF3L1  -  nif3 ngg1 interacting factor 3-like 1 (s. cerevisiae), CHAF1A  -  chromatin assembly factor 1, subunit a (p150), NOL6  -  nucleolar protein 6 (rna-associated), FARSB  -  phenylalanyl-trna synthetase, beta subunit, PTRF  -  polymerase i and transcript release factor, NR2C2AP  -  nuclear receptor 2c2-associated protein, ABCC3  -  atp-binding cassette, sub-family c (cftr/mrp), member 3, HHEX  -  hematopoietically expressed homeobox, AURKA  -  aurora kinase a, MSH2  -  muts homolog 2, colon cancer, nonpolyposis type 1 (e. coli), PALB2  -  partner and localizer of brca2, FOSL1  -  fos-like antigen 1, SUV39H2  -  suppressor of variegation 3-9 homolog 2 (drosophila), MYCBP  -  myc binding protein, PASK  -  pas domain containing serine/threonine kinase, NPM3  -  nucleophosmin/nucleoplasmin 3, JUN  -  jun proto-oncogene, CCNF  -  cyclin f, CCNE1  -  cyclin e1, ASTE1  -  asteroid homolog 1 (drosophila), EED  -  embryonic ectoderm development, NTMT1  -  n-terminal xaa-pro-lys n-methyltransferase 1, CRYAB  -  crystallin, alpha b, E2F8  -  e2f transcription factor 8, SSR3  -  signal sequence receptor, gamma (translocon-associated protein gamma), EIF1AD  -  eukaryotic translation initiation factor 1a domain containing, GFPT2  -  glutamine-fructose-6-phosphate transaminase 2, FBXO5  -  f-box protein 5, ITK  -  il2-inducible t-cell kinase, ETS2  -  v-ets avian erythroblastosis virus e26 oncogene homolog 2, ZNF780A  -  zinc finger protein 780a, PHF5A  -  phd finger protein 5a, ASF1B  -  anti-silencing function 1b histone chaperone, TIMM21  -  translocase of inner mitochondrial membrane 21 homolog (yeast), TRIP13  -  thyroid hormone receptor interactor 13, UBE2T  -  ubiquitin-conjugating enzyme e2t (putative), LPCAT2  -  lysophosphatidylcholine acyltransferase 2, NANP  -  n-acetylneuraminic acid phosphatase, HNRNPF  -  heterogeneous nuclear ribonucleoprotein f, GBP3  -  guanylate binding protein 3, GNPNAT1  -  glucosamine-phosphate n-acetyltransferase 1, GLIPR1  -  gli pathogenesis-related 1, MRPL18  -  mitochondrial ribosomal protein l18, RSC1A1  -  regulatory solute carrier protein, family 1, member 1, MRPL17  -  mitochondrial ribosomal protein l17, ZNF584  -  zinc finger protein 584, MRE11A  -  mre11 meiotic recombination 11 homolog a (s. cerevisiae), SLC27A2  -  solute carrier family 27 (fatty acid transporter), member 2, DCLRE1B  -  dna cross-link repair 1b, NABP1  -  nucleic acid binding protein 1, ATAD2  -  atpase family, aaa domain containing 2, RRM2  -  ribonucleotide reductase m2, SRM  -  spermidine synthase, CDC6  -  cell division cycle 6, UBR7  -  ubiquitin protein ligase e3 component n-recognin 7 (putative), CDC25A  -  cell division cycle 25a, PAPPA  -  pregnancy-associated plasma protein a, pappalysin 1, ZNF280B  -  zinc finger protein 280b, IL18  -  interleukin 18 (interferon-gamma-inducing factor), CDK1  -  cyclin-dependent kinase 1, ZNF30  -  zinc finger protein 30, ZNF200  -  zinc finger protein 200, RFWD3  -  ring finger and wd repeat domain 3, MST4  -  serine/threonine protein kinase mst4, GINS3  -  gins complex subunit 3 (psf3 homolog), GSG2  -  germ cell associated 2 (haspin), TCF19  -  transcription factor 19, ZNF436  -  zinc finger protein 436, SDC4  -  syndecan 4, ZNF485  -  zinc finger protein 485, TSEN2  -  tsen2 trna splicing endonuclease subunit, GTF2H3  -  general transcription factor iih, polypeptide 3, 34kda, PPP1R3B  -  protein phosphatase 1, regulatory subunit 3b, GEMIN5  -  gem (nuclear organelle) associated protein 5, MKI67  -  antigen identified by monoclonal antibody ki-67, DCK  -  deoxycytidine kinase, OXTR  -  oxytocin receptor, UTP20  -  utp20, small subunit (ssu) processome component, homolog (yeast), ARSI  -  arylsulfatase family, member i, CDCA5  -  cell division cycle associated 5, BRIP1  -  brca1 interacting protein c-terminal helicase 1, MTFR2  -  mitochondrial fission regulator 2, ZNF616  -  zinc finger protein 616, NCAPD3  -  non-smc condensin ii complex, subunit d3, POLG2  -  polymerase (dna directed), gamma 2, accessory subunit, KHDRBS3  -  kh domain containing, rna binding, signal transduction associated 3, FKBP4  -  fk506 binding protein 4, 59kda, MND1  -  meiotic nuclear divisions 1 homolog (s. cerevisiae), GTF3A  -  general transcription factor iiia, PA2G4  -  proliferation-associated 2g4, 38kda, CCL2  -  chemokine (c-c motif) ligand 2, FKBP5  -  fk506 binding protein 5, MTERFD1  -  mterf domain containing 1, SDC2  -  syndecan 2, GALNT16  -  udp-n-acetyl-alpha-d-galactosamine:polypeptide n-acetylgalactosaminyltransferase 16, TEAD4  -  tea domain family member 4, APOE  -  apolipoprotein e, NOLC1  -  nucleolar and coiled-body phosphoprotein 1, LSM11  -  lsm11, u7 small nuclear rna associated, SERPINE1  -  serpin peptidase inhibitor, clade e (nexin, plasminogen activator inhibitor type 1), member 1, TBRG4  -  transforming growth factor beta regulator 4, ZDHHC14  -  zinc finger, dhhc-type containing 14, RAD51AP1  -  rad51 associated protein 1, LEPREL1  -  leprecan-like 1, MSRB3  -  methionine sulfoxide reductase b3, POLR3K  -  polymerase (rna) iii (dna directed) polypeptide k, 12.3 kda, GLRX2  -  glutaredoxin 2, PPARGC1B  -  peroxisome proliferator-activated receptor gamma, coactivator 1 beta, RNASEH2A  -  ribonuclease h2, subunit a, NT5E  -  5'-nucleotidase, ecto (cd73), ROR1  -  receptor tyrosine kinase-like orphan receptor 1, AURKB  -  aurora kinase b, CTU2  -  cytosolic thiouridylase subunit 2 homolog (s. pombe), SGMS2  -  sphingomyelin synthase 2, PHF15  -  phd finger protein 15, MYBBP1A  -  myb binding protein (p160) 1a, HAS3  -  hyaluronan synthase 3, WDHD1  -  wd repeat and hmg-box dna binding protein 1, POLR1E  -  polymerase (rna) i polypeptide e, 53kda, FEN1  -  flap structure-specific endonuclease 1, PTHLH  -  parathyroid hormone-like hormone, USP31  -  ubiquitin specific peptidase 31, CEBPB  -  ccaat/enhancer binding protein (c/ebp), beta, DNAJC6  -  dnaj (hsp40) homolog, subfamily c, member 6, UTP15  -  utp15, u3 small nucleolar ribonucleoprotein, homolog (s. cerevisiae), EVA1A  -  eva-1 homolog a (c. elegans), CDKN2A  -  cyclin-dependent kinase inhibitor 2a, MET  -  met proto-oncogene, GINS1  -  gins complex subunit 1 (psf1 homolog), WBSCR17  -  williams-beuren syndrome chromosome region 17, MELK  -  maternal embryonic leucine zipper kinase, CDKN2B  -  cyclin-dependent kinase inhibitor 2b (p15, inhibits cdk4), HELLS  -  helicase, lymphoid-specific, IRF1  -  interferon regulatory factor 1, PTPN14  -  protein tyrosine phosphatase, non-receptor type 14, LRR1  -  leucine rich repeat protein 1, DIMT1  -  dim1 dimethyladenosine transferase 1 homolog (s. cerevisiae), PARS2  -  prolyl-trna synthetase 2, mitochondrial (putative), ZNF700  -  zinc finger protein 700, PDE3B  -  phosphodiesterase 3b, cgmp-inhibited, ATRIP  -  atr interacting protein, EXO1  -  exonuclease 1, RAD1  -  rad1 homolog (s. pombe), NNMT  -  nicotinamide n-methyltransferase, RRP9  -  ribosomal rna processing 9, small subunit (ssu) processome component, homolog (yeast), CCNE2  -  cyclin e2, PRIMA1  -  proline rich membrane anchor 1, TK1  -  thymidine kinase 1, soluble, RNF180  -  ring finger protein 180, PRPF4  -  prp4 pre-mrna processing factor 4 homolog (yeast), DTL  -  denticleless e3 ubiquitin protein ligase homolog (drosophila), CHRM3  -  cholinergic receptor, muscarinic 3, SLC7A2  -  solute carrier family 7 (cationic amino acid transporter, y+ system), member 2, NCAPH  -  non-smc condensin i complex, subunit h, DPH2  -  dph2 homolog (s. cerevisiae), DOHH  -  deoxyhypusine hydroxylase/monooxygenase, PNP  -  purine nucleoside phosphorylase, CHCHD4  -  coiled-coil-helix-coiled-coil-helix domain containing 4, PXN  -  paxillin, CDCA3  -  cell division cycle associated 3, NCAPG  -  non-smc condensin i complex, subunit g, DNAJA3  -  dnaj (hsp40) homolog, subfamily a, member 3, PKMYT1  -  protein kinase, membrane associated tyrosine/threonine 1, SFMBT1  -  scm-like with four mbt domains 1, TONSL  -  tonsoku-like, dna repair protein, SOX8  -  sry (sex determining region y)-box 8, MCM4  -  minichromosome maintenance complex component 4, RAD51  -  rad51 recombinase, MCM3  -  minichromosome maintenance complex component 3, MCM5  -  minichromosome maintenance complex component 5, ATP5G1  -  atp synthase, h+ transporting, mitochondrial fo complex, subunit c1 (subunit 9), MCM2  -  minichromosome maintenance complex component 2, RAC3  -  ras-related c3 botulinum toxin substrate 3 (rho family, small gtp binding protein rac3), MTHFD2  -  methylenetetrahydrofolate dehydrogenase (nadp+ dependent) 2, methenyltetrahydrofolate cyclohydrolase, TSHZ3  -  teashirt zinc finger homeobox 3, DDIT4  -  dna-damage-inducible transcript 4, PITX1  -  paired-like homeodomain 1, SLC7A6  -  solute carrier family 7 (amino acid transporter light chain, y+l system), member 6, RAD54L  -  rad54-like (s. cerevisiae), G0S2  -  g0/g1switch 2, RAD51D  -  rad51 paralog d, MICAL2  -  microtubule associated monooxygenase, calponin and lim domain containing 2, NEIL2  -  nei endonuclease viii-like 2 (e. coli), SIAH2  -  siah e3 ubiquitin protein ligase 2, AXL  -  axl receptor tyrosine kinase, C10orf2  -  chromosome 10 open reading frame 2, SRPX  -  sushi-repeat containing protein, x-linked, NEIL3  -  nei endonuclease viii-like 3 (e. coli), GINS2  -  gins complex subunit 2 (psf2 homolog), GRIA1  -  glutamate receptor, ionotropic, ampa 1, ZNF182  -  zinc finger protein 182, RBL1  -  retinoblastoma-like 1 (p107), TAF1A  -  tata box binding protein (tbp)-associated factor, rna polymerase i, a, 48kda, GRPEL1  -  grpe-like 1, mitochondrial (e. coli), RBBP8  -  retinoblastoma binding protein 8, SOCS3  -  suppressor of cytokine signaling 3, MAD2L1  -  mad2 mitotic arrest deficient-like 1 (yeast), SEC14L2  -  sec14-like 2 (s. cerevisiae), FIGNL1  -  fidgetin-like 1, DNMT1  -  dna (cytosine-5-)-methyltransferase 1, IGFBP2  -  insulin-like growth factor binding protein 2, 36kda, IGFBP3  -  insulin-like growth factor binding protein 3, FOSL2  -  fos-like antigen 2, POLQ  -  polymerase (dna directed), theta, DNA2  -  dna replication helicase/nuclease 2, DDX55  -  dead (asp-glu-ala-asp) box polypeptide 55, KLF10  -  kruppel-like factor 10, RPUSD2  -  rna pseudouridylate synthase domain containing 2, FANCM  -  fanconi anemia, complementation group m, SMAD7  -  smad family member 7]"
GO:0031109	microtubule polymerization or depolymerization	9.19E-04	8.76E-02	8.54	16378	13	590	4	"[FBXO5  -  f-box protein 5, KIF18B  -  kinesin family member 18b, KIF2C  -  kinesin family member 2c, CRYAB  -  crystallin, alpha b]"
GO:0044818	mitotic G2/M transition checkpoint	9.19E-04	8.69E-02	8.54	16378	13	590	4	"[CCNA2  -  cyclin a2, CDK1  -  cyclin-dependent kinase 1, MRE11A  -  mre11 meiotic recombination 11 homolog a (s. cerevisiae), C10orf90  -  chromosome 10 open reading frame 90]"
GO:0007076	mitotic chromosome condensation	9.19E-04	8.63E-02	8.54	16378	13	590	4	"[CDCA5  -  cell division cycle associated 5, NCAPG  -  non-smc condensin i complex, subunit g, NCAPH  -  non-smc condensin i complex, subunit h, NCAPD3  -  non-smc condensin ii complex, subunit d3]"
